# Supplementary material for: Longitudinal transcriptome analyses show robust T cell immunity during recovery from COVID-19
Source: Signal Transduct Target Ther. 2020 Dec 24;5:294. doi: 10.1038/s41392-020-00457-4 (PMC7758413; doi:10.1038/s41392-020-00457-4)
Supplement: Supplementary file 2 — Dataset 1 [file 41392_2020_457_MOESM2_ESM.xlsx]

## Sheet: All results
ID	Stage2v1_baseMean	Stage2v1_log2FoldChange	Stage2v1_pvalue	Stage2v1_padj	Stage3v2_baseMean	Stage3v2_log2FoldChange	Stage3v2_pvalue	Stage3v2_padj	Stage3v1_baseMean	Stage3v1_log2FoldChange	Stage3v1_pvalue	Stage3v1_padj	Class	Genesymbol
A2M-AS-1	212.059	0.290076	0.0963265	0.858491	269.34	-0.109813	0.564702	0.842125	220.782	0.134149	0.527944	0.828051	lncRNA	A2M-AS-1
A2M-AS-2	145.742	0.253211	0.1468	0.899529	186.589	-0.150427	0.46699	0.788807	146.672	-0.0726733	0.748612	0.927897	lncRNA	A2M-AS-2
AAK1-AS-3	102.441	-0.118437	0.42686	0.965428	109.541	0.355113	0.0896057	0.401411	111.795	0.251277	0.154986	0.509369	lncRNA	AAK1-AS-3
AAK1-AS-4	31.0154	0.00715377	0.968363	0.999571	31.9266	0.277392	0.341743	0.70199	32.3457	0.264769	0.315338	0.682319	lncRNA	AAK1-AS-4
AAMDC-AS-1	9.35672	-0.329152	0.268301	0.946651	12.7745	0.239872	0.575379	NA	12.7299	0.343561	0.378694	0.733314	lncRNA	AAMDC-AS-1
AAR2-AS-2	44.3536	0.101953	0.561285	0.978474	50.5194	0.456088	0.0708266	0.364806	52.9835	0.58665	0.00677787	0.0891507	lncRNA	AAR2-AS-2
AARS1-AS-1	1.08747	0.0260871	0.980575	NA	1.00227	0.3361	0.846049	NA	1.31034	-0.0502717	0.969564	NA	lncRNA	AARS1-AS-1
AARS2-AS-1	12.8327	0.0611509	0.81704	0.9963	13.9058	0.319776	0.439328	NA	14.6298	0.357464	0.332301	0.696074	lncRNA	AARS2-AS-1
AASDHPPT-AS-1	41.0851	-0.197833	0.308966	0.947781	49.598	0.514521	0.0369528	0.272555	51.0014	0.679428	0.00607395	0.0830459	lncRNA	AASDHPPT-AS-1
ABCA1-AS-1	18.3932	0.448415	0.312641	0.947781	25.1478	0.712013	0.084844	0.39471	22.5027	0.579168	0.221919	0.594784	lncRNA	ABCA1-AS-1
ABCA1-AS-2	36.8044	0.460426	0.114833	0.872759	45.8265	0.363724	0.300787	0.665212	41.04	0.738245	0.00458344	0.0694444	lncRNA	ABCA1-AS-2
ABCA12-AS-2	35.126	0.214926	0.292114	0.946976	33.4958	0.166925	0.59364	0.857694	33.5136	0.203762	0.451393	0.780344	lncRNA	ABCA12-AS-2
ABCA5-AS-2	2.2916	0.0845149	0.977093	NA	0.998714	-1.11999	0.672769	NA	0.75325	-0.0564637	0.985176	NA	lncRNA	ABCA5-AS-2
ABCB11-AS-1	3.60946	0.474636	0.398244	NA	4.31702	-0.142995	0.869024	NA	3.90214	-0.0428765	0.962138	NA	lncRNA	ABCB11-AS-1
ABCC1-AS-2	546.805	0.233289	0.149383	0.899529	663.248	0.305894	0.081512	0.38856	626.935	0.285147	0.191217	0.557801	lncRNA	ABCC1-AS-2
ABCC1-AS-3	38.4993	-0.0315525	0.890111	0.998168	43.0574	0.00206235	0.994135	0.998086	40.3677	0.152527	0.560283	0.846122	lncRNA	ABCC1-AS-3
ABCG1-AS-1	7.24817	-0.44274	0.23916	0.941993	11.1466	0.895554	0.0704969	NA	10.6693	0.842125	0.0510778	0.294595	lncRNA	ABCG1-AS-1
ABCG1-AS-2	27.5142	0.587745	0.0559973	0.794558	27.4144	-0.0177739	0.966212	0.988949	28.8772	0.949901	0.00468865	0.0706178	lncRNA	ABCG1-AS-2
ABCG1-AS-4	9.13969	0.911157	0.0363798	0.726097	15.7054	0.971626	0.0133541	NA	14.1865	1.95234	1.74164e-05	0.00101544	lncRNA	ABCG1-AS-4
ABHD12-AS-1	1.56618	-0.474734	0.491796	NA	1.13614	-1.16944	0.450952	NA	1.16319	-1.0969	0.45647	NA	lncRNA	ABHD12-AS-1
ABHD12B-AS-1	58.906	0.0635202	0.762043	0.995038	48.8621	0.105907	0.73548	0.918814	47.9902	-0.216923	0.403989	0.749338	lncRNA	ABHD12B-AS-1
ABHD16B-AS-1	155.114	0.226679	0.128074	0.889553	143.542	-0.252566	0.174082	0.537199	128.349	0.00445108	0.977571	0.993836	lncRNA	ABHD16B-AS-1
ABHD18-AS-2	6.47854	0.086826	0.826596	0.997613	6.48172	-0.0168973	0.976522	NA	6.23918	0.0303501	0.956781	NA	lncRNA	ABHD18-AS-2
ABHD2-AS-1	26.4399	0.0588143	0.808508	0.9963	38.8183	0.477524	0.0593275	0.337419	31.6477	0.852742	0.00600842	0.0824962	lncRNA	ABHD2-AS-1
ABHD3-AS-1	6.25745	-0.029536	0.937488	0.998542	4.13438	-1.06042	0.148466	NA	4.41465	-0.724815	0.256124	NA	lncRNA	ABHD3-AS-1
ABI1-AS-1	22.2657	-0.213227	0.348932	0.955108	21.3509	0.161056	0.624004	0.873034	22.9635	-0.337651	0.272635	0.644278	lncRNA	ABI1-AS-1
ABI1-AS-2	45.0421	-0.0407505	0.84587	0.998021	39.5414	0.164825	0.558736	0.840223	43.0124	-0.409031	0.135152	0.478523	lncRNA	ABI1-AS-2
ABI1-AS-3	28.7872	-0.272512	0.2114	0.930998	33.5886	0.616655	0.0267256	0.238878	36.264	0.387878	0.128745	0.465863	lncRNA	ABI1-AS-3
ABI1-AS-4	126.154	-0.151963	0.235247	0.941221	147.659	0.329591	0.0707176	0.364776	151.632	0.167504	0.311098	0.679646	lncRNA	ABI1-AS-4
ABI1-AS-5	68.1655	-0.0726821	0.60964	0.981852	76.1269	0.235381	0.302228	0.666714	71.0864	0.259682	0.236877	0.611206	lncRNA	ABI1-AS-5
ABI1-AS-6	91.5613	-0.208763	0.170412	0.909719	98.1266	0.345947	0.0781183	0.380807	108.062	0.143332	0.41532	0.757116	lncRNA	ABI1-AS-6
ABI3-AS-1	21.4624	-0.267183	0.34354	0.953937	20.2002	0.142015	0.682352	NA	18.9261	0.335	0.340555	0.703726	lncRNA	ABI3-AS-1
ABL1-AS-2	1.28894	-0.0688493	0.935207	NA	1.67453	-1.21852	0.289007	NA	0.980171	-0.539936	0.674631	NA	lncRNA	ABL1-AS-2
ABLIM1-AS-1	2.70771	0.64277	0.217464	NA	3.38591	-0.453192	0.608672	NA	3.54544	0.351826	0.670139	NA	lncRNA	ABLIM1-AS-1
ABR-AS-2	12.8956	-0.225741	0.384976	0.958304	13.2683	-0.00328044	0.993562	NA	11.7279	0.0416496	0.921378	0.980801	lncRNA	ABR-AS-2
ABR-AS-3	3.33929	-0.211125	0.672607	NA	2.77597	0.0115472	0.989296	NA	3.69542	-0.245603	0.734726	NA	lncRNA	ABR-AS-3
ABR-AS-4	7.64465	-0.075557	0.833974	0.998021	9.68059	0.463264	0.349222	NA	9.25783	0.729972	0.124319	0.45935	lncRNA	ABR-AS-4
ABR-AS-7	25.3106	0.0449844	0.814623	0.9963	22.5893	-0.0152347	0.963142	0.988631	23.6867	-0.144885	0.660318	0.892589	lncRNA	ABR-AS-7
AC002316.1-AS-2	35.9011	-0.00500835	0.98071	0.999571	28.155	-0.495951	0.143984	0.494462	26.5633	-0.614627	0.0453548	0.277976	lncRNA	AC002316.1-AS-2
AC002316.1-AS-5	30.8493	0.239353	0.231953	0.939217	26.9621	-0.818305	0.0136326	0.167755	21.163	-0.445608	0.185737	0.55077	lncRNA	AC002316.1-AS-5
AC002316.1-AS-6	17.3874	0.566002	0.0313804	0.705171	12.6236	-1.53678	0.000935473	NA	8.89331	-1.50546	0.0043055	0.0667747	lncRNA	AC002316.1-AS-6
AC002316.1-AS-9	149.668	0.241084	0.215089	0.931035	164.349	0.134606	0.509968	0.815756	133.607	0.40757	0.0368046	0.24759	lncRNA	AC002316.1-AS-9
AC003006.1-AS-1	7.64262	-0.037247	0.915085	0.998504	8.77468	0.0602058	0.90845	NA	11.9635	0.195009	0.645827	0.886417	lncRNA	AC003006.1-AS-1
AC004223.3-AS-1	2.94436	-0.286298	0.597883	NA	3.85152	0.17914	0.808277	NA	3.57719	0.0784777	0.917155	NA	lncRNA	AC004223.3-AS-1
AC004223.3-AS-2	5.79557	-0.629654	0.216275	0.932646	5.00861	0.693123	0.335616	NA	7.03385	0.138038	0.804941	0.946759	lncRNA	AC004223.3-AS-2
AC004832.3-AS-1	5.54925	-0.127508	0.75362	0.995038	9.1875	1.23968	0.029888	NA	9.46646	0.540742	0.235004	0.609081	lncRNA	AC004832.3-AS-1
AC005020.2-AS-2	6.58404	0.849411	0.0820652	0.840292	7.60044	0.0460115	0.941017	NA	5.70266	0.66824	0.292224	NA	lncRNA	AC005020.2-AS-2
AC005154.5-AS-2	52.5041	-0.174429	0.333697	0.952599	47.3406	-0.251191	0.37529	0.727822	48.9143	-0.18831	0.479502	0.795743	lncRNA	AC005154.5-AS-2
AC005154.5-AS-3	9.6251	-0.229207	0.430605	0.965751	8.7226	-0.0213129	0.968528	NA	9.91562	-0.231849	0.606985	0.866914	lncRNA	AC005154.5-AS-3
AC005154.5-AS-4	25.374	-0.128628	0.50762	0.974781	24.128	-0.00368727	0.990506	0.996692	25.0634	-0.327205	0.277922	0.648751	lncRNA	AC005154.5-AS-4
AC005258.1-AS-1	33.1413	0.242179	0.350228	0.955108	38.1046	0.163267	0.668826	0.894022	33.073	-0.0471733	0.906746	0.976318	lncRNA	AC005258.1-AS-1
AC005258.1-AS-2	6.41758	0.311812	0.458564	0.969134	10.0593	1.1438	0.0234978	NA	9.78369	1.31793	0.00894445	0.106095	lncRNA	AC005258.1-AS-2
AC005670.2-AS-1	6.92991	-1.31405	0.0463951	0.777857	5.34287	-1.3513	0.199644	NA	5.59751	-1.2129	0.168528	NA	lncRNA	AC005670.2-AS-1
AC005670.2-AS-2	448.988	-0.064291	0.517623	0.975604	446.442	-0.0820516	0.574303	0.847258	438.672	-0.116742	0.323204	0.688283	lncRNA	AC005670.2-AS-2
AC005833.1-AS-3	8.97228	0.306783	0.425423	0.965259	8.78094	-0.40008	0.442183	NA	7.77454	0.194295	0.694614	0.90679	lncRNA	AC005833.1-AS-3
AC005833.1-AS-4	4.15968	-0.35408	0.486725	NA	6.39703	1.00829	0.103653	NA	6.14765	0.250792	0.647289	NA	lncRNA	AC005833.1-AS-4
AC006254.1-AS-2	2.1346	0.927792	0.132944	NA	1.81264	-1.30799	0.284955	NA	1.30661	-0.0642552	0.95923	NA	lncRNA	AC006254.1-AS-2
AC007375.2-AS-1	2.82384	0.235172	0.68116	NA	3.00551	-0.218057	0.813607	NA	2.38024	-0.158115	0.872734	NA	lncRNA	AC007375.2-AS-1
AC008537.1-AS-1	2.92395	0.148028	0.788204	NA	4.09969	0.369851	0.608436	NA	3.69911	1.01907	0.13363	NA	lncRNA	AC008537.1-AS-1
AC008695.1-AS-1	14.4734	-0.18601	0.574458	0.978474	14.147	0.0895484	0.834078	NA	16.4239	0.00494355	0.989366	0.997355	lncRNA	AC008695.1-AS-1
AC008695.1-AS-2	3.56099	-0.378767	0.427643	NA	3.1341	0.314223	0.716509	NA	3.94419	-0.0864876	0.89715	NA	lncRNA	AC008695.1-AS-2
AC008758.6-AS-1	21.9246	-0.131006	0.596702	0.980167	16.0928	-0.27783	0.501161	NA	18.1256	-0.486831	0.164343	0.522671	lncRNA	AC008758.6-AS-1
AC008764.1-AS-1	10.8429	-0.260513	0.332472	0.952599	9.93081	0.0607699	0.898821	NA	12.8712	-0.445841	0.28704	0.657058	lncRNA	AC008764.1-AS-1
AC008764.4-AS-1	10.0829	0.0866194	0.791928	0.995694	13.8926	0.289099	0.482106	NA	12.8411	0.600894	0.172962	0.534382	lncRNA	AC008764.4-AS-1
AC008770.2-AS-1	285.011	0.00558598	0.955262	0.999136	286.233	-0.000865409	0.995472	0.998449	280.569	0.0619012	0.65732	0.890997	lncRNA	AC008770.2-AS-1
AC008770.4-AS-1	11.4413	-0.0977657	0.765667	0.995085	14.034	0.581028	0.17366	NA	14.389	0.216863	0.555599	0.844752	lncRNA	AC008770.4-AS-1
AC008878.3-AS-1	59.5362	-0.454482	0.0588232	0.80111	52.9353	-0.130398	0.649827	0.885842	61.6646	-0.492402	0.0648193	0.332995	lncRNA	AC008878.3-AS-1
AC008982.1-AS-1	89.4839	-0.101355	0.430851	0.965751	83.2029	-0.375431	0.0700597	0.362825	80.8826	-0.489656	0.010379	0.116681	lncRNA	AC008982.1-AS-1
AC009879.2-AS-1	58.3376	0.27689	0.290364	0.946651	59.0712	-0.106033	0.676672	0.897491	55.3237	0.0154035	0.944018	0.986588	lncRNA	AC009879.2-AS-1
AC010422.6-AS-1	14.3925	-0.0567939	0.840111	0.998021	13.879	0.379603	0.358733	NA	14.2893	0.112443	0.78427	0.938725	lncRNA	AC010422.6-AS-1
AC013717.1-AS-1	13.9177	-0.0289901	0.908966	0.998168	16.2486	0.528719	0.214515	NA	15.9173	0.392457	0.258665	0.632383	lncRNA	AC013717.1-AS-1
AC013717.1-AS-2	9.53736	-0.392236	0.19314	0.921549	8.44566	-0.538386	0.281917	NA	8.72507	-0.526878	0.243996	0.618213	lncRNA	AC013717.1-AS-2
AC013717.1-AS-4	715.578	-0.081642	0.448579	0.968788	740.38	0.199965	0.232672	0.602972	766.984	-0.0444333	0.758751	0.9313	lncRNA	AC013717.1-AS-4
AC018755.2-AS-3	101.167	-0.607747	0.0200794	0.609016	78.5197	0.245244	0.318271	0.680685	78.4702	0.230115	0.294112	0.664364	lncRNA	AC018755.2-AS-3
AC018809.3-AS-1	31.0813	0.416489	0.0293933	0.692838	30.8258	0.26113	0.417205	0.756359	30.6192	0.272077	0.30499	0.674778	lncRNA	AC018809.3-AS-1
AC019117.4-AS-1	237.59	0.0120014	0.93492	0.998542	161.407	-0.67864	0.00201534	0.0631018	184.972	-0.80456	0.000146156	0.00570822	lncRNA	AC019117.4-AS-1
AC019117.4-AS-2	20.119	0.170653	0.466104	0.969776	14.5794	-0.439319	0.301664	NA	15.2653	-0.328384	0.425471	0.763717	lncRNA	AC019117.4-AS-2
AC019117.4-AS-5	43.3413	0.0694815	0.732919	0.994403	35.7033	-0.43449	0.25778	0.626401	34.8261	-0.616353	0.0487675	0.287254	lncRNA	AC019117.4-AS-5
AC019257.8-AS-2	93.8719	-0.0366839	0.827204	0.99767	80.6741	0.0309206	0.893545	0.967277	86.012	-0.133338	0.562078	0.847134	lncRNA	AC019257.8-AS-2
AC019257.8-AS-3	8.74101	-0.351858	0.346445	0.954273	11.0896	1.2956	0.00677705	NA	13.4737	0.610388	0.104415	0.42277	lncRNA	AC019257.8-AS-3
AC020915.5-AS-1	173.886	0.00703799	0.971896	0.999571	158.814	-0.601454	0.0610317	0.341895	156.864	-0.604058	0.0164525	0.154989	lncRNA	AC020915.5-AS-1
AC021087.5-AS-1	285.822	-0.0104309	0.924599	0.998542	256.698	-0.163488	0.249726	0.619431	257.835	-0.121943	0.367441	0.724345	lncRNA	AC021087.5-AS-1
AC022826.2-AS-1	6.93906	-0.349903	0.290547	0.946651	7.31505	-0.0636449	0.905331	NA	7.63454	-0.352782	0.46856	0.79101	lncRNA	AC022826.2-AS-1
AC023055.1-AS-1	88.9164	-0.0487217	0.669813	0.988569	96.0883	0.11638	0.560318	0.840651	90.8381	-0.0501373	0.796461	0.942442	lncRNA	AC023055.1-AS-1
AC024592.3-AS-2	3.90948	-0.0543606	0.897819	NA	3.94473	0.574627	0.436739	NA	4.77199	0.325563	0.58592	NA	lncRNA	AC024592.3-AS-2
AC026316.4-AS-1	25.4802	-0.379458	0.370994	0.957558	28.8723	-0.615142	0.124016	0.466689	26.9234	-0.558051	0.149565	0.50088	lncRNA	AC026316.4-AS-1
AC036214.3-AS-2	3.20717	-1.18918	0.0245439	NA	2.49228	-0.535785	0.5604	NA	3.21752	-0.947709	0.20628	NA	lncRNA	AC036214.3-AS-2
AC046185.1-AS-2	10.9056	-0.0812364	0.783327	0.995694	14.0527	-0.588984	0.197738	NA	12.249	-0.0725618	0.873815	0.966669	lncRNA	AC046185.1-AS-2
AC046185.1-AS-3	68.2638	-0.042901	0.777561	0.995694	70.7986	0.239023	0.312495	0.674588	75.6299	0.263914	0.161921	0.519989	lncRNA	AC046185.1-AS-3
AC046185.1-AS-4	124.679	-0.266309	0.210523	0.930998	130.617	0.0812888	0.734978	0.918791	138.247	-0.257154	0.24916	0.622893	lncRNA	AC046185.1-AS-4
AC058822.1-AS-3	59.2943	-0.266413	0.0706664	0.833624	55.1549	-0.178258	0.411783	0.753379	58.2386	-0.210379	0.37052	0.726991	lncRNA	AC058822.1-AS-3
AC067752.1-AS-1	2.09922	0.42771	0.533418	NA	4.88487	0.850984	0.295978	NA	3.54636	1.92392	0.01844	NA	lncRNA	AC067752.1-AS-1
AC069257.4-AS-1	14.5467	-0.478541	0.144649	0.897571	13.7151	-0.266458	0.566712	NA	13.104	-0.592272	0.137495	0.483038	lncRNA	AC069257.4-AS-1
AC069288.1-AS-4	6.76611	-0.334312	0.402742	0.96	7.96453	0.430175	0.443531	NA	8.77508	0.0611731	0.900907	0.974207	lncRNA	AC069288.1-AS-4
AC069288.1-AS-5	9.94409	0.216975	0.516701	0.975604	13.8649	0.404553	0.3603	NA	13.6545	0.394362	0.359608	0.717854	lncRNA	AC069288.1-AS-5
AC069368.1-AS-1	13.0045	0.510491	0.0973936	0.858495	16.5223	0.259067	0.49616	NA	14.5328	0.9857	0.00758641	0.0954659	lncRNA	AC069368.1-AS-1
AC069368.1-AS-2	1.0833	-0.316569	0.768917	NA	0.938138	-1.1325	0.539775	NA	1.10015	-0.927476	0.573663	NA	lncRNA	AC069368.1-AS-2
AC073111.4-AS-1	44.3304	0.194411	0.301287	0.947781	44.965	-0.312536	0.21779	0.586306	43.864	-0.198236	0.436369	0.769431	lncRNA	AC073111.4-AS-1
AC073283.3-AS-1	21.7702	-0.230429	0.270393	0.946651	21.8393	0.117198	0.734227	0.918408	21.1645	-0.120477	0.694237	0.906726	lncRNA	AC073283.3-AS-1
AC073612.1-AS-1	7.41482	-0.212414	0.529863	0.976311	8.27259	-0.0423334	0.933309	NA	7.45476	-0.326796	0.500106	0.810083	lncRNA	AC073612.1-AS-1
AC087721.2-AS-1	145.337	-0.467804	0.00482631	0.377627	121.714	0.598075	0.0183025	0.193682	155.053	-0.269156	0.127796	0.464898	lncRNA	AC087721.2-AS-1
AC090004.1-AS-1	43.5419	0.106803	0.654102	0.986583	42.1562	0.178557	0.576834	0.849068	43.3907	0.0373991	0.88514	0.970568	lncRNA	AC090004.1-AS-1
AC090517.4-AS-3	0.712514	1.21807	0.401961	NA	0.735334	-1.14899	0.521628	NA	0.441297	-0.574323	0.836192	NA	lncRNA	AC090517.4-AS-3
AC091551.1-AS-1	0.731772	-0.330292	0.769836	NA	0.460741	-1.34025	0.587811	NA	0.670382	-1.63486	0.402465	NA	lncRNA	AC091551.1-AS-1
AC092279.1-AS-2	112.45	0.000996403	0.992249	0.999571	137.97	0.385044	0.0326058	0.257212	134.997	0.366896	0.0161648	0.153415	lncRNA	AC092279.1-AS-2
AC093423.3-AS-1	10.6781	-0.143872	0.667985	0.988569	10.8825	-0.200195	0.65589	NA	10.7586	0.0414459	0.922806	0.981164	lncRNA	AC093423.3-AS-1
AC093423.3-AS-2	134.786	-0.0247075	0.864302	0.998021	150.149	0.342981	0.0725985	0.368038	152.675	0.207589	0.26422	0.635803	lncRNA	AC093423.3-AS-2
AC093423.3-AS-3	62.8883	-0.121868	0.585883	0.978474	56.1563	0.0102408	0.968216	0.989309	57.074	-0.256172	0.228068	0.6023	lncRNA	AC093423.3-AS-3
AC093423.3-AS-4	93.2446	0.0678898	0.64661	0.985445	93.1349	-0.269639	0.288971	0.65418	81.4402	-0.238919	0.353938	0.713963	lncRNA	AC093423.3-AS-4
AC093525.2-AS-1	0.806432	0.427982	0.718413	NA	0.896157	0.42295	0.800978	NA	0.931983	1.71278	0.278766	NA	lncRNA	AC093525.2-AS-1
AC097634.4-AS-1	92.792	-0.0891598	0.517178	0.975604	98.5453	0.305761	0.112286	0.443897	109.466	0.0651072	0.690568	0.905275	lncRNA	AC097634.4-AS-1
AC097634.4-AS-10	1.18332	0.237667	0.801065	NA	1.64408	0.084598	0.939659	NA	1.60333	-0.0377855	0.97188	NA	lncRNA	AC097634.4-AS-10
AC097634.4-AS-11	812.835	0.0896992	0.475954	0.969776	854.605	0.0744699	0.655224	0.888474	806.387	0.139974	0.395256	0.744278	lncRNA	AC097634.4-AS-11
AC097634.4-AS-12	393.675	-0.0846709	0.572855	0.978474	366.866	-0.216067	0.284263	0.650666	365.681	-0.211503	0.258788	0.632395	lncRNA	AC097634.4-AS-12
AC097634.4-AS-13	412.635	-0.145266	0.288521	0.946651	441.268	0.3125	0.118724	0.455203	468.479	0.142475	0.352598	0.713157	lncRNA	AC097634.4-AS-13
AC097634.4-AS-2	24.3105	0.174081	0.51477	0.975604	26.943	-0.484553	0.126309	0.469805	23.2529	-0.061918	0.851604	0.959706	lncRNA	AC097634.4-AS-2
AC097634.4-AS-3	17.8024	0.0540563	0.820171	0.9963	17.7025	-0.0420179	0.917066	NA	17.449	0.00994612	0.976142	0.993827	lncRNA	AC097634.4-AS-3
AC097634.4-AS-4	206.382	-0.102702	0.462215	0.969776	205.281	0.258889	0.220308	0.589024	215.753	0.0578626	0.763784	0.932651	lncRNA	AC097634.4-AS-4
AC097634.4-AS-5	53.7698	-0.000867223	0.996187	0.999571	60.4503	0.444653	0.0678726	0.356918	62.6629	0.407024	0.0361352	0.244766	lncRNA	AC097634.4-AS-5
AC097634.4-AS-7	1024.71	-0.0687734	0.590467	0.97937	1114.86	0.312962	0.0812987	0.388398	1207.38	0.176671	0.24182	0.616284	lncRNA	AC097634.4-AS-7
AC097634.4-AS-9	591.001	-0.136039	0.31453	0.947781	624.723	0.234871	0.162379	0.521146	698.573	0.186243	0.239113	0.614405	lncRNA	AC097634.4-AS-9
AC098484.3-AS-1	11.1896	-0.219577	0.56997	0.978474	14.8671	0.639768	0.145327	NA	16.4671	0.626828	0.135471	0.479151	lncRNA	AC098484.3-AS-1
AC104109.3-AS-1	493.645	0.00303805	0.980497	0.999571	594.774	0.387244	0.0214585	0.210358	605.841	0.3865	0.0112364	0.122331	lncRNA	AC104109.3-AS-1
AC116366.3-AS-1	524.328	0.216533	0.0450043	0.774364	661.694	0.338659	0.0233801	0.220471	546.164	0.524601	0.00185462	0.03671	lncRNA	AC116366.3-AS-1
AC116366.3-AS-2	3.72359	0.0358821	0.947045	NA	2.35569	-0.537393	0.583326	NA	2.9997	-0.969077	0.284048	NA	lncRNA	AC116366.3-AS-2
AC116366.3-AS-3	242.089	0.268373	0.00427874	0.353794	278.443	0.0698254	0.637173	0.879672	243.561	0.342315	0.0291183	0.218071	lncRNA	AC116366.3-AS-3
AC116366.3-AS-4	33.8668	0.565948	0.0161887	0.566902	30.0481	-0.597123	0.0881283	0.399767	25.872	-0.285403	0.431745	0.767462	lncRNA	AC116366.3-AS-4
AC119396.1-AS-1	6.90453	-0.188573	0.566101	0.978474	4.86909	-1.5474	0.043479	NA	5.33371	-1.25112	0.0449409	NA	lncRNA	AC119396.1-AS-1
AC119396.1-AS-2	17.3184	-0.326501	0.153254	0.902383	15.1005	-0.346835	0.428483	NA	16.7741	-0.416105	0.296665	0.666948	lncRNA	AC119396.1-AS-2
AC119396.1-AS-3	25.9746	-0.10989	0.618822	0.983034	17.0925	-0.785248	0.0331759	NA	22.6721	-1.40644	2.98672e-06	0.000236473	lncRNA	AC119396.1-AS-3
ACACA-AS-1	1.77186	-0.770348	0.362448	NA	2.0326	-0.621713	0.589508	NA	1.78057	0.282417	0.784145	NA	lncRNA	ACACA-AS-1
ACACA-AS-4	2.00496	-0.16433	0.805526	NA	2.22704	-0.249745	0.816043	NA	1.81226	0.743989	0.470141	NA	lncRNA	ACACA-AS-4
ACAP2-AS-2	58.3474	-0.241404	0.0929741	0.854123	51.9878	0.251298	0.296173	0.660331	54.9517	-0.204548	0.405599	0.75031	lncRNA	ACAP2-AS-2
ACBD3-AS-1	2.56924	-1.27695	0.0356655	NA	3.22522	0.548466	0.514216	NA	4.56451	-0.149361	0.823569	NA	lncRNA	ACBD3-AS-1
ACBD3-AS-2	68.3939	-0.27445	0.301975	0.947781	58.0049	0.191752	0.54712	0.833763	62.8601	-0.172387	0.516449	0.820928	lncRNA	ACBD3-AS-2
ACBD6-AS-1	7.8923	-0.169772	0.654302	0.986583	7.46627	0.475741	0.391284	NA	9.61833	0.2849	0.583866	0.85656	lncRNA	ACBD6-AS-1
ACLY-AS-1	20.6155	0.046748	0.814181	0.9963	20.6855	-0.0909139	0.798851	0.938607	18.3082	-0.171694	0.621544	0.87319	lncRNA	ACLY-AS-1
ACO1-AS-2	23.8095	-0.139762	0.492445	0.972243	21.7394	-0.423035	0.229219	0.599476	22.8204	-0.503874	0.117213	0.446714	lncRNA	ACO1-AS-2
ACO2-AS-1	324.248	0.192135	0.151921	0.901467	373.873	0.15583	0.342329	0.702546	344.973	0.205888	0.187327	0.552746	lncRNA	ACO2-AS-1
ACOT13-AS-1	11.86	-0.0437952	0.896669	0.998168	11.0049	0.751538	0.130546	NA	14.105	0.197417	0.581284	0.855828	lncRNA	ACOT13-AS-1
ACOT2-AS-2	35.795	-0.137891	0.462193	0.969776	35.2138	-0.0582713	0.842067	0.949855	39.5702	0.0237384	0.931106	0.983173	lncRNA	ACOT2-AS-2
ACP4-AS-1	5.06758	-0.540325	0.241529	NA	6.99984	0.8913	0.152127	NA	7.62791	0.749514	0.142365	0.490426	lncRNA	ACP4-AS-1
ACP4-AS-2	4.79115	-0.548991	0.222818	NA	7.85162	0.811411	0.212604	NA	7.07648	0.941873	0.118555	0.448728	lncRNA	ACP4-AS-2
ACSF3-AS-1	18.0841	0.108273	0.646897	0.985445	15.4299	-0.593566	0.142709	NA	15.2856	-0.287303	0.415866	0.757422	lncRNA	ACSF3-AS-1
ACSL1-AS-1	62.2179	0.659951	0.0544775	0.78698	76.5281	-0.204855	0.52807	0.82433	44.7566	0.464058	0.111392	0.436725	lncRNA	ACSL1-AS-1
ACSM3-AS-1	2.45891	0.654747	0.335952	NA	2.56551	-1.82574	0.0780648	NA	1.91427	-0.183668	0.866305	NA	lncRNA	ACSM3-AS-1
ACTA2-AS-1	66.5936	-0.188423	0.290709	0.946651	69.6011	-0.287647	0.186373	0.551025	76.4683	-0.394112	0.0362477	0.245202	lncRNA	ACTA2-AS-1
ACTG1-AS-1	10.4884	0.737439	0.0194019	0.60556	25.1961	0.925217	0.0127443	0.162894	25.7135	2.03521	4.42131e-08	6.42918e-06	lncRNA	ACTG1-AS-1
ACTL6A-AS-1	3.53655	0.15094	0.772112	NA	2.73181	-1.05002	0.241384	NA	3.158	-1.06195	0.188955	NA	lncRNA	ACTL6A-AS-1
ACTL6A-AS-2	5.32548	-0.459296	0.432251	NA	4.71478	0.206481	0.807987	NA	4.32642	0.018528	0.979152	NA	lncRNA	ACTL6A-AS-2
ACTN4-AS-1	5.07549	-0.658183	0.135119	NA	5.17527	-0.106323	0.878379	NA	5.63258	-0.663953	0.253172	NA	lncRNA	ACTN4-AS-1
ACTR2-AS-1	315.86	0.0908297	0.458075	0.969014	336.288	0.123792	0.544848	0.832867	323.599	-0.0676947	0.769321	0.933838	lncRNA	ACTR2-AS-1
ACTR2-AS-2	25.6009	-0.346608	0.274325	0.946651	21.96	0.0906295	0.8452	0.950998	23.3951	-0.261758	0.530456	0.829554	lncRNA	ACTR2-AS-2
ACTR2-AS-3	84.0668	-0.122587	0.419871	0.965247	92.4869	0.320451	0.135953	0.482451	92.0813	0.201437	0.265023	0.636607	lncRNA	ACTR2-AS-3
ACTR2-AS-4	53.7713	-0.115452	0.483488	0.970428	53.3284	0.125387	0.644938	0.883233	51.2661	0.0416081	0.853268	0.95973	lncRNA	ACTR2-AS-4
ACTR2-AS-5	20.5587	-0.21329	0.430913	0.965751	20.1784	0.167522	0.643889	NA	21.1258	0.0762449	0.808434	0.948292	lncRNA	ACTR2-AS-5
ACTR3-AS-1	264.465	-0.102348	0.416629	0.963495	255.615	0.0621232	0.73367	0.918295	272.772	-0.119999	0.492007	0.804	lncRNA	ACTR3-AS-1
ACTR3-AS-2	170.477	0.0435559	0.800682	0.995949	148.467	-0.393728	0.101678	0.425018	142.412	-0.546046	0.0179777	0.16261	lncRNA	ACTR3-AS-2
ACTR3-AS-3	223.087	-0.254021	0.0589247	0.801116	210.001	0.171397	0.381859	0.731379	218.361	-0.20573	0.252965	0.626577	lncRNA	ACTR3-AS-3
ACVR1B-AS-1	34.4983	-0.0386209	0.85849	0.998021	21.8095	-0.373619	0.349585	0.70957	26.9204	-0.519098	0.133943	0.476149	lncRNA	ACVR1B-AS-1
ACVR1B-AS-2	2.49982	-0.38085	0.610696	NA	2.61567	0.308587	0.765515	NA	2.37436	0.609064	0.495735	NA	lncRNA	ACVR1B-AS-2
ACVR2A-AS-1	28.166	-0.0053503	0.981787	0.999571	20.8951	-0.198036	0.582989	0.851705	23.297	-0.215043	0.51362	0.819456	lncRNA	ACVR2A-AS-1
ADA2-AS-3	2.46172	0.37562	0.676953	NA	1.18227	-1.34512	0.376469	NA	1.12907	-1.37473	0.380356	NA	lncRNA	ADA2-AS-3
ADA2-AS-6	54.6991	0.0557993	0.720869	0.992725	59.6098	0.368928	0.122048	0.46198	61.8106	0.390121	0.0578732	0.314111	lncRNA	ADA2-AS-6
ADAM10-AS-2	11.9064	-0.205307	0.445089	0.967891	16.0448	0.0739314	0.856768	NA	14.4303	0.374213	0.340305	0.703498	lncRNA	ADAM10-AS-2
ADAM17-AS-1	19.2243	-0.66286	0.027742	0.673729	18.9655	0.242125	0.56117	NA	20.9154	-0.0773276	0.841969	0.95709	lncRNA	ADAM17-AS-1
ADAM17-AS-2	194.977	0.136454	0.394204	0.958352	182.083	-0.106798	0.656819	0.888533	172.302	-0.142817	0.455581	0.783234	lncRNA	ADAM17-AS-2
ADAM17-AS-3	187.5	0.00177695	0.987755	0.999571	185.458	0.0704733	0.655869	0.888533	191.461	0.0644915	0.690287	0.905172	lncRNA	ADAM17-AS-3
ADAM8-AS-1	3.35074	-0.0626398	0.910945	NA	4.55878	0.716071	0.309899	NA	4.62488	0.424491	0.512887	NA	lncRNA	ADAM8-AS-1
ADAMTS17-AS-1	42.0398	-0.277631	0.174789	0.912454	48.7864	0.476329	0.113537	0.446737	51.3636	0.389536	0.146741	0.496734	lncRNA	ADAMTS17-AS-1
ADAMTS6-AS-2	21.4982	0.518889	0.0983217	0.859164	16.7145	-0.479926	0.398188	NA	16.1929	-0.629037	0.14872	0.499781	lncRNA	ADAMTS6-AS-2
ADAMTSL4-AS-1	32.3971	0.267027	0.113938	0.869413	28.0297	-0.130537	0.682089	0.898838	26.9544	0.387262	0.154642	0.508948	lncRNA	ADAMTSL4-AS-1
ADAR-AS-1	115.526	-0.0700906	0.705915	0.990611	115.941	0.0842997	0.714118	0.910678	112.361	-0.00533523	0.980383	0.994631	lncRNA	ADAR-AS-1
ADCY8-AS-2	6.93724	-0.528105	0.183615	0.915499	6.86116	-0.681232	0.344647	NA	7.39234	-1.07069	0.0816976	0.374493	lncRNA	ADCY8-AS-2
ADD1-AS-1	109.581	-0.0991802	0.468923	0.969776	118.028	0.22799	0.296027	0.660207	114.012	0.158228	0.371974	0.727781	lncRNA	ADD1-AS-1
ADD3-AS-1	10.2235	0.0424151	0.900516	0.998168	14.4166	0.282781	0.520517	NA	12.2732	0.679841	0.0866626	0.385483	lncRNA	ADD3-AS-1
ADD3-AS-2	29.7659	-0.255594	0.178089	0.913719	26.7017	-0.291293	0.370787	0.725468	28.8657	-0.199522	0.507241	0.814307	lncRNA	ADD3-AS-2
ADD3-AS-4	315.071	-0.276911	0.0473871	0.780558	289.455	-0.0138633	0.928958	0.979349	318.937	-0.331624	0.0617159	0.32416	lncRNA	ADD3-AS-4
ADGRE5-AS-1	159.666	-0.0267205	0.883628	0.998021	144.799	-0.177413	0.490343	0.803925	155.595	-0.595949	0.0471222	0.282922	lncRNA	ADGRE5-AS-1
ADGRE5-AS-2	69.9327	0.060389	0.755138	0.995038	68.0983	-0.231275	0.429486	0.76666	70.9095	-0.390799	0.255714	0.62971	lncRNA	ADGRE5-AS-2
ADGRE5-AS-3	18.5464	-0.223173	0.523524	0.976127	14.4031	-0.204902	0.691016	NA	18.1997	-0.755529	0.11573	0.444231	lncRNA	ADGRE5-AS-3
ADGRG5-AS-1	101.083	0.173478	0.430258	0.965751	134.204	-0.714337	0.00402517	0.0909038	116.387	-0.423272	0.0408797	0.26257	lncRNA	ADGRG5-AS-1
ADGRL1-AS-1	46.4979	-0.0289944	0.871639	0.998021	47.7049	0.265179	0.348227	0.708088	46.9883	0.123612	0.600397	0.863729	lncRNA	ADGRL1-AS-1
ADGRL1-AS-3	72.4189	0.140004	0.443031	0.967543	64.0916	-0.42957	0.0945406	0.411402	63.1244	0.0776143	0.768157	0.933645	lncRNA	ADGRL1-AS-3
ADGRL3-AS-2	4.08838	-1.83968	0.00998792	NA	5.13252	0.250055	0.768453	NA	6.14657	-0.619312	0.404373	NA	lncRNA	ADGRL3-AS-2
ADGRL4-AS-2	4.02609	-0.679299	0.204152	NA	5.84118	0.868216	0.203624	NA	5.70824	0.104281	0.858027	NA	lncRNA	ADGRL4-AS-2
ADIPOR1-AS-1	18.1382	0.266312	0.312294	0.947781	21.6902	0.580291	0.0988757	0.421299	21.6978	0.758979	0.0245618	0.198169	lncRNA	ADIPOR1-AS-1
ADK-AS-2	110.885	-0.108388	0.393353	0.958304	130.896	0.263206	0.20644	0.573492	126.368	0.277455	0.155081	0.50946	lncRNA	ADK-AS-2
ADK-AS-5	16.226	-0.428504	0.141419	0.894718	14.7168	0.00720327	0.98572	NA	15.8495	-0.2524	0.53527	0.833046	lncRNA	ADK-AS-5
ADK-AS-6	4.3677	0.0814427	0.889349	NA	5.41691	0.644961	0.394796	NA	5.77499	0.389798	0.517731	NA	lncRNA	ADK-AS-6
ADPGK-AS-1	99.5643	0.26018	0.0422317	0.76189	99.5388	-0.119925	0.575216	0.847944	93.0379	0.11079	0.556517	0.845243	lncRNA	ADPGK-AS-1
ADSS1-AS-1	23.7174	-0.393521	0.0996058	0.859897	28.7925	0.81354	0.0113753	0.155218	31.6289	0.701569	0.0236291	0.194186	lncRNA	ADSS1-AS-1
AEBP2-AS-1	5.9006	0.19856	0.629021	0.985281	7.33131	-0.280703	0.618188	NA	6.06607	0.606955	0.25249	NA	lncRNA	AEBP2-AS-1
AFF1-AS-1	44.8582	-0.0326433	0.849788	0.998021	45.0227	-0.270701	0.376268	0.72808	44.8334	-0.391126	0.112556	0.438716	lncRNA	AFF1-AS-1
AFF1-AS-2	45.8863	-0.247915	0.177561	0.913719	43.3027	-0.156259	0.553039	0.836904	46.7429	-0.507652	0.051981	0.29736	lncRNA	AFF1-AS-2
AFF3-AS-3	9.10514	-0.346293	0.398471	0.96	12.0423	-0.297311	0.538137	NA	12.0257	0.0180469	0.966672	0.990946	lncRNA	AFF3-AS-3
AFF3-AS-5	33.8279	-0.0981978	0.628322	0.985128	49.0564	0.316763	0.265754	0.63419	48.2355	0.391121	0.1056	0.425217	lncRNA	AFF3-AS-5
AFF3-AS-6	65.4138	-0.0603953	0.813539	0.9963	78.2107	-0.134565	0.678781	0.898231	76.3673	-0.0838833	0.792272	0.941601	lncRNA	AFF3-AS-6
AFF4-AS-2	388.125	-0.0292318	0.808886	0.9963	371.774	0.0542905	0.77605	0.930638	395.913	-0.21429	0.208471	0.578989	lncRNA	AFF4-AS-2
AFTPH-AS-2	26.9332	-0.043175	0.845282	0.998021	35.4202	0.758492	0.0130354	0.164325	35.6746	0.478035	0.14237	0.490426	lncRNA	AFTPH-AS-2
AFTPH-AS-3	59.4489	-0.0673426	0.706545	0.990611	52.3366	0.0542674	0.835841	0.948397	53.0947	-0.176426	0.395616	0.744499	lncRNA	AFTPH-AS-3
AGAP9-AS-2	1.77358	-0.578656	0.474742	NA	1.64161	0.499369	0.694322	NA	1.708	-0.615485	0.553283	NA	lncRNA	AGAP9-AS-2
AGBL3-AS-1	34.4911	-0.292589	0.29441	0.947781	31.2896	0.445495	0.166996	0.52716	44.4859	-0.118809	0.640267	0.883384	lncRNA	AGBL3-AS-1
AGBL4-AS-7	24.6788	-0.0629605	0.751666	0.995038	23.7361	-0.117616	0.711723	0.909627	23.7894	-0.235031	0.432926	0.768744	lncRNA	AGBL4-AS-7
AGBL5-AS-3	8.86371	-0.0685501	0.827334	0.99767	12.9028	0.65303	0.140856	NA	12.3784	0.944347	0.0160915	0.152862	lncRNA	AGBL5-AS-3
AGFG2-AS-1	14.0269	-0.307312	0.249796	0.944387	12.3597	-0.572248	0.232709	NA	13.8746	-0.489293	0.240211	0.61531	lncRNA	AGFG2-AS-1
AGO2-AS-1	171.686	0.40275	0.0510355	0.786066	239.687	0.572301	0.0153576	0.178715	219.769	0.802322	5.62149e-05	0.00264171	lncRNA	AGO2-AS-1
AGO2-AS-3	286.947	0.188775	0.372541	0.957665	356.446	0.28651	0.178774	0.542587	326.097	0.389848	0.0346487	0.239562	lncRNA	AGO2-AS-3
AGO3-AS-1	12.2646	-0.582116	0.0825469	0.841488	10.1465	-0.18702	0.734128	NA	10.2999	-0.850345	0.0567266	0.311667	lncRNA	AGO3-AS-1
AGO4-AS-1	11.2529	-0.108928	0.740272	0.995038	12.2255	0.028883	0.950008	NA	11.6667	0.417735	0.335465	0.699461	lncRNA	AGO4-AS-1
AGPAT3-AS-1	17.1909	0.180135	0.505516	0.974546	15.6609	-0.10646	0.810322	NA	15.0883	-0.0696738	0.858779	0.962513	lncRNA	AGPAT3-AS-1
AGRP-AS-1	234.345	-0.0624904	0.602145	0.981563	208.178	-0.261183	0.0920656	0.406904	221.793	-0.347786	0.00795581	0.0982335	lncRNA	AGRP-AS-1
AGTPBP1-AS-1	217.227	-0.10168	0.510543	0.975443	206.953	0.127395	0.53948	0.83021	209.411	-0.0697729	0.68621	0.903522	lncRNA	AGTPBP1-AS-1
AHCTF1-AS-1	229.781	-0.0394808	0.798371	0.995949	242.915	0.26095	0.185905	0.550579	246.135	0.0893491	0.657266	0.890997	lncRNA	AHCTF1-AS-1
AHI1-AS-1	3.42504	-1.07366	0.080062	NA	3.52954	0.557514	0.521245	NA	6.58868	-0.679089	0.339917	NA	lncRNA	AHI1-AS-1
AHNAK-AS-1	1.65019	-0.685665	0.377758	NA	2.55337	1.36956	0.188942	NA	2.81862	0.364682	0.691894	NA	lncRNA	AHNAK-AS-1
AHNAK-AS-2	25.9309	-0.464001	0.10635	0.859897	23.8596	0.0398218	0.899884	0.969756	30.8317	-0.713495	0.0554429	0.308272	lncRNA	AHNAK-AS-2
AHNAK-AS-3	96.7114	0.158588	0.465566	0.969776	76.958	-0.688854	0.00663926	0.11638	80.3736	-0.98915	0.0027346	0.0486396	lncRNA	AHNAK-AS-3
AIG1-AS-6	7.23799	0.174719	0.632594	0.985281	6.97455	-0.754811	0.170378	NA	5.7496	-0.500298	0.359049	NA	lncRNA	AIG1-AS-6
AIP-AS-1	11.8963	-0.245175	0.361949	0.956126	13.0935	-0.202361	0.623266	NA	14.7082	-0.182556	0.620337	0.87221	lncRNA	AIP-AS-1
AK2-AS-3	27.1096	-0.512122	0.112033	0.867314	28.5378	0.386365	0.401017	0.745665	32.0187	0.167235	0.589773	0.85818	lncRNA	AK2-AS-3
AK3-AS-2	102.644	0.0744098	0.5281	0.976311	134.124	0.285756	0.137337	0.484041	126.471	0.404481	0.0200343	0.173471	lncRNA	AK3-AS-2
AK4-AS-1	0.696021	0.552863	0.701993	NA	0.463608	-0.333395	0.909765	NA	0.38646	-0.932995	0.748074	NA	lncRNA	AK4-AS-1
AK5-AS-1	2.16141	0.344206	0.62086	NA	1.75244	-0.986436	0.407997	NA	1.8593	-0.734111	0.459819	NA	lncRNA	AK5-AS-1
AK5-AS-2	1.69184	1.11796	0.188156	NA	1.05279	0.0588065	0.965044	NA	1.39182	0.703272	0.533392	NA	lncRNA	AK5-AS-2
AKAP10-AS-1	9.08695	-0.34219	0.339141	0.952599	8.18984	0.26505	0.624496	NA	8.86095	-0.202266	0.64814	0.887414	lncRNA	AKAP10-AS-1
AKAP10-AS-2	118.556	-0.0730584	0.577095	0.978474	102.675	-0.317571	0.171781	0.533898	103.557	-0.273602	0.138741	0.484486	lncRNA	AKAP10-AS-2
AKAP11-AS-1	71.9553	0.16011	0.42059	0.965247	59.1566	-0.460052	0.0657713	0.353398	61.9007	-0.163972	0.468668	0.791014	lncRNA	AKAP11-AS-1
AKAP13-AS-1	11.9353	-0.0843631	0.787627	0.995694	10.9957	-0.18	0.703845	NA	11.9829	-0.607257	0.17176	0.532527	lncRNA	AKAP13-AS-1
AKAP13-AS-2	42.5984	0.101811	0.587275	0.978596	55.8329	0.322841	0.168225	0.528938	55.4334	0.647121	0.00292684	0.0508151	lncRNA	AKAP13-AS-2
AKAP13-AS-4	144.753	0.0317119	0.846438	0.998021	135.494	-0.0324326	0.895801	0.968233	131.395	-0.153828	0.548163	0.840925	lncRNA	AKAP13-AS-4
AKAP13-AS-5	20.609	-0.0545475	0.836325	0.998021	17.9753	-0.4781	0.178436	NA	17.774	-0.450241	0.189869	0.555861	lncRNA	AKAP13-AS-5
AKAP13-AS-6	497.344	0.0594835	0.706119	0.990611	470.741	-0.106542	0.534957	0.827392	469.149	-0.196496	0.265399	0.636935	lncRNA	AKAP13-AS-6
AKAP13-AS-7	29.696	-0.0721967	0.742875	0.995038	30.6833	0.374677	0.229638	0.600072	35.3082	0.0155547	0.954198	0.987779	lncRNA	AKAP13-AS-7
AKAP13-AS-8	26.5857	-0.0867107	0.690342	0.989291	23.086	-0.0265502	0.938686	0.981919	24.0462	-0.217171	0.486787	0.800831	lncRNA	AKAP13-AS-8
AKAP3-AS-1	11.4285	0.0305493	0.928194	0.998542	12.2007	0.222842	0.648431	NA	11.8037	0.347863	0.379222	0.7335	lncRNA	AKAP3-AS-1
AKAP7-AS-2	1.29636	0.61059	0.440906	NA	1.62076	0.254543	0.832379	NA	1.46809	0.140946	0.912018	NA	lncRNA	AKAP7-AS-2
AKAP8L-AS-1	8.17186	-0.275101	0.43326	0.967543	8.18933	0.355659	0.547537	NA	9.25819	-0.14229	0.762124	0.932278	lncRNA	AKAP8L-AS-1
AKAP8L-AS-3	37.3664	0.188172	0.604635	0.981852	29.3877	0.195645	0.615454	0.867935	31.4462	-0.352635	0.193359	0.559745	lncRNA	AKAP8L-AS-3
AKIRIN1-AS-1	104.863	-0.00776527	0.955898	0.999136	113.45	0.0843132	0.674657	0.896726	111.276	0.078872	0.7008	0.909427	lncRNA	AKIRIN1-AS-1
AKIRIN1-AS-2	9.89733	0.244327	0.452893	0.968788	13.4146	0.445425	0.329926	NA	12.5567	0.769728	0.0471673	0.283013	lncRNA	AKIRIN1-AS-2
AKIRIN2-AS-1	322.643	-0.0178329	0.893516	0.998168	318.994	0.123652	0.492354	0.805325	320.419	0.0143615	0.935347	0.984056	lncRNA	AKIRIN2-AS-1
AKNA-AS-1	29.458	0.279191	0.225285	0.935507	33.0977	0.235393	0.395736	0.742005	30.2749	0.275611	0.373029	0.728305	lncRNA	AKNA-AS-1
AKNA-AS-2	17.897	0.290872	0.203194	0.928356	20.8152	-0.124706	0.739385	0.919788	15.9724	0.124572	0.760238	0.931722	lncRNA	AKNA-AS-2
AKT1S1-AS-1	4.04993	0.0563546	0.903076	NA	4.75364	0.286807	0.682955	NA	5.0463	0.510679	0.396638	NA	lncRNA	AKT1S1-AS-1
AKT1S1-AS-2	7.82097	0.210193	0.604598	0.981852	8.1939	-0.0370246	0.94188	NA	7.4633	0.293495	0.549322	0.841386	lncRNA	AKT1S1-AS-2
AKT2-AS-1	23.7783	-0.0477359	0.833162	0.998021	29.4221	0.253977	0.396218	0.742456	28.7245	0.230815	0.469916	0.791556	lncRNA	AKT2-AS-1
AKT3-AS-1	24.5365	0.0791189	0.746062	0.995038	26.2344	-0.201447	0.55252	0.836854	25.054	0.0686277	0.82677	0.952611	lncRNA	AKT3-AS-1
AKT3-AS-3	46.9312	-0.179935	0.345251	0.954273	44.7892	-0.161986	0.548319	0.834462	46.6392	-0.15743	0.557471	0.845295	lncRNA	AKT3-AS-3
AKT3-AS-4	0.845542	0.0693589	0.954695	NA	1.2709	1.6862	0.341637	NA	0.915866	-0.115535	0.941103	NA	lncRNA	AKT3-AS-4
AKT3-AS-5	11.6867	0.101887	0.706499	0.990611	12.9939	0.350092	0.438144	NA	13.0616	0.296015	0.451263	0.780298	lncRNA	AKT3-AS-5
AKT3-AS-6	40.0571	0.180417	0.403128	0.96	44.3111	0.0443872	0.857535	0.955956	43.8563	0.277318	0.310612	0.679167	lncRNA	AKT3-AS-6
AL022238.4-AS-1	5.01845	0.486486	0.344879	NA	5.40692	0.130258	0.844868	NA	5.18263	0.649759	0.294586	NA	lncRNA	AL022238.4-AS-1
AL035461.4-AS-1	26.7554	0.00295507	0.986799	0.999571	25.2143	0.105697	0.743268	0.920368	24.8347	0.0569144	0.839874	0.956552	lncRNA	AL035461.4-AS-1
AL049634.2-AS-1	117.914	0.00661858	0.967005	0.999571	100.548	-0.297048	0.298192	0.662562	105.519	-0.155065	0.580419	0.855808	lncRNA	AL049634.2-AS-1
AL121845.3-AS-1	11.7265	-0.061708	0.840583	0.998021	9.93584	-0.393715	0.428604	NA	11.007	-0.36782	0.378012	0.73304	lncRNA	AL121845.3-AS-1
AL121845.3-AS-2	1.99716	-0.387028	0.543575	NA	2.77733	0.530777	0.54768	NA	3.04228	0.164005	0.818069	NA	lncRNA	AL121845.3-AS-2
AL132780.3-AS-1	11.8167	0.46671	0.104795	0.859897	13.8295	0.172369	0.68824	NA	13.492	0.402077	0.274947	0.645805	lncRNA	AL132780.3-AS-1
AL136295.1-AS-1	132.226	0.107146	0.329139	0.952599	153.613	0.233366	0.16232	0.521146	149.302	0.391564	0.0211873	0.180234	lncRNA	AL136295.1-AS-1
AL136295.5-AS-1	5.56489	0.165736	0.736842	0.995038	2.84895	-0.169133	0.86544	NA	4.54167	-0.518193	0.488305	NA	lncRNA	AL136295.5-AS-1
AL139300.1-AS-2	190.799	-0.0459409	0.646969	0.985445	190.495	0.00516079	0.974396	0.992015	186.194	-0.00963876	0.952706	0.987779	lncRNA	AL139300.1-AS-2
AL139300.1-AS-4	37.2019	0.0299233	0.860039	0.998021	40.6237	0.271266	0.33691	0.696622	35.0872	0.210843	0.399564	0.746366	lncRNA	AL139300.1-AS-4
AL159141.1-AS-1	37.4942	-0.0984084	0.579104	0.978474	37.4526	0.0945911	0.740263	0.919788	31.5421	0.150658	0.554808	0.844308	lncRNA	AL159141.1-AS-1
AL159141.1-AS-2	154.939	-0.0204865	0.894226	0.998168	142.8	-0.443153	0.0188099	0.196477	121.827	-0.298693	0.149781	0.501273	lncRNA	AL159141.1-AS-2
AL159141.1-AS-3	33.2711	0.0943242	0.659815	0.987218	29.2098	-0.462776	0.139092	0.486932	24.7972	-0.243241	0.432244	0.768081	lncRNA	AL159141.1-AS-3
AL159141.1-AS-4	5.82111	0.178387	0.673657	0.989291	5.53637	0.245586	0.70478	NA	5.24173	0.162758	0.790945	NA	lncRNA	AL159141.1-AS-4
AL159163.1-AS-1	73.1175	0.0557852	0.733212	0.994439	71.4983	-0.239555	0.294417	0.659108	71.5301	-0.356785	0.156668	0.511974	lncRNA	AL159163.1-AS-1
AL162417.1-AS-1	68.859	0.258389	0.143784	0.896208	80.3411	-0.141379	0.544744	0.832867	68.3134	0.119928	0.695817	0.90723	lncRNA	AL162417.1-AS-1
AL162417.1-AS-2	59.6403	0.1626	0.43329	0.967543	68.3767	0.153523	0.519544	0.820216	63.2472	-0.0337248	0.909275	0.977521	lncRNA	AL162417.1-AS-2
AL355916.3-AS-1	535.53	0.0320112	0.804838	0.995949	667.273	0.42034	0.0212141	0.208931	625.137	0.421424	0.00333851	0.0559572	lncRNA	AL355916.3-AS-1
AL355916.3-AS-2	98.6589	-0.158914	0.421644	0.965247	154.939	1.45028	8.21753e-08	7.31793e-05	168.808	1.09786	1.6211e-05	0.00095612	lncRNA	AL355916.3-AS-2
AL359922.1-AS-1	66.2969	0.0646199	0.702176	0.989933	61.278	-0.286271	0.213533	0.581432	61.5805	-0.0873052	0.7095	0.912521	lncRNA	AL359922.1-AS-1
AL445524.2-AS-2	11.4722	0.0600414	0.836789	0.998021	10.409	0.220181	0.624665	NA	12.0065	-0.240213	0.564633	0.847745	lncRNA	AL445524.2-AS-2
AL512428.1-AS-1	5.82759	-0.650123	0.102492	0.859897	5.97839	-0.533578	0.413413	NA	6.62442	-0.811788	0.162562	NA	lncRNA	AL512428.1-AS-1
AL590132.1-AS-1	1.74528	-1.03051	0.248498	NA	0.663224	1.3968	0.476277	NA	2.19614	-0.664452	0.54261	NA	lncRNA	AL590132.1-AS-1
AL645922.1-AS-1	9.4141	0.210087	0.461912	0.969776	12.4807	0.358334	0.397879	NA	12.3867	0.336347	0.379576	0.73385	lncRNA	AL645922.1-AS-1
AL662899.3-AS-1	12.0779	0.231637	0.408127	0.960595	12.0628	0.00807694	0.987222	NA	10.8033	0.104533	0.814968	0.950497	lncRNA	AL662899.3-AS-1
AL807752.6-AS-1	64.1238	-0.271985	0.139001	0.894712	56.3437	-0.0515634	0.835397	0.948397	67.2565	-0.449279	0.0565342	0.311244	lncRNA	AL807752.6-AS-1
ALDH1L1-AS-2	17.6622	-0.0903675	0.728397	0.99409	16.2942	0.0455147	0.90421	NA	17.2055	-0.0303666	0.928465	0.982813	lncRNA	ALDH1L1-AS-2
ALDH3A2-AS-2	15.1058	-0.0827233	0.749387	0.995038	11.7239	0.272001	0.520242	NA	14.002	0.0781912	0.833322	0.954477	lncRNA	ALDH3A2-AS-2
ALG13-AS-1	5.32909	-0.151587	0.7192	NA	3.92304	-0.0729296	0.916481	NA	5.08496	0.0568635	0.929744	NA	lncRNA	ALG13-AS-1
ALKBH3-AS-2	21.0128	-0.317431	0.337005	0.952599	13.6641	-0.814709	0.0962174	NA	16.8253	-1.40996	0.00124484	0.027958	lncRNA	ALKBH3-AS-2
ALKBH5-AS-1	14.814	-0.136279	0.567736	0.978474	16.6318	0.161751	0.665111	NA	16.5977	0.00385167	0.991235	0.997635	lncRNA	ALKBH5-AS-1
ALMS1-AS-1	2.94104	0.653285	0.482331	NA	1.92153	-0.0906629	0.946293	NA	2.24256	0.572877	0.662864	NA	lncRNA	ALMS1-AS-1
ALOX5-AS-1	36.927	0.0598233	0.752546	0.995038	31.2366	-0.115914	0.674721	0.896731	33.0062	-0.127317	0.617284	0.871032	lncRNA	ALOX5-AS-1
ALOX5-AS-2	14.9768	-0.102483	0.755719	0.995038	14.8241	-0.0527527	0.895634	NA	16.7079	0.375228	0.348006	0.708547	lncRNA	ALOX5-AS-2
AMDHD1-AS-1	7.95133	0.0311344	0.933731	0.998542	7.99203	-0.496758	0.329291	NA	6.71371	0.209069	0.718539	NA	lncRNA	AMDHD1-AS-1
AMFR-AS-1	11.1918	-0.217381	0.451273	0.968788	11.6659	0.141167	0.764865	NA	12.4005	-0.101849	0.812712	0.949081	lncRNA	AMFR-AS-1
AMMECR1L-AS-1	103.598	-0.235585	0.065261	0.822393	106.056	0.124512	0.510758	0.815977	111.632	0.0797039	0.636525	0.8814	lncRNA	AMMECR1L-AS-1
AMN1-AS-2	9.39196	0.15364	0.59545	0.980167	10.6421	0.245087	0.608419	NA	10.9782	0.473734	0.303488	0.672803	lncRNA	AMN1-AS-2
AMZ2-AS-1	26.6589	0.395453	0.123352	0.885631	32.0414	-0.0043147	0.989474	0.99641	27.2727	0.485026	0.159217	0.515581	lncRNA	AMZ2-AS-1
ANAPC10-AS-2	2.50771	-0.157495	0.781307	NA	4.25734	0.965793	0.212936	NA	4.1679	1.13035	0.0886377	NA	lncRNA	ANAPC10-AS-2
ANAPC7-AS-1	9.07011	0.297076	0.396889	0.96	9.49842	-0.0439093	0.931272	NA	8.29483	-0.150606	0.766881	0.933451	lncRNA	ANAPC7-AS-1
ANAPC7-AS-2	2.88521	-0.0872525	0.881062	NA	3.41555	-1.07177	0.21431	NA	2.71613	-0.413949	0.637295	NA	lncRNA	ANAPC7-AS-2
ANAPC7-AS-3	51.3793	-0.159098	0.37844	0.958119	50.9483	-0.127781	0.611477	0.865862	51.0659	-0.366752	0.110817	0.436244	lncRNA	ANAPC7-AS-3
ANGPT2-AS-1	4.68154	0.260586	0.534901	NA	3.81137	-0.51732	0.532389	NA	3.75319	-0.616649	0.380315	NA	lncRNA	ANGPT2-AS-1
ANK3-AS-1	12.0818	-0.00881381	0.978713	0.999571	17.4868	0.337025	0.414132	NA	16.9787	0.561784	0.0976618	0.408435	lncRNA	ANK3-AS-1
ANK3-AS-4	36.9441	0.0348823	0.882084	0.998021	40.4634	0.256236	0.373856	0.726752	41.1597	0.400765	0.202997	0.572181	lncRNA	ANK3-AS-4
ANK3-AS-6	31.8258	-0.0130194	0.970468	0.999571	35.6087	0.620449	0.0648536	0.351382	38.348	0.223818	0.430784	0.766826	lncRNA	ANK3-AS-6
ANKDD1A-AS-2	65.9507	0.362994	0.137132	0.894712	54.7629	-1.091	0.000756506	0.0343166	42.1691	-0.40327	0.0752378	0.356696	lncRNA	ANKDD1A-AS-2
ANKH-AS-1	127.082	-0.256671	0.018098	0.593871	118.527	-0.151046	0.408361	0.75054	123.885	-0.435994	0.00551687	0.0777562	lncRNA	ANKH-AS-1
ANKHD1-EIF4EBP3-AS-1	53.9519	-0.184624	0.290973	0.946651	54.6604	0.185948	0.464387	0.787323	57.3927	-0.0896093	0.692886	0.90643	lncRNA	ANKHD1-EIF4EBP3-AS-1
ANKHD1-EIF4EBP3-AS-2	71.9251	-0.195155	0.17252	0.911848	76.1765	0.0473349	0.835606	0.948397	74.656	-0.1098	0.622337	0.873513	lncRNA	ANKHD1-EIF4EBP3-AS-2
ANKMY1-AS-1	99.0031	0.1208	0.342119	0.953396	114.113	-0.186765	0.352281	0.712228	101.069	0.062298	0.719154	0.915614	lncRNA	ANKMY1-AS-1
ANKMY2-AS-1	10.8135	-0.707872	0.0190683	0.60556	9.52845	0.0011196	0.998111	NA	10.8367	-0.258889	0.545926	0.839446	lncRNA	ANKMY2-AS-1
ANKRD11-AS-1	191.99	-0.0732653	0.629739	0.985281	180.944	-0.229758	0.389024	0.737304	174.717	-0.339553	0.181743	0.545941	lncRNA	ANKRD11-AS-1
ANKRD11-AS-2	44.1331	0.111632	0.573313	0.978474	51.3509	0.350535	0.162976	0.522264	47.9329	0.389258	0.130986	0.469325	lncRNA	ANKRD11-AS-2
ANKRD11-AS-3	158.549	-0.0768547	0.567502	0.978474	145.125	-0.228191	0.219022	0.587662	154.96	-0.303448	0.0451877	0.277369	lncRNA	ANKRD11-AS-3
ANKRD11-AS-4	88.035	0.0371398	0.830517	0.998021	97.1094	0.0881131	0.711524	0.909627	92.3143	0.162401	0.421081	0.760735	lncRNA	ANKRD11-AS-4
ANKRD11-AS-5	37.4193	0.435258	0.0576133	0.798728	56.1682	0.40152	0.129913	0.474862	45.4178	0.678606	0.0720843	0.349398	lncRNA	ANKRD11-AS-5
ANKRD11-AS-6	67.1545	-0.0947792	0.566119	0.978474	78.4613	0.494436	0.0169278	0.187447	80.7758	0.305983	0.0922595	0.396635	lncRNA	ANKRD11-AS-6
ANKRD12-AS-1	59.4237	0.111326	0.529374	0.976311	83.7144	1.08261	3.73605e-06	0.00107807	89.1329	0.882906	0.000140692	0.00558051	lncRNA	ANKRD12-AS-1
ANKRD12-AS-3	58.7244	-0.23645	0.15064	0.900767	63.7802	0.204249	0.467611	0.789091	63.8818	-0.00510339	0.981427	0.994724	lncRNA	ANKRD12-AS-3
ANKRD13A-AS-1	20.8829	-0.103599	0.653594	0.986583	23.0341	-0.1053	0.746111	0.921239	22.3595	0.0284053	0.924798	0.981462	lncRNA	ANKRD13A-AS-1
ANKRD13A-AS-2	117.079	0.0957445	0.472579	0.969776	128.639	0.166643	0.404961	0.749221	121.541	0.24297	0.240422	0.61531	lncRNA	ANKRD13A-AS-2
ANKRD13C-AS-1	7.95029	0.0201689	0.949238	0.998924	11.1366	0.488843	0.321188	NA	9.94835	0.681811	0.135097	0.478523	lncRNA	ANKRD13C-AS-1
ANKRD13D-AS-1	36.689	0.0137617	0.932849	0.998542	27.6953	-0.331417	0.298977	0.663028	27.2946	-0.365603	0.22581	0.599243	lncRNA	ANKRD13D-AS-1
ANKRD17-AS-1	2.42293	0.142128	0.889386	NA	3.49101	1.05122	0.262172	NA	3.31692	1.16772	0.234779	NA	lncRNA	ANKRD17-AS-1
ANKRD17-AS-2	871.386	-0.12372	0.211512	0.930998	916.853	0.272708	0.0791088	0.382872	914.745	0.104222	0.454125	0.781911	lncRNA	ANKRD17-AS-2
ANKRD17-AS-4	13.4066	-0.473495	0.0698438	0.833624	12.8887	0.0551133	0.904696	NA	14.699	-0.256369	0.523169	0.824653	lncRNA	ANKRD17-AS-4
ANKRD17-AS-5	115.213	0.126331	0.309057	0.947781	108.669	0.0438914	0.859935	0.956762	109.076	-0.0716014	0.730451	0.921532	lncRNA	ANKRD17-AS-5
ANKRD27-AS-1	5.65057	-0.0855128	0.826414	0.997613	6.70413	-0.25242	0.649306	NA	5.8968	0.106321	0.841677	NA	lncRNA	ANKRD27-AS-1
ANKRD27-AS-2	2.68837	-0.672263	0.391677	NA	1.75005	0.692496	0.640796	NA	1.75644	-0.313664	0.806822	NA	lncRNA	ANKRD27-AS-2
ANKRD28-AS-2	166.113	0.458809	0.0240448	0.642335	157.365	-0.196507	0.389133	0.737304	139.182	-0.0491249	0.83329	0.954477	lncRNA	ANKRD28-AS-2
ANKRD28-AS-3	60.0568	0.481193	0.0804801	0.838901	50.5078	-0.116624	0.902061	0.970579	55.7629	-0.483398	0.467843	0.790781	lncRNA	ANKRD28-AS-3
ANKRD33B-AS-1	1.47682	0.0183717	0.981329	NA	3.13445	0.449373	0.650858	NA	2.92358	1.4608	0.0858921	NA	lncRNA	ANKRD33B-AS-1
ANKRD36-AS-1	34.9358	-0.153865	0.482944	0.970428	44.6434	0.205239	0.494235	0.806254	45.175	0.22739	0.333689	0.697976	lncRNA	ANKRD36-AS-1
ANKRD36-AS-2	74.2718	-0.0533378	0.764819	0.995038	79.6369	0.240148	0.241895	0.61182	80.8088	0.276468	0.116077	0.444931	lncRNA	ANKRD36-AS-2
ANKRD36B-AS-1	447.446	-0.0693434	0.50106	0.973787	469.878	0.0489583	0.749264	0.922969	464.433	-0.111461	0.427736	0.765187	lncRNA	ANKRD36B-AS-1
ANKRD36C-AS-1	30.1353	0.0265556	0.910023	0.998168	33.4679	0.298217	0.319914	0.681731	32.7962	0.130371	0.662898	0.893717	lncRNA	ANKRD36C-AS-1
ANKRD36C-AS-2	40.8902	-0.193352	0.288264	0.946651	50.3807	0.0470424	0.863676	0.957627	43.6956	0.330506	0.17886	0.541866	lncRNA	ANKRD36C-AS-2
ANKRD36C-AS-3	327.901	0.0402263	0.720529	0.992725	397.783	0.130239	0.37953	0.729484	370.02	0.204579	0.152944	0.506363	lncRNA	ANKRD36C-AS-3
ANKRD36C-AS-5	19.8279	0.211092	0.384865	0.958304	20.8367	-0.170813	0.652233	0.887137	17.5856	-0.167433	0.616931	0.870843	lncRNA	ANKRD36C-AS-5
ANKRD42-AS-4	72.3086	0.0986715	0.562911	0.978474	69.6978	0.297205	0.177008	0.540787	75.7262	0.248387	0.226856	0.600668	lncRNA	ANKRD42-AS-4
ANKRD44-AS-1	2144.66	-0.0248994	0.835991	0.998021	2078.85	-0.0475422	0.781244	0.932333	2049.69	-0.0939023	0.588147	0.85751	lncRNA	ANKRD44-AS-1
ANKRD44-AS-2	104.433	-0.0424608	0.759347	0.995038	130.282	0.508036	0.024372	0.22666	130.289	0.50953	0.0108006	0.119404	lncRNA	ANKRD44-AS-2
ANKRD44-AS-3	54.7171	-0.377479	0.018224	0.594263	51.1251	0.0362119	0.881184	0.964214	57.8952	-0.149545	0.525508	0.826483	lncRNA	ANKRD44-AS-3
ANKRD44-AS-4	397.388	-0.237528	0.0842964	0.841488	408.172	0.247756	0.0890478	0.400822	436.696	0.0359627	0.831733	0.953792	lncRNA	ANKRD44-AS-4
ANKRD44-AS-5	5.77123	0.91153	0.757644	0.995038	6.02796	-0.0562251	0.98494	NA	3.66579	1.56034	0.600954	NA	lncRNA	ANKRD44-AS-5
ANKRD44-AS-6	23.4474	-0.00177509	0.991945	0.999571	27.5353	0.172759	0.563422	0.841903	29.3204	0.268976	0.323027	0.688283	lncRNA	ANKRD44-AS-6
ANKRD44-AS-7	704.713	-0.112047	0.464717	0.969776	661.522	-0.214122	0.238539	0.60942	661.554	-0.223227	0.23811	0.612958	lncRNA	ANKRD44-AS-7
ANKRD52-AS-1	5.6979	0.049566	0.893434	0.998168	6.38259	0.0208253	0.973351	NA	5.54228	0.144707	0.817266	NA	lncRNA	ANKRD52-AS-1
ANKRD53-AS-1	25.4614	-0.193046	0.448035	0.968788	26.5725	0.266383	0.401795	0.746254	27.9011	0.35467	0.23987	0.615185	lncRNA	ANKRD53-AS-1
ANKRD55-AS-1	51.6994	-0.844979	0.000274502	0.0873444	30.8503	-0.296289	0.379356	0.729233	57.099	-0.763243	0.00230882	0.0432198	lncRNA	ANKRD55-AS-1
ANO10-AS-1	5.4778	-0.355364	0.417143	0.963598	6.86298	1.3645	0.0293331	NA	7.86654	0.593515	0.272856	0.644317	lncRNA	ANO10-AS-1
ANO6-AS-2	73.6711	-0.122436	0.422801	0.965247	64.0644	-0.35392	0.102291	0.426086	68.8848	-0.340269	0.118081	0.44792	lncRNA	ANO6-AS-2
ANP32B-AS-1	16.8964	-0.0839769	0.773026	0.995694	20.1066	0.664299	0.0491377	NA	20.7772	0.66308	0.0359564	0.244451	lncRNA	ANP32B-AS-1
ANP32B-AS-2	30.2691	-0.323814	0.12526	0.888071	29.1233	0.252541	0.433334	0.769362	34.1911	-0.147032	0.569923	0.85008	lncRNA	ANP32B-AS-2
ANTXR2-AS-1	12.1581	-0.412072	0.153263	0.902383	9.05804	0.384023	0.494014	NA	11.3283	-0.348419	0.401419	0.747979	lncRNA	ANTXR2-AS-1
ANTXR2-AS-3	19.3496	-0.160394	0.5238	0.976127	21.7321	0.596441	0.0994216	0.42203	22.9351	0.58961	0.0631694	0.328906	lncRNA	ANTXR2-AS-3
ANXA2-AS-1	1.55546	0.650956	0.826179	NA	3.04425	1.33287	0.656507	NA	3.76509	2.05973	0.490567	NA	lncRNA	ANXA2-AS-1
ANXA2R-AS-1	742.813	0.0833455	0.412501	0.961788	698.069	-0.168518	0.17518	0.538362	714.839	-0.0508542	0.677132	0.899794	lncRNA	ANXA2R-AS-1
ANXA4-AS-1	297.263	-0.154466	0.457869	0.968788	252.184	-0.519454	0.0886351	0.400319	276.547	-0.227282	0.342527	0.70522	lncRNA	ANXA4-AS-1
ANXA4-AS-2	4.97683	-0.289334	0.512197	NA	5.58258	0.163725	0.798227	NA	5.86353	0.378821	0.491991	NA	lncRNA	ANXA4-AS-2
ANXA6-AS-1	44.5455	-0.165723	0.28185	0.946651	38.5101	-0.506163	0.0656529	0.352986	42.0503	-0.749828	0.0022754	0.0429498	lncRNA	ANXA6-AS-1
ANXA7-AS-1	59.0898	0.0330415	0.817596	0.9963	60.6103	0.0723389	0.779709	0.931662	63.9189	0.121318	0.58037	0.855808	lncRNA	ANXA7-AS-1
ANXA7-AS-2	2.61471	0.079366	0.887668	NA	4.41416	1.22026	0.102	NA	3.67631	1.15546	0.115504	NA	lncRNA	ANXA7-AS-2
ANXA7-AS-3	10.6374	-0.207915	0.477497	0.969776	12.4676	0.577291	0.176045	NA	12.1977	0.469427	0.266986	0.638382	lncRNA	ANXA7-AS-3
AOAH-AS-1	521.443	-0.0180902	0.880448	0.998021	434.332	-0.385308	0.0294332	0.247436	412.536	-0.23748	0.206825	0.577332	lncRNA	AOAH-AS-1
AP000295.1-AS-1	175.279	-0.0218082	0.857706	0.998021	157.586	-0.334221	0.0524602	0.322539	153.531	-0.216358	0.192729	0.558897	lncRNA	AP000295.1-AS-1
AP000350.4-AS-2	8.93974	-0.926845	0.0160313	0.565218	7.31792	-0.8193	0.261348	NA	8.45926	-0.748263	0.137901	0.48362	lncRNA	AP000350.4-AS-2
AP000350.4-AS-3	41.3252	0.277338	0.280977	0.946651	37.3719	0.376419	0.203005	0.570382	41.959	0.139021	0.574617	0.852903	lncRNA	AP000350.4-AS-3
AP000944.5-AS-2	27.4843	-0.110465	0.618234	0.982647	24.8358	-0.314015	0.336847	0.696583	26.0797	-0.412288	0.191836	0.558772	lncRNA	AP000944.5-AS-2
AP002495.1-AS-1	2.64565	0.313715	0.575797	NA	3.13502	0.508288	0.547106	NA	2.79336	1.64448	0.0606948	NA	lncRNA	AP002495.1-AS-1
AP002495.1-AS-2	12.4029	0.095272	0.716149	0.991927	12.8751	-0.265043	0.532649	NA	11.4765	0.0334854	0.931186	0.983173	lncRNA	AP002495.1-AS-2
AP003108.2-AS-2	19.2745	0.232485	0.309312	0.947781	19.3464	-0.0303348	0.927691	NA	18.0236	-0.0972593	0.771361	0.934168	lncRNA	AP003108.2-AS-2
AP003108.2-AS-3	5.52752	0.192747	0.594762	0.980167	4.57577	-0.902814	0.206388	NA	3.669	-1.15776	0.0888729	NA	lncRNA	AP003108.2-AS-3
AP1G1-AS-1	63.4199	-0.0245033	0.873821	0.998021	67.5693	0.271318	0.268289	0.636402	69.5305	0.208072	0.298896	0.668352	lncRNA	AP1G1-AS-1
AP1G2-AS-1	76.2172	0.0797	0.494337	0.972797	73.5752	-0.2309	0.287367	0.652944	67.1047	-0.420531	0.0641822	0.331974	lncRNA	AP1G2-AS-1
AP1M1-AS-2	41.9931	-0.33944	0.0708274	0.833624	49.8199	0.559478	0.0358542	0.267875	49.3225	0.141915	0.564547	0.847745	lncRNA	AP1M1-AS-2
AP2A2-AS-1	43.1718	0.388418	0.0572088	0.797949	43.1606	-0.263593	0.388247	0.736698	38.0549	0.10333	0.688013	0.904311	lncRNA	AP2A2-AS-1
AP2B1-AS-1	7.59228	-0.0532861	0.875643	0.998021	7.82171	-0.52805	0.38363	NA	7.30314	0.136951	0.826024	0.952283	lncRNA	AP2B1-AS-1
AP3B1-AS-1	3.03766	0.234925	0.688278	NA	3.49513	-0.26007	0.75227	NA	3.22409	0.633903	0.440269	NA	lncRNA	AP3B1-AS-1
AP3B1-AS-2	3.4673	-0.688185	0.197981	NA	5.48202	0.802119	0.212702	NA	5.589	0.619323	0.308062	NA	lncRNA	AP3B1-AS-2
AP3B1-AS-3	11.7793	0.116576	0.709847	0.991493	11.7466	0.232404	0.591755	NA	10.896	0.383442	0.365326	0.722415	lncRNA	AP3B1-AS-3
AP3B1-AS-4	101.062	0.000328729	0.998151	0.999771	101.668	-0.0774345	0.713072	0.910304	101.727	-0.113218	0.592684	0.860167	lncRNA	AP3B1-AS-4
AP3B1-AS-5	2.3308	1.04469	0.580184	NA	3.15689	-0.544119	0.616805	NA	3.45846	0.556116	0.575999	NA	lncRNA	AP3B1-AS-5
AP3M2-AS-1	4.65221	0.243059	0.75732	NA	5.40858	-0.0446625	0.959744	NA	6.14846	0.534196	0.476874	NA	lncRNA	AP3M2-AS-1
AP4B1-AS-1	56.6272	0.0113256	0.944471	0.998924	55.2668	0.123504	0.58353	0.851731	53.505	0.111142	0.624123	0.874854	lncRNA	AP4B1-AS-1
AP4E1-AS-1	0.668942	0.108376	0.957701	NA	0.500451	0.687587	0.81165	NA	0.254075	0.930486	0.75976	NA	lncRNA	AP4E1-AS-1
APBA2-AS-1	27.4896	-0.194161	0.350012	0.955108	24.7632	0.247839	0.469251	0.790023	29.2232	-0.174753	0.545379	0.839248	lncRNA	APBA2-AS-1
APBA2-AS-2	8.23485	-0.526263	0.152551	0.901467	7.06498	0.49201	0.411473	NA	8.73167	-0.369355	0.439625	0.772162	lncRNA	APBA2-AS-2
APBB1IP-AS-1	61.0352	0.0967108	0.52439	0.976127	58.7164	-0.248518	0.325168	0.686357	55.9119	-0.273986	0.27789	0.648751	lncRNA	APBB1IP-AS-1
APBB1IP-AS-2	219.205	-0.108925	0.344014	0.954273	200.669	-0.320572	0.104977	0.430076	199.202	-0.327314	0.0649039	0.333186	lncRNA	APBB1IP-AS-2
API5-AS-1	11.4621	-0.0684875	0.82436	0.997606	14.5038	0.588092	0.187223	NA	13.8584	0.715574	0.0694829	0.342748	lncRNA	API5-AS-1
APLP2-AS-1	2.54703	-0.236329	0.922343	NA	2.22287	1.85106	0.536837	NA	2.162	0.479642	0.872877	NA	lncRNA	APLP2-AS-1
APMAP-AS-1	40.8568	0.284902	0.276021	0.946651	49.7011	0.647072	0.0159418	0.182377	43.1829	0.894246	0.00146853	0.031554	lncRNA	APMAP-AS-1
APOBEC3A-AS-1	70.5623	-0.0891165	0.723999	0.99366	39.9019	-0.227495	0.460257	0.784647	42.5726	-0.447499	0.0855335	0.383525	lncRNA	APOBEC3A-AS-1
APOBEC3B-AS-2	27.3909	1.04132	0.0891394	0.850218	19.6935	-0.500541	0.339016	NA	9.58902	0.808892	0.180757	0.544975	lncRNA	APOBEC3B-AS-2
APOBEC3F-AS-1	16.1857	0.232847	0.362759	0.95677	14.4334	-0.44042	0.288545	NA	12.3134	-0.204427	0.632258	0.879155	lncRNA	APOBEC3F-AS-1
APOL1-AS-1	21.0813	0.108153	0.743004	0.995038	18.399	-1.34997	0.0100673	NA	16.5746	-1.39417	0.00200304	0.038857	lncRNA	APOL1-AS-1
APOL4-AS-1	4.85406	0.179666	0.675522	NA	4.17336	0.470908	0.537026	NA	4.19582	0.462601	0.498146	NA	lncRNA	APOL4-AS-1
APOL6-AS-1	26.3012	0.254636	0.34043	0.952744	38.171	0.259516	0.392017	0.738716	29.3804	0.272838	0.444123	0.774474	lncRNA	APOL6-AS-1
APP-AS-2	16.5475	-0.582984	0.0368681	0.729731	20.9008	0.839424	0.0297556	0.248012	26.2561	0.25055	0.35687	0.715639	lncRNA	APP-AS-2
APP-AS-3	2.2976	-0.00189442	0.997911	NA	2.25367	-0.0856246	0.939081	NA	2.456	0.27846	0.75334	NA	lncRNA	APP-AS-3
APPL2-AS-1	15.8725	-0.266335	0.238128	0.941802	18.365	0.647592	0.075622	NA	20.4085	0.319061	0.29512	0.665317	lncRNA	APPL2-AS-1
ARAP1-AS-1	75.2717	0.077612	0.651862	0.98648	80.1485	0.000360295	0.998797	0.999201	69.4855	0.0552076	0.77497	0.934592	lncRNA	ARAP1-AS-1
ARAP2-AS-2	15.0776	-0.334896	0.233977	0.940949	18.3944	0.361489	0.343806	NA	16.4442	0.374393	0.376234	0.731383	lncRNA	ARAP2-AS-2
ARF4-AS-1	76.2037	0.0727961	0.636637	0.985281	73.3487	0.157899	0.501679	0.810535	78.4051	-0.0434164	0.84272	0.957314	lncRNA	ARF4-AS-1
ARF6-AS-1	98.5016	0.310606	0.132769	0.890159	108.964	-0.171886	0.40493	0.749221	92.8937	0.131446	0.614126	0.869844	lncRNA	ARF6-AS-1
ARFGEF1-AS-1	27.8015	-0.108583	0.666763	0.988291	32.7706	0.0856827	0.757471	0.92524	30.0882	-0.112959	0.691632	0.90589	lncRNA	ARFGEF1-AS-1
ARGFX-AS-1	0.613857	-0.340591	0.805915	NA	0.312791	-1.54103	0.613663	NA	0.322692	-0.796451	0.793172	NA	lncRNA	ARGFX-AS-1
ARHGAP15-AS-1	49.8973	-0.409867	0.082049	0.840292	51.3195	-0.019402	0.938423	0.981908	56.8758	-0.0610147	0.791492	0.941224	lncRNA	ARHGAP15-AS-1
ARHGAP15-AS-10	61.9929	-0.317956	0.0767391	0.835858	63.6168	0.26595	0.312031	0.674283	72.3018	0.000255666	0.999323	0.999904	lncRNA	ARHGAP15-AS-10
ARHGAP15-AS-2	21.0249	-0.217646	0.375162	0.957688	18.4097	0.212373	0.59168	NA	21.9347	0.0811511	0.829751	0.95332	lncRNA	ARHGAP15-AS-2
ARHGAP15-AS-3	313.748	-0.191997	0.176681	0.913719	380.226	0.332334	0.0495534	0.314163	401.088	0.32952	0.0291681	0.218284	lncRNA	ARHGAP15-AS-3
ARHGAP15-AS-5	77.7301	-0.197578	0.247171	0.942923	92.663	0.324976	0.174915	0.537987	94.6915	0.242845	0.263722	0.635582	lncRNA	ARHGAP15-AS-5
ARHGAP15-AS-6	93.7056	-0.0737331	0.670036	0.988569	110.281	0.369155	0.104799	0.429552	114.14	0.373255	0.0324582	0.231997	lncRNA	ARHGAP15-AS-6
ARHGAP15-AS-7	612.357	-0.0715584	0.573322	0.978474	694.181	0.147965	0.404132	0.748539	730.213	0.155891	0.28123	0.65147	lncRNA	ARHGAP15-AS-7
ARHGAP15-AS-8	427.636	-0.0913726	0.416872	0.963546	508.513	0.605302	1.58023e-05	0.00266991	512.903	0.555696	6.7211e-05	0.00306183	lncRNA	ARHGAP15-AS-8
ARHGAP17-AS-1	70.1108	0.154306	0.415455	0.962888	78.5031	0.187154	0.484737	0.799936	72.8685	0.326219	0.0943918	0.400639	lncRNA	ARHGAP17-AS-1
ARHGAP17-AS-2	34.6252	-0.204746	0.288822	0.946651	35.0866	0.147439	0.604789	0.863037	36.5238	-0.154252	0.535412	0.833046	lncRNA	ARHGAP17-AS-2
ARHGAP25-AS-1	120.215	-0.179589	0.189291	0.917904	105.845	-0.254657	0.182754	0.547829	109.99	-0.240175	0.181144	0.545311	lncRNA	ARHGAP25-AS-1
ARHGAP25-AS-3	84.9343	-0.235378	0.24565	0.942732	87.3788	-0.142235	0.493646	0.806012	97.771	-0.399708	0.055449	0.308272	lncRNA	ARHGAP25-AS-3
ARHGAP26-AS-1	148.686	0.0762493	0.642212	0.985281	160.011	0.390786	0.137865	0.484864	142.017	0.403747	0.0865641	0.385344	lncRNA	ARHGAP26-AS-1
ARHGAP26-AS-2	16.254	-0.600086	0.0645025	0.822393	11.4261	-0.152393	0.763959	NA	15.1228	-0.454236	0.310376	0.679017	lncRNA	ARHGAP26-AS-2
ARHGAP26-AS-3	19.5694	0.345279	0.209475	0.930019	16.6518	-0.689688	0.142304	NA	12.5782	-0.407849	0.320266	0.685904	lncRNA	ARHGAP26-AS-3
ARHGAP26-AS-4	632.055	0.146828	0.39532	0.958888	460.067	-0.754068	0.00216876	0.065999	435.425	-0.560936	0.0162241	0.153856	lncRNA	ARHGAP26-AS-4
ARHGAP26-AS-5	17.9743	-0.0403237	0.857931	0.998021	14.3891	-0.660992	0.137213	NA	14.315	-0.655898	0.0931021	0.397846	lncRNA	ARHGAP26-AS-5
ARHGAP26-AS-7	137.037	-0.0241187	0.906543	0.998168	151.076	0.256469	0.376659	0.728146	134.613	0.462866	0.0845622	0.381693	lncRNA	ARHGAP26-AS-7
ARHGAP27-AS-1	53.8925	0.0084533	0.963944	0.999571	43.8391	-0.652677	0.0178246	0.191688	40.9576	-0.529391	0.0274336	0.210411	lncRNA	ARHGAP27-AS-1
ARHGAP31-AS-2	3.98055	0.811817	0.11838	NA	2.29392	-2.88221	0.00857187	NA	2.00219	-2.37925	0.0537819	NA	lncRNA	ARHGAP31-AS-2
ARHGAP31-AS-3	7.68888	0.528837	0.115987	0.875007	7.2601	0.176156	0.745029	NA	7.18672	0.800348	0.113692	0.440236	lncRNA	ARHGAP31-AS-3
ARHGAP35-AS-1	36.5758	-0.540507	0.438381	0.967543	39.9865	-0.590219	0.459226	0.784226	43.7698	-0.312219	0.416656	0.757921	lncRNA	ARHGAP35-AS-1
ARHGAP35-AS-2	15.7949	0.0119387	0.969765	0.999571	13.0335	-1.13472	0.00726428	NA	12.0646	-0.897866	0.0306176	0.224475	lncRNA	ARHGAP35-AS-2
ARHGAP35-AS-3	10.8484	0.354484	0.23535	0.941221	10.3584	-1.46696	0.00232916	NA	7.08397	-0.955314	0.0917729	0.395802	lncRNA	ARHGAP35-AS-3
ARHGAP4-AS-1	6.87876	-0.0271062	0.941946	0.998542	7.01221	-0.299921	0.607389	NA	6.83879	-0.817574	0.138477	NA	lncRNA	ARHGAP4-AS-1
ARHGAP42-AS-1	6.23362	-0.204451	0.61069	0.981852	7.49613	-0.766254	0.147919	NA	6.2328	0.119697	0.831962	NA	lncRNA	ARHGAP42-AS-1
ARHGAP44-AS-4	1.08963	-0.357715	0.806292	NA	0.853746	-0.210906	0.906411	NA	1.28354	-0.203246	0.9054	NA	lncRNA	ARHGAP44-AS-4
ARHGDIB-AS-1	164.592	-0.0304022	0.770715	0.995694	203.096	0.54344	0.00158092	0.0531794	203.541	0.366088	0.0267154	0.206818	lncRNA	ARHGDIB-AS-1
ARHGEF1-AS-1	310.142	0.212953	0.157587	0.905531	258.629	-0.515879	0.0131301	0.164685	254.651	-0.689952	0.00408668	0.0648676	lncRNA	ARHGEF1-AS-1
ARHGEF1-AS-2	79.1147	0.0402758	0.741607	0.995038	77.8664	-0.00729103	0.976667	0.992684	77.614	-0.10854	0.655647	0.890403	lncRNA	ARHGEF1-AS-2
ARHGEF18-AS-1	106.985	0.129436	0.343608	0.953997	106.525	-0.171133	0.378022	0.728149	107.771	-0.288811	0.0930104	0.397846	lncRNA	ARHGEF18-AS-1
ARHGEF18-AS-2	43.2273	-0.134607	0.480676	0.969776	41.2012	-0.307192	0.224521	0.594042	43.2784	-0.29155	0.222173	0.595141	lncRNA	ARHGEF18-AS-2
ARHGEF39-AS-2	4.92108	0.304589	0.487232	NA	3.36255	-0.552596	0.497351	NA	3.43512	0.105328	0.887399	NA	lncRNA	ARHGEF39-AS-2
ARHGEF5-AS-1	69.1875	0.0541712	0.694681	0.989933	73.6984	0.0946132	0.733052	0.917943	77.4684	-0.220213	0.31158	0.680116	lncRNA	ARHGEF5-AS-1
ARHGEF6-AS-1	9.28929	-0.153317	0.67564	0.989291	7.29461	-0.179313	0.74385	NA	8.99993	-0.380809	0.411378	0.754051	lncRNA	ARHGEF6-AS-1
ARHGEF7-AS-1	12.8103	-0.169127	0.504899	0.974546	16.15	0.467462	0.215389	NA	16.9913	0.0985192	0.788943	0.940391	lncRNA	ARHGEF7-AS-1
ARHGEF7-AS-3	9.82494	0.188959	0.593584	0.980167	14.2117	0.0228585	0.954299	NA	11.7605	0.852889	0.0745619	0.35536	lncRNA	ARHGEF7-AS-3
ARID1A-AS-1	18.1563	-0.0144027	0.948958	0.998924	17.5914	-0.496892	0.233443	NA	14.7099	-0.00082424	0.99819	0.999377	lncRNA	ARID1A-AS-1
ARID1A-AS-3	12.2254	-0.200715	0.469092	0.969776	10.5832	-0.443829	0.321861	NA	10.933	-0.139322	0.740463	0.925189	lncRNA	ARID1A-AS-3
ARID1A-AS-4	203.43	-0.00504904	0.96367	0.999571	218.186	0.0224304	0.900827	0.969963	212.273	0.0293266	0.858532	0.962396	lncRNA	ARID1A-AS-4
ARID1A-AS-5	64.644	-0.00308746	0.985106	0.999571	67.8349	0.357774	0.0998487	0.422807	68.7464	0.0947921	0.649769	0.888064	lncRNA	ARID1A-AS-5
ARID1B-AS-2	704.321	-0.0939962	0.482437	0.970221	702.781	0.0839017	0.689868	0.902132	692.117	-0.0668174	0.73755	0.923996	lncRNA	ARID1B-AS-2
ARID1B-AS-4	13.6042	-0.69362	0.00769141	0.435505	15.1949	0.514191	0.189718	NA	17.1113	-0.312559	0.38696	0.739214	lncRNA	ARID1B-AS-4
ARID1B-AS-5	8.66411	0.0616477	0.859092	0.998021	9.34742	0.378244	0.455275	NA	8.88686	0.604688	0.231444	0.605183	lncRNA	ARID1B-AS-5
ARID2-AS-1	36.645	-0.351679	0.203061	0.928356	32.7498	0.517677	0.103412	0.428486	39.2494	0.0235191	0.932221	0.983173	lncRNA	ARID2-AS-1
ARID2-AS-3	55.0696	0.139966	0.37543	0.957688	67.5014	0.497921	0.045249	0.300358	67.4521	0.530482	0.03208	0.231074	lncRNA	ARID2-AS-3
ARID2-AS-4	79.0265	0.0360027	0.816183	0.9963	98.3827	0.486188	0.0205059	0.205181	94.5136	0.440354	0.0245368	0.198125	lncRNA	ARID2-AS-4
ARID2-AS-5	30.3577	-0.167766	0.424616	0.965247	37.7709	0.801685	0.00381744	0.0900851	39.3443	0.369135	0.16236	0.520595	lncRNA	ARID2-AS-5
ARID4A-AS-1	1478.93	-0.024437	0.797436	0.995949	1494.19	0.00614094	0.960718	0.988341	1515.95	0.0242112	0.848967	0.958964	lncRNA	ARID4A-AS-1
ARID4A-AS-2	14.488	-0.0281108	0.91758	0.998504	12.412	-0.0210083	0.961113	NA	15.2996	0.0847046	0.812831	0.949081	lncRNA	ARID4A-AS-2
ARID4B-AS-1	50.6733	0.0461359	0.82312	0.997272	54.2588	0.29246	0.260321	0.628287	55.8549	0.293118	0.262684	0.63523	lncRNA	ARID4B-AS-1
ARID4B-AS-2	957.721	0.181804	0.285614	0.946651	1104.74	0.43968	0.0172801	0.188688	1122.56	0.428615	0.00778183	0.0970249	lncRNA	ARID4B-AS-2
ARID4B-AS-3	83.3761	-0.00903058	0.952356	0.998975	97.4926	0.255851	0.18447	0.549222	91.9729	0.244254	0.260405	0.633372	lncRNA	ARID4B-AS-3
ARID4B-AS-6	4.35966	-0.455451	0.283344	NA	5.83338	0.549324	0.360219	NA	5.92495	0.367501	0.495109	NA	lncRNA	ARID4B-AS-6
ARID5A-AS-1	435.166	0.323691	0.0739292	0.834693	634.65	0.633426	0.000235332	0.0163861	596.401	0.874881	5.10143e-06	0.000361981	lncRNA	ARID5A-AS-1
ARID5B-AS-1	34.2928	-0.104503	0.559196	0.978474	40.3657	0.5588	0.0409094	0.285792	41.1884	0.555815	0.0448138	0.275823	lncRNA	ARID5B-AS-1
ARID5B-AS-2	24.7083	0.143881	0.448117	0.968788	31.8545	0.537462	0.0901164	0.4023	28.7385	0.442106	0.17953	0.542976	lncRNA	ARID5B-AS-2
ARID5B-AS-3	22.2379	-0.0516854	0.822939	0.997272	35.2744	0.469061	0.183104	0.548242	31.6736	0.655367	0.026893	0.207673	lncRNA	ARID5B-AS-3
ARID5B-AS-4	26.4123	-0.200824	0.392778	0.958304	20.7372	-0.455565	0.199204	0.566001	24.3459	-0.917223	0.00180822	0.0361077	lncRNA	ARID5B-AS-4
ARID5B-AS-5	24.7624	-0.262211	0.175009	0.912599	23.0575	-0.18406	0.59533	0.858078	26.6883	-0.26088	0.437008	0.769955	lncRNA	ARID5B-AS-5
ARIH1-AS-1	260.003	0.349011	0.047955	0.784332	304.196	-0.179965	0.455549	0.782289	271.32	-0.00603203	0.981909	0.994914	lncRNA	ARIH1-AS-1
ARIH1-AS-2	135.178	0.0516412	0.785959	0.995694	155.077	0.367707	0.0408994	0.285792	161.86	0.253655	0.230749	0.604554	lncRNA	ARIH1-AS-2
ARIH2-AS-1	74.7066	0.125477	0.488154	0.970937	90.938	0.344668	0.0923978	0.40734	87.5167	0.354604	0.0530451	0.300742	lncRNA	ARIH2-AS-1
ARL13A-AS-1	16.268	-0.0875672	0.764358	0.995038	16.5787	0.373532	0.332644	NA	17.4282	0.245088	0.490881	0.803771	lncRNA	ARL13A-AS-1
ARL13B-AS-1	1.77307	0.58322	0.378926	NA	1.96072	-0.434684	0.684557	NA	1.25498	-0.54509	0.656134	NA	lncRNA	ARL13B-AS-1
ARL15-AS-1	283.61	-0.163944	0.223031	0.934034	281.938	0.127027	0.504092	0.812026	277.868	0.136156	0.483649	0.798936	lncRNA	ARL15-AS-1
ARL17A-AS-2	137.81	0.17192	0.16151	0.906927	143.789	0.156081	0.354812	0.714026	154.876	0.22856	0.132642	0.473165	lncRNA	ARL17A-AS-2
ARL17A-AS-3	169.249	0.00266787	0.984141	0.999571	156.177	0.0319993	0.862641	0.957421	163.842	0.0297241	0.853062	0.95973	lncRNA	ARL17A-AS-3
ARL17B-AS-2	124.227	0.0680955	0.511355	0.975549	123.166	0.0477274	0.787193	0.934623	127.858	0.00679791	0.965238	0.990402	lncRNA	ARL17B-AS-2
ARL2BP-AS-1	5.16576	-0.570259	0.161679	NA	6.3644	0.808048	0.182386	NA	7.56867	0.303395	0.532643	0.831148	lncRNA	ARL2BP-AS-1
ARL5A-AS-1	16.8168	-0.464047	0.106078	0.859897	15.4349	0.066335	0.873553	NA	16.3207	-0.227881	0.588583	0.857669	lncRNA	ARL5A-AS-1
ARL6-AS-1	1.55165	-2.22078	0.0233049	NA	0.760875	1.17721	0.592264	NA	1.81724	-0.785677	0.506899	NA	lncRNA	ARL6-AS-1
ARL6IP5-AS-1	80.4398	-0.220078	0.192548	0.921159	83.1118	0.424205	0.0290658	0.246422	93.4639	0.247678	0.18369	0.547973	lncRNA	ARL6IP5-AS-1
ARL8A-AS-1	104.597	-0.0445365	0.762837	0.995038	103.743	0.219013	0.304348	0.668417	101.693	-0.0304562	0.899165	0.973806	lncRNA	ARL8A-AS-1
ARL8B-AS-1	241.072	0.000400668	0.997843	0.999771	231.559	0.0888268	0.67386	0.896159	221.132	-0.0707697	0.679482	0.900489	lncRNA	ARL8B-AS-1
ARMC2-AS-3	8.60354	-0.160013	0.630687	0.985281	8.44245	-0.210395	0.681639	NA	9.42584	-0.157083	0.715791	0.914422	lncRNA	ARMC2-AS-3
ARMC2-AS-4	8.79007	0.440744	0.233464	0.940225	8.1843	-1.24385	0.0389107	NA	6.48257	0.103542	0.849283	NA	lncRNA	ARMC2-AS-4
ARMC5-AS-1	235.36	0.13532	0.217645	0.934022	249.188	-0.0994814	0.562369	0.841689	235.117	0.0221931	0.900596	0.974161	lncRNA	ARMC5-AS-1
ARMCX3-AS-1	31.7906	0.209677	0.50936	0.974951	42.153	0.504815	0.100677	0.423765	36.832	0.258963	0.464121	0.788835	lncRNA	ARMCX3-AS-1
ARMH3-AS-1	22.5237	-0.188554	0.443632	0.967543	23.2081	-0.150186	0.664615	0.892483	22.8212	-0.260946	0.434417	0.768812	lncRNA	ARMH3-AS-1
ARMH3-AS-2	45.8038	0.069136	0.684604	0.989291	44.6933	-0.568537	0.0509517	0.317884	43.2116	-0.436908	0.0879985	0.38791	lncRNA	ARMH3-AS-2
ARMH4-AS-6	40.5611	0.0299326	0.873834	0.998021	37.0105	0.354361	0.186434	0.551094	42.1524	0.0220894	0.927934	0.982614	lncRNA	ARMH4-AS-6
ARMH4-AS-8	70.6545	-0.15902	0.414376	0.962229	75.5996	0.383674	0.0874364	0.398647	80.1193	0.134278	0.526864	0.827431	lncRNA	ARMH4-AS-8
ARNTL-AS-1	355.044	0.0671101	0.62316	0.983824	425.135	0.344832	0.0753918	0.374641	370.667	0.50571	0.00440727	0.0678224	lncRNA	ARNTL-AS-1
ARNTL-AS-3	31.2251	0.0106921	0.955668	0.999136	35.12	0.0139676	0.962632	0.988603	33.1972	0.396321	0.180645	0.544975	lncRNA	ARNTL-AS-3
ARNTL-AS-4	928.809	0.0966074	0.484916	0.970563	1186.45	0.542464	0.000620822	0.0302718	1070.19	0.531822	0.000703278	0.0183937	lncRNA	ARNTL-AS-4
ARNTL-AS-5	18.1979	-0.0398528	0.864368	0.998021	19.6546	0.285581	0.459125	NA	18.7617	0.36544	0.293173	0.663039	lncRNA	ARNTL-AS-5
ARPC1B-AS-1	9.52607	-0.344315	0.265544	0.946651	6.49087	-0.504879	0.36624	NA	7.27959	-0.781144	0.107807	0.429961	lncRNA	ARPC1B-AS-1
ARPC1B-AS-2	31.3224	0.0149657	0.93891	0.998542	29.2834	0.163421	0.582628	0.851522	31.4479	0.110632	0.691823	0.90589	lncRNA	ARPC1B-AS-2
ARPC2-AS-2	336.51	-0.0464259	0.602004	0.981563	421.798	0.440578	0.00252174	0.071679	395.882	0.388202	0.00370738	0.0604469	lncRNA	ARPC2-AS-2
ARPC4-TTLL3-AS-1	11.0714	0.109782	0.704408	0.990367	9.70837	0.358498	0.482653	NA	12.9161	0.246631	0.55206	0.843025	lncRNA	ARPC4-TTLL3-AS-1
ARRB1-AS-1	90.585	0.0401561	0.811408	0.9963	76.666	-0.248495	0.285158	0.651361	71.0146	-0.2658	0.262337	0.635101	lncRNA	ARRB1-AS-1
ARRB2-AS-1	63.9887	0.00458289	0.982221	0.999571	63.8575	-0.158789	0.484551	0.799936	58.46	0.00456795	0.984632	0.99579	lncRNA	ARRB2-AS-1
ARRDC1-AS-2	67.086	0.169586	0.194208	0.921549	69.4838	-0.12479	0.593842	0.857694	67.1073	0.0165683	0.931447	0.983173	lncRNA	ARRDC1-AS-2
ARRDC2-AS-1	2.59595	-0.164592	0.799166	NA	3.39723	0.853383	0.320297	NA	3.41133	1.27782	0.0982833	NA	lncRNA	ARRDC2-AS-1
ARRDC3-AS-2	43.4005	0.105789	0.594034	0.980167	62.7029	0.878944	0.0024964	0.0714881	60.4323	0.776451	0.00155536	0.0327963	lncRNA	ARRDC3-AS-2
ASAH1-AS-1	36.2321	-0.102158	0.525178	0.976132	38.1369	0.11417	0.695787	0.904272	38.3222	0.154724	0.536249	0.833838	lncRNA	ASAH1-AS-1
ASAP1-AS-1	367.431	-0.00424158	0.979721	0.999571	346.423	0.012882	0.94926	0.986148	343.522	0.0990877	0.647045	0.886664	lncRNA	ASAP1-AS-1
ASAP1-AS-3	471.597	0.159609	0.342426	0.953396	582.549	0.393502	0.0636884	0.348289	524.149	0.68823	1.56138e-05	0.000934442	lncRNA	ASAP1-AS-3
ASB1-AS-1	3.75124	-0.0967691	0.840452	NA	4.37689	0.347757	0.652333	NA	4.23591	0.380296	0.60777	NA	lncRNA	ASB1-AS-1
ASB16-AS-1	173.473	0.0586723	0.561149	0.978474	174.129	0.0291682	0.870218	0.959895	172.104	-0.0611825	0.742273	0.926247	lncRNA	ASB16-AS-1
ASB6-AS-1	5.01076	-0.344965	0.402182	NA	7.29981	0.937604	0.139073	NA	5.73151	0.437685	0.412363	NA	lncRNA	ASB6-AS-1
ASB8-AS-1	7.69609	-0.433596	0.220086	0.934034	9.81159	0.58517	0.223005	NA	10.009	0.356725	0.395846	0.744499	lncRNA	ASB8-AS-1
ASCC3-AS-3	2.96188	-0.205171	0.71332	NA	2.95935	-0.567905	0.531835	NA	2.85758	-0.0957245	0.910269	NA	lncRNA	ASCC3-AS-3
ASF1B-AS-1	35.0728	0.244266	0.300567	0.947781	32.8148	0.106078	0.739722	0.919788	29.7726	0.303876	0.311191	0.679704	lncRNA	ASF1B-AS-1
ASH1L-AS-2	152.136	-0.203405	0.127964	0.889553	125.738	-0.278056	0.206436	0.573492	141.874	-0.558589	0.00429197	0.0666977	lncRNA	ASH1L-AS-2
ASH1L-AS-3	14.0841	-0.244587	0.383265	0.958304	12.0232	0.0839443	0.857235	NA	12.9034	-0.384744	0.312659	0.681008	lncRNA	ASH1L-AS-3
ASH1L-AS-4	105.601	0.171659	0.186821	0.915499	119.612	0.184112	0.438799	0.773118	111.167	0.205098	0.357574	0.716284	lncRNA	ASH1L-AS-4
ASMTL-AS-2	217.507	0.0838942	0.555529	0.978474	181.368	-0.468787	0.0288229	0.245457	170.508	-0.364505	0.0381208	0.252876	lncRNA	ASMTL-AS-2
ASPH-AS-1	4.9553	0.0842377	0.838168	NA	4.78724	-0.524733	0.454969	NA	4.41539	-0.229837	0.723743	NA	lncRNA	ASPH-AS-1
ASXL1-AS-1	5.37108	0.142097	0.814685	NA	4.08888	-0.343123	0.707827	NA	4.18719	-0.178734	0.840567	NA	lncRNA	ASXL1-AS-1
ASXL1-AS-2	54.1857	0.0586581	0.721047	0.992725	61.8403	0.220582	0.340497	0.700195	60.73	0.0978449	0.672556	0.897224	lncRNA	ASXL1-AS-2
ASXL2-AS-1	4.22861	0.00757803	0.987341	NA	3.4539	-1.54635	0.0856409	NA	3.72355	-1.55423	0.0493846	NA	lncRNA	ASXL2-AS-1
ATAD5-AS-1	7.84848	0.171918	0.63467	0.985281	8.99909	-0.426674	0.403818	NA	6.95469	-0.179535	0.748596	0.927897	lncRNA	ATAD5-AS-1
ATCAY-AS-1	0.848772	-0.495311	0.632496	NA	0.529693	-0.172911	0.940604	NA	0.911252	-1.25442	0.422668	NA	lncRNA	ATCAY-AS-1
ATF2-AS-1	40.2216	0.0158661	0.94113	0.998542	42.3935	0.460066	0.137036	0.483822	45.7856	-0.0390783	0.877581	0.967564	lncRNA	ATF2-AS-1
ATF3-AS-2	4.50588	0.15987	0.726095	NA	5.46493	0.518994	0.440745	NA	5.61552	0.745135	0.185372	NA	lncRNA	ATF3-AS-2
ATF7-AS-1	4.24004	-0.152915	0.741962	NA	4.71533	0.205468	0.780145	NA	3.84461	0.324358	0.70373	NA	lncRNA	ATF7-AS-1
ATF7IP-AS-1	16.1461	0.0140029	0.956488	0.999215	16.8194	0.331262	0.394217	NA	16.1567	0.15713	0.662702	0.893674	lncRNA	ATF7IP-AS-1
ATF7IP2-AS-1	30.2734	-0.0403762	0.856927	0.998021	35.0993	0.129976	0.662729	0.892116	37.0538	0.0223308	0.927906	0.982614	lncRNA	ATF7IP2-AS-1
ATG13-AS-1	102.148	0.277546	0.0691571	0.833624	121.554	0.07359	0.734879	0.918759	113.585	0.25902	0.245657	0.619413	lncRNA	ATG13-AS-1
ATG13-AS-2	7.88221	0.0324806	0.921288	0.998542	10.2772	0.462702	0.398406	NA	8.99285	0.359748	0.450219	0.779134	lncRNA	ATG13-AS-2
ATG14-AS-1	7.94416	-0.312452	0.389583	0.958304	9.3385	0.683176	0.188144	NA	11.531	0.0924179	0.819778	0.951195	lncRNA	ATG14-AS-1
ATG16L1-AS-1	3.27107	-0.0381998	0.943301	NA	3.93619	0.476549	0.543777	NA	3.42744	0.0654693	0.932085	NA	lncRNA	ATG16L1-AS-1
ATG16L1-AS-2	10.8899	-0.480261	0.170734	0.910098	9.99534	0.418696	0.392751	NA	14.1281	-0.275731	0.472901	0.791751	lncRNA	ATG16L1-AS-2
ATG3-AS-1	2.78544	-1.19092	0.0479654	NA	2.2083	1.15995	0.31623	NA	3.25707	-0.456727	0.551637	NA	lncRNA	ATG3-AS-1
ATG4C-AS-1	9.70113	-0.362687	0.305602	0.947781	9.24963	0.0187389	0.971306	NA	9.47473	-0.0449893	0.924643	0.981462	lncRNA	ATG4C-AS-1
ATG5-AS-4	7.04941	0.47428	0.241873	0.941993	12.6631	0.808769	0.0906604	NA	9.93061	1.5698	0.00101382	0.0241843	lncRNA	ATG5-AS-4
ATG7-AS-2	152.949	-0.066803	0.66076	0.987218	121.863	-0.421695	0.0742876	0.372098	123.291	-0.420062	0.0310622	0.22652	lncRNA	ATG7-AS-2
ATG7-AS-3	1.06118	-0.222726	0.940021	NA	1.20177	0.24106	0.914478	NA	0.486567	0.423823	0.88914	NA	lncRNA	ATG7-AS-3
ATG7-AS-4	43.7944	0.329238	0.0624941	0.818985	44.0808	-0.108636	0.69927	0.905183	39.086	0.324997	0.222869	0.595762	lncRNA	ATG7-AS-4
ATIC-AS-1	43.4691	-0.30608	0.110816	0.86625	47.9666	0.542863	0.0433421	0.295265	51.7876	0.391028	0.127137	0.463948	lncRNA	ATIC-AS-1
ATL1-AS-2	1.5263	-0.233496	0.77824	NA	1.6349	-0.437076	0.734942	NA	1.43782	-0.422984	0.759675	NA	lncRNA	ATL1-AS-2
ATL2-AS-1	200.596	-0.112058	0.450077	0.968788	194.202	0.0475179	0.796038	0.938044	206.337	-0.296021	0.113094	0.439349	lncRNA	ATL2-AS-1
ATL3-AS-1	4.56753	-0.706414	0.0918339	NA	3.45789	-0.861023	0.289451	NA	3.83671	-1.42137	0.0822131	NA	lncRNA	ATL3-AS-1
ATN1-AS-3	0.810061	-0.237289	0.913247	NA	0.340264	0.128393	0.96656	NA	0.249543	-0.783975	0.796891	NA	lncRNA	ATN1-AS-3
ATOX1-AS-1	50.1376	0.169455	0.323231	0.94988	57.8467	0.568143	0.0148459	0.176573	56.237	0.610129	0.00434742	0.067271	lncRNA	ATOX1-AS-1
ATP10D-AS-1	5.72892	-0.406591	0.337057	0.952599	5.19676	0.478881	0.464704	NA	6.35233	-0.310213	0.56208	NA	lncRNA	ATP10D-AS-1
ATP11A-AS-1	12.7999	-0.197639	0.443061	0.967543	10.2377	-0.491523	0.321581	NA	11.7965	-0.688011	0.0938736	0.399561	lncRNA	ATP11A-AS-1
ATP11A-AS-2	26.6473	-0.180294	0.425052	0.965247	25.4404	-0.297896	0.378027	0.728149	25.4126	-0.103454	0.707379	0.911954	lncRNA	ATP11A-AS-2
ATP11A-AS-4	79.1012	-0.423257	0.040358	0.753229	68.8337	-0.113211	0.74033	0.919788	76.7155	-0.439126	0.138426	0.484208	lncRNA	ATP11A-AS-4
ATP11A-AS-5	22.188	-0.355629	0.177924	0.913719	21.4284	-0.0116159	0.97834	0.993125	22.1233	-0.259907	0.421848	0.761175	lncRNA	ATP11A-AS-5
ATP11A-AS-6	18.11	-0.346145	0.226559	0.937147	15.9089	-0.270003	0.507552	NA	17.7382	-0.415525	0.222304	0.595141	lncRNA	ATP11A-AS-6
ATP11B-AS-1	37.5954	-0.0528995	0.757862	0.995038	46.7806	0.660037	0.00538758	0.1043	49.4876	0.638296	0.00389484	0.0627491	lncRNA	ATP11B-AS-1
ATP13A3-AS-2	93.7354	0.152351	0.265094	0.946651	90.1489	-0.259961	0.281189	0.648632	85.0341	-0.138886	0.508948	0.815696	lncRNA	ATP13A3-AS-2
ATP1A1-AS-1	47.2586	0.363388	0.0187169	0.602789	55.8621	0.138144	0.546307	0.833365	57.3207	0.466119	0.0406074	0.261679	lncRNA	ATP1A1-AS-1
ATP1A1-AS-2	35.2057	0.178798	0.367662	0.95693	40.9874	0.200423	0.531091	0.826	40.8057	0.303831	0.316224	0.682636	lncRNA	ATP1A1-AS-2
ATP1B3-AS-1	6.9621	0.152462	0.655063	0.986583	9.49768	0.274422	0.582031	NA	7.68027	0.714985	0.174207	0.53609	lncRNA	ATP1B3-AS-1
ATP1B3-AS-2	7.12441	0.122865	0.73744	0.995038	8.15049	0.633485	0.266008	NA	6.8184	0.321659	0.568249	NA	lncRNA	ATP1B3-AS-2
ATP23-AS-1	17.0036	-0.233818	0.333905	0.952599	16.4117	0.154185	0.713642	NA	17.5475	0.131685	0.731147	0.921758	lncRNA	ATP23-AS-1
ATP2B1-AS-1	36.0318	0.0601434	0.791485	0.995694	39.8618	-0.068644	0.79908	0.93865	35.3921	0.280204	0.36942	0.725925	lncRNA	ATP2B1-AS-1
ATP2B1-AS-2	4283.5	0.181266	0.139943	0.894718	3692.65	-0.501931	0.0109383	0.152702	3498.99	-0.452364	0.0157324	0.150646	lncRNA	ATP2B1-AS-2
ATP2B1-AS-3	306.255	0.039468	0.846303	0.998021	292.652	-0.540256	0.0465796	0.305003	269.96	-0.588463	0.00744404	0.0940815	lncRNA	ATP2B1-AS-3
ATP2B1-AS-4	167.095	0.449275	0.00824709	0.451036	154.179	-0.432388	0.057415	0.334378	139.789	-0.224885	0.30673	0.676127	lncRNA	ATP2B1-AS-4
ATP2B4-AS-3	13.2254	0.178365	0.527079	0.976311	16.0963	-0.166686	0.707815	NA	13.4022	0.37241	0.380618	0.73438	lncRNA	ATP2B4-AS-3
ATP2C1-AS-3	10.8203	-0.13478	0.654368	0.986583	12.5156	-0.0520108	0.901161	NA	10.9467	0.552908	0.18622	0.551398	lncRNA	ATP2C1-AS-3
ATP2C1-AS-4	5.00226	-0.149327	0.754914	NA	6.92308	0.671595	0.254415	NA	6.55387	0.11977	0.828763	NA	lncRNA	ATP2C1-AS-4
ATP5F1C-AS-2	30.3872	-0.255415	0.228696	0.938308	36.9121	1.02223	0.000213804	0.015593	43.2025	0.554705	0.016697	0.156135	lncRNA	ATP5F1C-AS-2
ATP5IF1-AS-1	48.9445	0.114725	0.471366	0.969776	63.2306	0.224094	0.325804	0.687271	59.8242	0.426345	0.0348409	0.239994	lncRNA	ATP5IF1-AS-1
ATP5MC2-AS-3	12.6903	0.301965	0.268624	0.946651	10.5565	-0.346641	0.44816	NA	9.93112	0.364763	0.403724	0.749267	lncRNA	ATP5MC2-AS-3
ATP5MG-AS-1	7.66796	-0.246782	0.480057	0.969776	9.04565	0.327348	0.556558	NA	8.10973	0.359428	0.442803	0.773334	lncRNA	ATP5MG-AS-1
ATP5MG-AS-2	7.44744	-0.0847594	0.817605	0.9963	8.69702	-0.0533878	0.924136	NA	8.13316	-0.0040532	0.993797	0.998557	lncRNA	ATP5MG-AS-2
ATP5PO-AS-1	532.416	-0.301716	0.136463	0.894712	494.865	0.172831	0.442071	0.775433	577.69	-0.328055	0.0886458	0.389513	lncRNA	ATP5PO-AS-1
ATP6V0A2-AS-1	9.35971	-0.223856	0.555246	0.978474	10.6038	0.629701	0.179752	NA	11.5797	0.205071	0.593246	0.860335	lncRNA	ATP6V0A2-AS-1
ATP6V0A2-AS-2	21.591	-0.168309	0.390879	0.958304	24.7339	0.00656354	0.983188	0.993923	23.3784	-0.244684	0.422712	0.761787	lncRNA	ATP6V0A2-AS-2
ATP6V1A-AS-1	12.6328	-0.524695	0.546856	0.978474	10.2597	-0.403845	0.560682	NA	10.2759	-0.86162	0.247773	0.62128	lncRNA	ATP6V1A-AS-1
ATP6V1A-AS-2	5.42962	0.173135	0.640008	0.985281	5.88199	-0.0606203	0.928468	NA	6.21161	0.166206	0.793517	NA	lncRNA	ATP6V1A-AS-2
ATP6V1G1-AS-1	59.1124	0.0300634	0.839185	0.998021	69.2095	0.415715	0.0532054	0.323593	66.9874	0.263198	0.211671	0.582135	lncRNA	ATP6V1G1-AS-1
ATP8A1-AS-1	2.55501	-0.342766	0.599883	NA	2.51029	1.10643	0.267473	NA	3.11509	-0.0671684	0.928084	NA	lncRNA	ATP8A1-AS-1
ATP8A1-AS-2	49.6026	-0.108371	0.531451	0.976311	64.4242	0.754671	0.00552913	0.105829	58.3977	0.577228	0.00943246	0.10955	lncRNA	ATP8A1-AS-2
ATP8B1-AS-1	154.012	-0.047356	0.590581	0.97937	160.236	-0.177944	0.299785	0.663922	158.546	-0.171242	0.253987	0.627352	lncRNA	ATP8B1-AS-1
ATP8B1-AS-2	8.63018	0.502444	0.272778	0.946651	10.3344	-0.015602	0.979745	NA	8.25592	0.400907	0.413778	0.755616	lncRNA	ATP8B1-AS-2
ATP9B-AS-1	38.2369	0.210495	0.254115	0.94443	42.8393	0.273017	0.323656	0.684996	41.5413	0.48437	0.0416692	0.264575	lncRNA	ATP9B-AS-1
ATP9B-AS-2	48.7496	0.152294	0.328055	0.952599	44.2365	-0.619319	0.0275101	0.242181	45.4699	-0.332058	0.119876	0.451127	lncRNA	ATP9B-AS-2
ATP9B-AS-3	189.899	-0.0976963	0.54597	0.978474	221.211	0.357752	0.0512378	0.318612	225.153	0.0715684	0.703094	0.910086	lncRNA	ATP9B-AS-3
ATP9B-AS-4	2.91235	-0.669184	0.219105	NA	4.1987	0.484331	0.552211	NA	4.26311	0.514549	0.456759	NA	lncRNA	ATP9B-AS-4
ATPSCKMT-AS-2	2.10025	0.191133	0.743299	NA	2.43215	-1.0469	0.277236	NA	1.78526	-0.324011	0.735741	NA	lncRNA	ATPSCKMT-AS-2
ATR-AS-1	79.247	-0.0148313	0.915481	0.998504	78.9102	0.117411	0.61659	0.868263	81.5011	-0.0131688	0.954932	0.987779	lncRNA	ATR-AS-1
ATR-AS-2	1.78272	1.29593	0.143523	NA	3.321	0.136063	0.885033	NA	1.71	1.02317	0.395308	NA	lncRNA	ATR-AS-2
ATRNL1-AS-1	12.8151	0.160367	0.610927	0.981852	11.1488	0.40804	0.3925	NA	12.0933	-0.0968242	0.809562	0.94848	lncRNA	ATRNL1-AS-1
ATRX-AS-1	40.8692	-0.137517	0.391464	0.958304	51.1075	0.807318	0.000899782	0.0373145	51.3657	0.558602	0.0256121	0.202942	lncRNA	ATRX-AS-1
ATXN1-AS-2	231.051	-0.0217485	0.880542	0.998021	236.031	0.194467	0.280354	0.648016	221.978	0.18465	0.259156	0.632898	lncRNA	ATXN1-AS-2
ATXN1-AS-3	102.293	-0.156592	0.315261	0.947781	104.935	0.129935	0.58671	0.853727	97.8873	-0.0327198	0.867062	0.964751	lncRNA	ATXN1-AS-3
ATXN10-AS-2	49.0964	0.0276933	0.887857	0.998021	47.7657	-0.100151	0.696056	0.904344	50.8649	-0.160279	0.458499	0.785537	lncRNA	ATXN10-AS-2
ATXN10-AS-3	13.5779	0.253922	0.342806	0.953396	15.4436	-0.0110257	0.977528	NA	15.4217	0.268634	0.471329	0.791655	lncRNA	ATXN10-AS-3
ATXN2L-AS-2	93.7886	-0.0539074	0.730225	0.994165	98.4983	0.365229	0.109171	0.437099	105.066	0.0763185	0.736422	0.923996	lncRNA	ATXN2L-AS-2
ATXN3-AS-1	0.761899	0.211612	0.884254	NA	0.644025	0.199747	0.93091	NA	1.00468	-0.187835	0.901332	NA	lncRNA	ATXN3-AS-1
ATXN7-AS-1	7.19732	0.0234303	0.942294	0.998542	7.98578	0.207897	0.702466	NA	6.80581	0.369123	0.499643	NA	lncRNA	ATXN7-AS-1
ATXN7-AS-2	127.145	-0.0791832	0.563984	0.978474	128.839	0.2926	0.0887833	0.400319	145.952	0.0295982	0.869555	0.965212	lncRNA	ATXN7-AS-2
ATXN7-AS-3	229.259	0.159526	0.193893	0.921549	289.121	0.548895	0.00301968	0.0792138	265.719	0.584047	0.00020462	0.0074613	lncRNA	ATXN7-AS-3
ATXN7L1-AS-2	5.65568	-0.424635	0.334259	0.952599	5.75953	0.190809	0.777861	NA	5.52758	-0.0538755	0.92458	NA	lncRNA	ATXN7L1-AS-2
ATXN7L3B-AS-1	2.87746	3.21577	0.20722	NA	2.99106	-1.40818	0.606688	NA	2.14085	-0.413996	0.889523	NA	lncRNA	ATXN7L3B-AS-1
AUTS2-AS-3	1.45691	0.748871	0.298843	NA	1.44328	-0.971798	0.47649	NA	0.976215	-1.71316	0.213217	NA	lncRNA	AUTS2-AS-3
AVL9-AS-1	155.044	-0.0549471	0.665658	0.98806	162.479	0.27987	0.141378	0.491092	163.293	0.23134	0.176601	0.539144	lncRNA	AVL9-AS-1
AVL9-AS-2	15.4564	-0.373144	0.266729	0.946651	15.1196	-0.370399	0.391328	NA	15.5043	-0.044785	0.911247	0.977698	lncRNA	AVL9-AS-2
AZIN1-AS-3	16.5999	0.231308	0.3008	0.947781	22.9711	0.664747	0.068639	0.358923	21.785	0.943255	0.0138653	0.139504	lncRNA	AZIN1-AS-3
AZIN1-AS-4	49.6876	-0.258326	0.236273	0.941221	57.2288	0.2188	0.481234	0.798008	58.113	0.0110483	0.960925	0.990023	lncRNA	AZIN1-AS-4
AZIN2-AS-1	9.11721	-0.353133	0.267173	0.946651	9.47216	0.0705249	0.891192	NA	10.9973	-0.195565	0.650163	0.88829	lncRNA	AZIN2-AS-1
B3GALT1-AS-1	117.645	-0.0348055	0.787594	0.995694	106.202	0.0917838	0.627789	0.874902	111.802	0.00716529	0.969581	0.992067	lncRNA	B3GALT1-AS-1
B3GLCT-AS-1	47.785	0.0138108	0.944571	0.998924	59.9166	0.268759	0.31826	0.680685	61.118	0.322751	0.0985805	0.410288	lncRNA	B3GLCT-AS-1
B3GNTL1-AS-1	2.27015	-0.33985	0.568612	NA	2.21578	-0.0990482	0.917544	NA	2.00284	0.0835074	0.930851	NA	lncRNA	B3GNTL1-AS-1
B4GALT1-AS-1	126.799	0.355646	0.0935042	0.854123	162.372	0.255375	0.17225	0.534207	145.018	0.379362	0.0758829	0.358478	lncRNA	B4GALT1-AS-1
B4GALT1-AS-2	355.687	0.366779	0.0516542	0.786066	446.646	-0.0217004	0.902064	0.970579	372.159	0.19017	0.38412	0.736913	lncRNA	B4GALT1-AS-2
B4GALT1-AS-3	47.2423	0.438824	0.0116762	0.509246	61.1911	-0.206894	0.416839	0.756172	46.6083	0.336791	0.205933	0.576106	lncRNA	B4GALT1-AS-3
B4GALT4-AS-1	3.24836	0.450184	0.355957	NA	9.34504	1.48153	0.00550884	NA	8.43152	2.1125	3.75984e-05	0.00187981	lncRNA	B4GALT4-AS-1
B4GALT5-AS-1	0.904509	-0.628107	0.666305	NA	0.90176	1.32423	0.471288	NA	0.876047	-0.199676	0.900484	NA	lncRNA	B4GALT5-AS-1
B4GALT5-AS-2	55.3795	0.147099	0.441325	0.967543	64.0143	0.166468	0.528606	0.824561	53.9476	0.0563458	0.836587	0.955054	lncRNA	B4GALT5-AS-2
B9D1-AS-2	18.2089	0.452768	0.543992	0.978474	23.0384	0.849763	0.48344	0.799349	21.278	1.36475	0.212755	0.583363	lncRNA	B9D1-AS-2
BABAM2-AS-1	41.6034	-0.0411373	0.802232	0.995949	43.1574	0.00647073	0.981052	0.993923	41.6968	0.0325893	0.897869	0.973327	lncRNA	BABAM2-AS-1
BABAM2-AS-2	31.1061	-0.0294866	0.894252	0.998168	29.6532	-0.061832	0.836801	0.948807	29.6537	0.0988644	0.744036	0.927106	lncRNA	BABAM2-AS-2
BABAM2-AS-5	15.9431	-0.121944	0.672789	0.989197	14.2649	0.151277	0.733885	NA	16.5371	-0.0785002	0.819348	0.951195	lncRNA	BABAM2-AS-5
BABAM2-AS-6	22.2421	1.21692	0.000492145	0.115223	26.5565	0.156725	0.68998	0.902132	19.3162	0.870151	0.0735104	0.352697	lncRNA	BABAM2-AS-6
BACH1-AS-3	14.7623	-0.252917	0.327093	0.952599	11.6008	-0.189706	0.708531	NA	13.1663	-0.359152	0.43761	0.770484	lncRNA	BACH1-AS-3
BACH1-AS-4	5.95433	-0.191682	0.667247	0.988513	4.1193	0.0636886	0.935158	NA	4.39705	-0.270883	0.691248	NA	lncRNA	BACH1-AS-4
BACH1-AS-6	20.0091	-0.219316	0.499633	0.973493	12.5162	-1.42518	0.0031247	NA	11.1802	-1.41142	0.00157959	0.0331357	lncRNA	BACH1-AS-6
BACH2-AS-1	10.4346	0.0925615	0.752661	0.995038	10.9811	0.364674	0.425213	NA	12.4594	0.0822718	0.846348	0.957997	lncRNA	BACH2-AS-1
BACH2-AS-2	14.7	0.150634	0.640052	0.985281	18.5555	0.716869	0.0804967	NA	21.771	0.730198	0.019393	0.169654	lncRNA	BACH2-AS-2
BACH2-AS-3	49.6221	-0.217583	0.287779	0.946651	57.9403	0.316655	0.250563	0.62031	67.8147	-0.0564095	0.799093	0.943831	lncRNA	BACH2-AS-3
BACH2-AS-4	20.3786	-0.183173	0.492997	0.972243	28.2373	0.764734	0.0295789	0.247482	32.3213	0.522861	0.0487552	0.287254	lncRNA	BACH2-AS-4
BAG2-AS-1	40.7124	-0.408387	0.00895976	0.468627	59.3204	0.857045	0.000249307	0.0169149	63.9457	0.695388	0.000592508	0.0163347	lncRNA	BAG2-AS-1
BAG5-AS-1	4.35015	0.0132445	0.976516	NA	5.61116	0.732134	0.270888	NA	5.45284	0.3155	0.591149	NA	lncRNA	BAG5-AS-1
BAHD1-AS-1	7.41967	0.513136	0.140842	0.894718	7.62498	-0.472646	0.398783	NA	6.75669	-0.227579	0.693174	NA	lncRNA	BAHD1-AS-1
BANK1-AS-1	13.9474	-0.406932	0.211736	0.930998	21.2826	0.697561	0.116255	0.451661	20.5081	0.0946882	0.775012	0.934592	lncRNA	BANK1-AS-1
BANK1-AS-2	20.8158	-0.371399	0.189904	0.918068	26.7381	0.15317	0.664612	0.892483	27.8676	0.0827426	0.815296	0.950497	lncRNA	BANK1-AS-2
BANP-AS-1	26.2521	-0.0697624	0.77741	0.995694	17.3956	-0.940569	0.0167265	NA	17.3453	-0.905716	0.00736242	0.0932817	lncRNA	BANP-AS-1
BANP-AS-3	4.27779	0.364135	0.411394	NA	4.02505	0.34249	0.645668	NA	3.73176	0.172241	0.796439	NA	lncRNA	BANP-AS-3
BANP-AS-4	6.30586	-0.0126072	0.975163	0.999571	8.544	0.378646	0.462219	NA	7.30692	0.569199	0.260641	0.633435	lncRNA	BANP-AS-4
BANP-AS-6	2.83384	1.00149	0.122059	NA	3.31373	0.267683	0.751759	NA	3.16426	0.519182	0.540754	NA	lncRNA	BANP-AS-6
BANP-AS-7	3.70093	-0.359856	0.543962	NA	3.54289	0.056406	0.949765	NA	3.19617	-0.275039	0.736365	NA	lncRNA	BANP-AS-7
BANP-AS-8	3.70923	-0.421229	0.393932	NA	4.16379	0.309239	0.670174	NA	4.16924	-0.109979	0.860613	NA	lncRNA	BANP-AS-8
BASP1-AS-4	55.5543	6.55729e-05	0.999678	0.999964	60.8282	0.212914	0.36563	0.722126	57.8601	0.240662	0.27341	0.644651	lncRNA	BASP1-AS-4
BASP1-AS-5	9.85065	-0.466794	0.137431	0.894712	10.1792	0.312027	0.516762	NA	10.9515	0.192532	0.656666	0.890847	lncRNA	BASP1-AS-5
BAZ1A-AS-1	69.7457	0.332292	0.0633846	0.822393	81.3027	0.35118	0.164407	0.524298	76.3752	0.397394	0.0674456	0.33886	lncRNA	BAZ1A-AS-1
BAZ1B-AS-2	2.58351	-1.09373	0.0698427	NA	3.45786	2.02562	0.0209514	NA	4.94682	1.0518	0.0857288	NA	lncRNA	BAZ1B-AS-2
BAZ2B-AS-2	26.179	-0.348897	0.279028	0.946651	32.7321	-0.526326	0.193557	0.559502	26.6329	-0.297356	0.507235	0.814307	lncRNA	BAZ2B-AS-2
BBIP1-AS-1	43.8426	-0.0859208	0.597631	0.980507	50.8672	0.453235	0.101513	0.425018	57.1672	0.523672	0.0427624	0.26914	lncRNA	BBIP1-AS-1
BBIP1-AS-2	13.9133	-0.746957	0.0293298	0.692425	18.2216	0.783564	0.0535049	NA	19.0882	0.512396	0.182751	0.546673	lncRNA	BBIP1-AS-2
BBS9-AS-6	6.33661	-0.360425	0.334844	0.952599	7.12278	-0.018596	0.974564	NA	8.03634	0.132871	0.792565	0.941767	lncRNA	BBS9-AS-6
BCAR3-AS-4	14.7574	-0.0825016	0.844703	0.998021	16.5054	-0.497034	0.348757	NA	12.2341	-0.533382	0.328479	0.692847	lncRNA	BCAR3-AS-4
BCAS3-AS-1	5.5148	-0.226921	0.565985	0.978474	5.12746	0.0678197	0.928016	NA	5.5351	-0.0116272	0.985262	NA	lncRNA	BCAS3-AS-1
BCCIP-AS-1	16.0774	0.0716638	0.787643	0.995694	16.6398	0.0226586	0.95176	NA	15.6705	-0.148755	0.69409	0.906621	lncRNA	BCCIP-AS-1
BCL11A-AS-2	9.4679	-0.614835	0.117922	0.879749	10.6462	-0.0722138	0.889803	NA	12.3201	-0.270004	0.514358	0.81991	lncRNA	BCL11A-AS-2
BCL11B-AS-1	28.3195	0.173882	0.327642	0.952599	36.8746	0.468646	0.142144	0.491835	36.8222	0.711076	0.0096283	0.111035	lncRNA	BCL11B-AS-1
BCL11B-AS-2	85.3058	-0.0191736	0.902396	0.998168	93.5503	0.382982	0.112489	0.444283	92.9422	0.0246883	0.919475	0.980501	lncRNA	BCL11B-AS-2
BCL11B-AS-3	277.759	-0.0759477	0.593806	0.980167	321.622	0.384304	0.0495019	0.314163	316.725	0.118762	0.579285	0.855595	lncRNA	BCL11B-AS-3
BCL11B-AS-4	131.412	-0.118623	0.406992	0.96	122.108	-0.0812477	0.69905	0.905036	126.06	-0.310345	0.136159	0.4805	lncRNA	BCL11B-AS-4
BCL11B-AS-5	15.1132	-0.689857	0.00960999	0.479051	17.0594	0.818586	0.0338353	NA	20.7307	0.0167021	0.959404	0.989492	lncRNA	BCL11B-AS-5
BCL11B-AS-6	42.3342	0.0112407	0.958209	0.999274	53.2617	0.504801	0.075763	0.375267	52.4906	0.643324	0.00919831	0.108074	lncRNA	BCL11B-AS-6
BCL2-AS-1	15.5456	-0.204149	0.42167	0.965247	15.4889	-0.312524	0.408726	NA	16.8871	-0.435208	0.208432	0.578989	lncRNA	BCL2-AS-1
BCL2-AS-2	523.445	-0.125334	0.399971	0.96	499.769	0.080712	0.635577	0.87912	542.211	-0.0766792	0.67128	0.896867	lncRNA	BCL2-AS-2
BCL2-AS-3	667.736	-0.092754	0.512734	0.975549	634.984	0.0624021	0.722472	0.91312	695.329	-0.159481	0.337587	0.701013	lncRNA	BCL2-AS-3
BCL2-AS-4	384.37	-0.0252057	0.872847	0.998021	351.275	-0.147893	0.423986	0.762233	379.61	-0.27127	0.0946266	0.401054	lncRNA	BCL2-AS-4
BCL2L1-AS-1	39.0103	0.107475	0.504067	0.974546	38.3436	-0.207003	0.499096	0.808792	37.8613	-0.403161	0.148721	0.499781	lncRNA	BCL2L1-AS-1
BCL2L1-AS-2	68.9581	-0.0924201	0.516383	0.975604	59.9626	-0.479389	0.0442544	0.297224	58.4945	-0.472846	0.0294962	0.219773	lncRNA	BCL2L1-AS-2
BCL2L1-AS-4	22.3899	-0.138944	0.482268	0.97017	19.3949	0.015636	0.963462	NA	22.5724	-0.0599881	0.83367	0.954477	lncRNA	BCL2L1-AS-4
BCL2L1-AS-5	36.3936	-0.22471	0.184534	0.915499	35.8437	0.1369	0.616494	0.868263	38.0456	-0.101517	0.682604	0.902206	lncRNA	BCL2L1-AS-5
BCL2L2-AS-1	31.6327	0.0974535	0.590006	0.97937	38.3889	0.267093	0.363091	0.720537	36.2285	0.424126	0.110681	0.435869	lncRNA	BCL2L2-AS-1
BCL6-AS-1	19.1047	0.67179	0.00638038	0.396108	22.9915	-0.142423	0.744266	0.920813	16.5848	0.944642	0.0155129	0.149265	lncRNA	BCL6-AS-1
BCLAF1-AS-1	124.136	0.0764859	0.657177	0.98706	135.27	0.11051	0.509201	0.815306	133.016	0.143	0.526914	0.827431	lncRNA	BCLAF1-AS-1
BCORL1-AS-1	3.07243	0.251826	0.669834	NA	3.57881	0.0674487	0.933092	NA	3.35275	0.98275	0.18097	NA	lncRNA	BCORL1-AS-1
BCR-AS-4	3.45592	0.943308	0.202901	NA	3.61106	-0.512472	0.567306	NA	3.31834	-0.0828036	0.933277	NA	lncRNA	BCR-AS-4
BDH1-AS-1	0.987109	0.462844	0.637832	NA	1.57241	-1.2461	0.319073	NA	1.32275	-1.54781	0.19433	NA	lncRNA	BDH1-AS-1
BEST1-AS-2	9.23927	0.259169	0.371686	0.957665	9.98444	0.317232	0.540659	NA	9.73264	-0.0122941	0.978481	0.994065	lncRNA	BEST1-AS-2
BET1-AS-1	45.9223	-0.565122	0.0165494	0.568685	44.4367	0.194078	0.552686	0.836854	53.6091	0.0178417	0.956281	0.988188	lncRNA	BET1-AS-1
BHLHE40-AS-2	71.7718	0.54399	0.0389426	0.745815	80.8078	-0.103738	0.678853	0.898231	67.6099	0.464888	0.0897471	0.391547	lncRNA	BHLHE40-AS-2
BICD1-AS-1	2.90273	-0.426116	0.431268	NA	3.25791	0.404401	0.609269	NA	3.644	0.233799	0.749846	NA	lncRNA	BICD1-AS-1
BICRA-AS-2	11.2624	-0.182425	0.571977	0.978474	12.5341	0.30453	0.499049	NA	12.5938	-0.00159191	0.99692	0.998805	lncRNA	BICRA-AS-2
BICRAL-AS-2	231.053	0.177066	0.16633	0.907697	242.861	-0.0077635	0.967685	0.989252	221.034	0.255745	0.0828228	0.377535	lncRNA	BICRAL-AS-2
BID-AS-1	67.2426	0.210643	0.272319	0.946651	74.8926	-0.0572575	0.795083	0.937639	62.3777	0.269538	0.283951	0.654065	lncRNA	BID-AS-1
BID-AS-2	53.8648	-0.213873	0.274293	0.946651	59.5404	-0.0922812	0.705385	0.908116	61.7025	-0.0244359	0.91548	0.979356	lncRNA	BID-AS-2
BIN2-AS-1	1.28095	0.412989	0.615028	NA	1.93436	-0.591554	0.609777	NA	1.20923	0.547403	0.668414	NA	lncRNA	BIN2-AS-1
BIRC6-AS-1	10.4255	-0.382328	0.16996	0.909698	8.94542	-0.24638	0.633976	NA	10.9086	-0.542841	0.218924	0.592222	lncRNA	BIRC6-AS-1
BIRC6-AS-3	7.23291	-0.358219	0.334008	0.952599	8.17319	0.771045	0.15359	NA	7.68741	0.727046	0.169647	0.530584	lncRNA	BIRC6-AS-3
BIRC6-AS-4	165.948	-0.24772	0.0507296	0.786066	159.077	0.176817	0.38534	0.734477	165.14	-0.237021	0.200616	0.569608	lncRNA	BIRC6-AS-4
BIRC6-AS-5	83.1466	0.046632	0.716633	0.991927	88.3255	0.112015	0.646612	0.884356	79.7113	0.050286	0.835737	0.954941	lncRNA	BIRC6-AS-5
BLK-AS-1	64.751	0.0530474	0.757795	0.995038	79.3403	-0.195111	0.446477	0.777361	77.7857	-0.00932487	0.967366	0.991371	lncRNA	BLK-AS-1
BLOC1S2-AS-1	47.8218	0.0205244	0.904269	0.998168	52.73	0.0565747	0.809597	0.942442	50.3202	0.0274656	0.897768	0.973327	lncRNA	BLOC1S2-AS-1
BLOC1S3-AS-1	0.53065	0.292818	0.893166	NA	0.210511	-0.470527	0.87804	NA	0.509036	-1.0423	0.688371	NA	lncRNA	BLOC1S3-AS-1
BLOC1S3-AS-2	10.1874	-0.332694	0.278896	0.946651	11.8334	0.322276	0.479729	NA	12.2495	0.384228	0.315172	0.682319	lncRNA	BLOC1S3-AS-2
BLVRA-AS-1	11.3367	-0.342456	0.285339	0.946651	12.7836	0.739114	0.0914022	NA	12.8231	0.485698	0.201687	0.571578	lncRNA	BLVRA-AS-1
BMF-AS-2	5.51926	0.163045	0.702151	0.989933	9.11779	1.37552	0.00973227	NA	8.87801	1.55712	0.00134937	0.0294919	lncRNA	BMF-AS-2
BMP8A-AS-1	30.044	-0.0322432	0.854083	0.998021	30.776	0.0202857	0.949216	0.986148	29.5409	-0.0419539	0.886121	0.970694	lncRNA	BMP8A-AS-1
BMPR1A-AS-1	1.53196	-0.466679	0.608325	NA	1.8813	-0.0738641	0.94661	NA	1.59622	-1.06666	0.321067	NA	lncRNA	BMPR1A-AS-1
BNIP2-AS-1	29.2175	0.156814	0.499541	0.973493	32.9183	-0.0456153	0.881091	0.964214	26.9427	-0.0595326	0.870124	0.965444	lncRNA	BNIP2-AS-1
BNIP2-AS-2	21.7144	0.162304	0.505537	0.974546	24.9408	0.469322	0.173003	0.53563	26.0745	0.477734	0.129078	0.466514	lncRNA	BNIP2-AS-2
BNIP3-AS-1	8.83745	-0.145482	0.623609	0.983883	9.06468	-0.0359823	0.942623	NA	8.99149	0.156297	0.740934	0.925451	lncRNA	BNIP3-AS-1
BOD1-AS-1	12.3272	-0.194274	0.506563	0.974781	10.5	-0.495971	0.339655	NA	11.386	-0.950527	0.0512151	0.294969	lncRNA	BOD1-AS-1
BOLA2-SMG1P6-AS-1	22.1759	-0.218947	0.437381	0.967543	26.0882	0.427798	0.207978	0.576019	23.419	0.356376	0.244538	0.618747	lncRNA	BOLA2-SMG1P6-AS-1
BORCS5-AS-1	3.47038	-0.452228	0.375673	NA	3.26554	1.26095	0.14071	NA	3.75904	0.307569	0.646053	NA	lncRNA	BORCS5-AS-1
BPTF-AS-1	10.1392	-0.0197463	0.951845	0.998975	9.39011	0.277506	0.600386	NA	10.817	-0.020093	0.961763	0.990032	lncRNA	BPTF-AS-1
BPTF-AS-2	100.1	-0.185852	0.211794	0.930998	92.2245	-0.0675304	0.736464	0.918883	96.0861	-0.206165	0.244132	0.618213	lncRNA	BPTF-AS-2
BRAF-AS-1	193.113	0.0764927	0.62548	0.98437	254.618	0.496732	0.0136147	0.167702	244.152	0.557249	0.001201	0.0274583	lncRNA	BRAF-AS-1
BRAF-AS-2	331.966	0.152592	0.400749	0.96	427.365	0.516798	0.00740961	0.122792	404.247	0.557285	0.0011841	0.0273176	lncRNA	BRAF-AS-2
BRAP-AS-1	1.25603	-0.325609	0.703245	NA	2.03271	0.478113	0.651987	NA	2.40841	0.164755	0.858643	NA	lncRNA	BRAP-AS-1
BRCA1-AS-1	85.2699	0.0399992	0.727317	0.99409	79.3397	-0.134713	0.517462	0.819501	79.3216	-0.118917	0.533911	0.831918	lncRNA	BRCA1-AS-1
BRD1-AS-3	22.446	0.484475	0.0787501	0.837612	36.12	0.8039	0.013022	0.164304	30.7047	1.00019	0.00788802	0.0978692	lncRNA	BRD1-AS-3
BRD2-AS-1	19.5524	-0.026223	0.915867	0.998504	18.3489	0.217921	0.560887	NA	18.4852	-0.104773	0.766495	0.933451	lncRNA	BRD2-AS-1
BRD4-AS-1	81.6391	0.272802	0.147633	0.899529	109.501	0.473129	0.0352308	0.266118	94.5393	0.572897	0.0178361	0.161805	lncRNA	BRD4-AS-1
BRD4-AS-2	26.3154	0.114254	0.596141	0.980167	26.0598	-0.121024	0.704124	0.907822	26.1639	-0.249891	0.425581	0.763717	lncRNA	BRD4-AS-2
BRD7-AS-2	20.1976	0.132276	0.516242	0.975604	23.2882	-0.467273	0.209052	0.576718	19.4252	-0.0123509	0.974376	0.993629	lncRNA	BRD7-AS-2
BRI3-AS-1	191.028	0.0668187	0.795582	0.995949	205.078	-0.0408882	0.854702	0.954495	169.184	0.0407222	0.851728	0.959706	lncRNA	BRI3-AS-1
BRINP1-AS-1	8.23084	-0.407913	0.203961	0.929067	10.525	0.369711	0.448888	NA	10.1571	-0.0319053	0.938463	0.984966	lncRNA	BRINP1-AS-1
BROX-AS-1	38.3464	0.171347	0.521957	0.976127	49.7765	-0.369715	0.320053	0.681771	38.1557	-0.0821986	0.818654	0.951195	lncRNA	BROX-AS-1
BRPF3-AS-1	34.9364	-0.125787	0.439591	0.967543	37.7437	0.43581	0.103262	0.428299	37.2173	0.0548623	0.834941	0.954617	lncRNA	BRPF3-AS-1
BRPF3-AS-2	79.0374	-0.0867004	0.494046	0.972797	83.5493	0.555542	0.00917628	0.138134	91.5458	0.174101	0.329417	0.693817	lncRNA	BRPF3-AS-2
BRWD1-AS-2	23.56	-0.328801	0.144007	0.896208	26.2091	0.972444	0.00350825	0.0860201	30.2872	0.426069	0.0943995	0.400639	lncRNA	BRWD1-AS-2
BRWD1-AS-3	21.1436	-0.0758848	0.716258	0.991927	24.1973	0.7303	0.0271294	0.24096	26.6585	0.40726	0.16422	0.522613	lncRNA	BRWD1-AS-3
BSDC1-AS-1	169.326	0.203415	0.343961	0.954273	207.599	0.25651	0.313061	0.674993	202.637	0.359662	0.072976	0.351513	lncRNA	BSDC1-AS-1
BSDC1-AS-3	33.0735	0.438131	0.0429572	0.765041	49.5613	0.581526	0.0608935	0.341504	43.8685	1.03019	0.000333759	0.0108142	lncRNA	BSDC1-AS-3
BSG-AS-2	20.1022	0.226669	0.322196	0.94928	20.291	0.277907	0.400009	NA	18.4752	0.47065	0.178123	0.54072	lncRNA	BSG-AS-2
BSN-AS-1	3.62458	-0.399045	0.427331	NA	3.51603	-0.4701	0.562303	NA	3.75807	-0.958207	0.199589	NA	lncRNA	BSN-AS-1
BST1-AS-1	7.06429	-0.130311	0.749838	0.995038	4.69743	-1.2325	0.127848	NA	5.01433	-1.07081	0.129276	NA	lncRNA	BST1-AS-1
BTBD1-AS-1	18.4171	-0.248563	0.339484	0.952599	16.0398	-0.360101	0.371021	NA	16.7059	-0.249002	0.500394	0.810083	lncRNA	BTBD1-AS-1
BTBD1-AS-2	10.4525	0.0500315	0.872966	0.998021	9.18762	-0.760727	0.17255	NA	10.4792	-0.646513	0.208827	0.579217	lncRNA	BTBD1-AS-2
BTBD10-AS-1	8.16361	-0.115011	0.728179	0.99409	7.34962	0.0446178	0.941633	NA	8.23101	-0.612835	0.215782	0.587468	lncRNA	BTBD10-AS-1
BTBD11-AS-3	12.8947	-0.121742	0.700398	0.989933	14.1614	0.0823548	0.854697	NA	13.8475	0.113764	0.77735	0.93583	lncRNA	BTBD11-AS-3
BTBD2-AS-2	1.02311	-0.4893	0.548301	NA	0.841457	0.452789	0.750364	NA	1.13685	-0.311212	0.807308	NA	lncRNA	BTBD2-AS-2
BTBD9-AS-2	403.235	-0.107295	0.35947	0.955329	412.962	0.274737	0.154411	0.510081	418.738	0.0884377	0.650883	0.888344	lncRNA	BTBD9-AS-2
BTBD9-AS-4	9.13601	-0.103443	0.761033	0.995038	11.948	0.187579	0.719988	NA	11.3452	0.847617	0.0572773	0.312172	lncRNA	BTBD9-AS-4
BTG1-AS-1	59.0374	0.418605	0.0409126	0.753816	66.544	-0.000781207	0.997871	0.998934	65.4756	0.258634	0.328841	0.693251	lncRNA	BTG1-AS-1
BZW2-AS-1	32.0066	0.026867	0.90086	0.998168	29.9177	-0.404805	0.289251	0.65418	32.6439	-0.265532	0.451275	0.780298	lncRNA	BZW2-AS-1
C10orf95-AS-1	54.9297	-0.0242166	0.894131	0.998168	55.4306	0.198775	0.394653	0.740877	59.3482	-0.0337866	0.875311	0.966945	lncRNA	C10orf95-AS-1
C11orf49-AS-2	13.0508	-0.0815409	0.760536	0.995038	12.9364	0.464182	0.311457	NA	14.6739	0.27381	0.480049	0.796156	lncRNA	C11orf49-AS-2
C11orf80-AS-3	2.69988	-0.758907	0.185505	NA	2.95556	0.232183	0.788537	NA	3.63043	0.259161	0.708221	NA	lncRNA	C11orf80-AS-3
C12orf10-AS-1	9.4356	0.0291994	0.920096	0.998542	12.4491	0.310629	0.46624	NA	11.5285	0.200909	0.600351	0.863729	lncRNA	C12orf10-AS-1
C12orf43-AS-1	1.32391	0.880044	0.318145	NA	1.97809	-0.922505	0.397709	NA	1.31106	0.300729	0.807105	NA	lncRNA	C12orf43-AS-1
C12orf57-AS-1	132.219	0.341415	0.0942719	0.854123	261.322	0.7926	0.000126498	0.0108098	245.172	1.45934	5.01259e-15	5.66645e-12	lncRNA	C12orf57-AS-1
C12orf75-AS-1	6.50883	0.205182	0.597997	0.980598	7.77137	-0.649568	0.278244	NA	5.79375	0.108889	0.863662	NA	lncRNA	C12orf75-AS-1
C12orf76-AS-1	7.48262	-0.827841	0.0231061	0.634313	8.1416	0.400381	0.504985	NA	9.94226	0.0528689	0.910027	0.977521	lncRNA	C12orf76-AS-1
C14orf39-AS-1	17.9936	0.0625041	0.791315	0.995694	20.1311	0.477697	0.176307	NA	19.1325	0.511156	0.116898	0.446273	lncRNA	C14orf39-AS-1
C15orf61-AS-1	70.1044	0.226764	0.16543	0.907697	74.4839	-0.332523	0.174871	0.537987	61.5737	-0.069528	0.764256	0.932659	lncRNA	C15orf61-AS-1
C16orf58-AS-2	9.58461	0.207962	0.567032	0.978474	9.39934	-0.547383	0.286822	NA	8.25649	-0.187659	0.706403	0.911722	lncRNA	C16orf58-AS-2
C16orf70-AS-1	9.31591	-0.0600875	0.844457	0.998021	8.9583	0.184427	0.706506	NA	9.05415	-0.101097	0.824108	0.952078	lncRNA	C16orf70-AS-1
C16orf70-AS-2	12.9752	-0.240409	0.45201	0.968788	11.3657	-0.0487232	0.911343	NA	11.6812	-0.499751	0.229961	0.603556	lncRNA	C16orf70-AS-2
C17orf100-AS-1	17.9037	-0.081896	0.796657	0.995949	19.3726	0.356757	0.36597	NA	17.8014	0.506716	0.104385	0.42277	lncRNA	C17orf100-AS-1
C17orf49-AS-1	235.693	0.0416005	0.797612	0.995949	304.155	-0.26202	0.5506	0.836198	249.471	0.211657	0.460315	0.786317	lncRNA	C17orf49-AS-1
C17orf97-AS-1	8.78203	0.0801083	0.814581	0.9963	6.45909	-0.361932	0.550842	NA	7.63422	-0.157179	0.747475	0.927694	lncRNA	C17orf97-AS-1
C18orf25-AS-1	87.084	-0.392196	0.0115414	0.50765	79.8452	0.0524701	0.835213	0.948397	87.2824	-0.29799	0.16878	0.529337	lncRNA	C18orf25-AS-1
C18orf25-AS-2	23.0943	-0.580535	0.0525979	0.786066	25.3077	0.30173	0.396068	0.742298	28.5359	-0.21563	0.477729	0.794407	lncRNA	C18orf25-AS-2
C19orf84-AS-1	13.4454	-0.118557	0.616871	0.982604	13.7558	-0.182208	0.668986	NA	11.7453	-0.386443	0.359902	0.717967	lncRNA	C19orf84-AS-1
C1orf105-AS-1	18.0157	0.130973	0.623934	0.984029	17.2025	-0.613351	0.141971	NA	16.8638	-0.269745	0.489449	0.802717	lncRNA	C1orf105-AS-1
C1orf159-AS-1	3.39997	0.0608776	0.913523	NA	3.22854	-0.0528001	0.950831	NA	2.85856	-0.0143794	0.986383	NA	lncRNA	C1orf159-AS-1
C1orf21-AS-1	61.6527	0.283638	0.221462	0.934034	92.9727	0.275275	0.376682	0.728146	60.9998	1.03232	0.00303937	0.052234	lncRNA	C1orf21-AS-1
C1QTNF3-AMACR-AS-1	4.44474	-0.22777	0.607196	NA	6.04988	0.702145	0.278099	NA	4.97228	0.455591	0.455422	NA	lncRNA	C1QTNF3-AMACR-AS-1
C1QTNF7-AS-2	14.8452	-0.0344413	0.923755	0.998542	16.2086	0.297603	0.433108	NA	15.7977	0.523308	0.177022	0.539144	lncRNA	C1QTNF7-AS-2
C1S-AS-2	6.27515	-0.86417	0.0254275	0.658177	6.94522	0.211202	0.732816	NA	7.68453	-0.448283	0.384107	0.736913	lncRNA	C1S-AS-2
C21orf62-AS-1	40.0601	0.253352	0.275893	0.946651	49.3073	0.107762	0.749669	0.922974	46.4422	0.456003	0.0918703	0.395971	lncRNA	C21orf62-AS-1
C21orf91-AS-1	22.3672	0.0417238	0.833927	0.998021	35.3454	0.901386	0.00228246	0.0677531	36.0289	1.29359	5.51457e-06	0.000385603	lncRNA	C21orf91-AS-1
C22orf39-AS-2	80.0292	0.043865	0.812437	0.9963	109.728	0.706823	0.000164893	0.0130985	98.5723	0.752883	6.40787e-05	0.00294994	lncRNA	C22orf39-AS-2
C22orf39-AS-3	40.7339	-0.0228061	0.892385	0.998168	53.8772	0.681916	0.00284803	0.0771019	52.2658	0.666976	0.00246305	0.0453147	lncRNA	C22orf39-AS-3
C2CD3-AS-2	0.600545	-0.165791	0.946448	NA	0.326504	-0.0920135	0.976018	NA	0.405223	-0.471327	0.855438	NA	lncRNA	C2CD3-AS-2
C2CD5-AS-2	3.63689	-0.612712	0.306614	NA	6.01234	1.88734	0.0172981	NA	5.72695	0.812712	0.158311	NA	lncRNA	C2CD5-AS-2
C2CD6-AS-3	41.7499	-0.34516	0.0353803	0.725862	42.7985	0.117456	0.671317	0.895089	44.4169	-0.0508904	0.831877	0.953792	lncRNA	C2CD6-AS-3
C2orf74-AS-1	44.7239	0.0718435	0.691464	0.989291	40.3836	-0.149309	0.563016	0.841758	40.6419	-0.233868	0.346549	0.707448	lncRNA	C2orf74-AS-1
C3orf38-AS-1	107.05	-0.105679	0.417495	0.963803	114.667	0.514192	0.0103497	0.148909	123.166	0.234962	0.169212	0.529641	lncRNA	C3orf38-AS-1
C3orf80-AS-1	72.3059	-0.0242632	0.886941	0.998021	71.5829	0.0585029	0.78679	0.934623	77.3739	-0.101625	0.665091	0.894333	lncRNA	C3orf80-AS-1
C4orf19-AS-1	3.90521	-0.639953	0.177645	NA	2.97587	-0.206916	0.798355	NA	4.27839	-0.166193	0.79761	NA	lncRNA	C4orf19-AS-1
C4orf50-AS-1	3.26274	0.258549	0.632243	NA	3.71361	-2.01661	0.0412345	NA	3.11877	0.256029	0.784774	NA	lncRNA	C4orf50-AS-1
C5orf15-AS-1	52.8104	0.0417175	0.793402	0.995694	54.7219	0.254153	0.276779	0.644788	53.7752	0.235719	0.266845	0.638266	lncRNA	C5orf15-AS-1
C5orf34-AS-1	50.2197	0.0642888	0.844765	0.998021	37.4121	0.525102	0.0750857	0.373774	46.5288	0.449012	0.106977	0.428	lncRNA	C5orf34-AS-1
C6orf201-AS-3	25.3853	-0.260913	0.496052	0.973098	34.0325	0.96148	0.0118049	0.157523	40.9965	0.207998	0.595005	0.860745	lncRNA	C6orf201-AS-3
C6orf62-AS-1	7.08697	-0.164313	0.638026	0.985281	8.50362	1.28563	0.0133501	NA	11.4995	0.86094	0.0391848	0.256361	lncRNA	C6orf62-AS-1
C8orf34-AS-1	33.7106	-0.202902	0.327917	0.952599	35.6859	0.2056	0.479468	0.797063	35.5572	0.270813	0.338349	0.701821	lncRNA	C8orf34-AS-1
CA5B-AS-2	42.3495	0.0227907	0.89525	0.998168	47.0403	0.290218	0.241632	0.611617	48.8405	0.258419	0.216007	0.587924	lncRNA	CA5B-AS-2
CA5B-AS-3	8.52967	-0.264139	0.524429	0.976127	7.23392	-0.137409	0.804095	NA	8.19231	-0.52246	0.315298	0.682319	lncRNA	CA5B-AS-3
CA6-AS-1	46.4605	-0.197757	0.481112	0.969776	38.5495	0.458602	0.138856	0.486429	52.7346	0.00619359	0.980072	0.994598	lncRNA	CA6-AS-1
CAB39-AS-1	262.936	-0.0552795	0.728365	0.99409	279.776	0.211484	0.278661	0.646768	259.388	0.176522	0.346127	0.707341	lncRNA	CAB39-AS-1
CAB39-AS-2	7.36781	0.159245	0.690808	0.989291	8.24942	0.00604128	0.990685	NA	8.07196	0.196065	0.690853	0.905342	lncRNA	CAB39-AS-2
CABP7-AS-1	5.68269	-0.170222	0.6759	0.989291	5.98307	0.670144	0.296821	NA	6.61227	-0.146371	0.781028	NA	lncRNA	CABP7-AS-1
CACFD1-AS-2	7.38204	-0.265313	0.429765	0.965751	7.66977	0.113885	0.829352	NA	7.44668	0.244335	0.615102	0.87	lncRNA	CACFD1-AS-2
CACFD1-AS-3	7.34374	-0.0396582	0.923855	0.998542	8.79426	1.02208	0.0727508	NA	9.83487	0.501117	0.307669	0.677318	lncRNA	CACFD1-AS-3
CACNA1B-AS-3	28.3329	0.305258	0.176715	0.913719	26.1805	-0.41563	0.200585	0.566738	25.0065	-0.0238824	0.937399	0.98458	lncRNA	CACNA1B-AS-3
CACNA1F-AS-1	1.00224	1.0889	0.344905	NA	0.73064	-1.27708	0.475804	NA	0.563237	-0.920967	0.661031	NA	lncRNA	CACNA1F-AS-1
CACNA2D1-AS-2	41.5197	-0.131523	0.476916	0.969776	41.6663	0.113943	0.649237	0.885467	42.8934	0.0646958	0.811515	0.948897	lncRNA	CACNA2D1-AS-2
CACNA2D2-AS-2	14.7799	-0.00228325	0.994193	0.999571	16.4948	-0.000181704	0.999697	NA	14.7715	0.0713951	0.876667	0.967219	lncRNA	CACNA2D2-AS-2
CACYBP-AS-1	138.491	0.127483	0.240748	0.941993	172.556	0.366586	0.0379502	0.276536	162.453	0.475132	0.00143658	0.0309984	lncRNA	CACYBP-AS-1
CALD1-AS-1	0.614163	-1.02947	0.459907	NA	0.548244	0.2435	0.909295	NA	1.15699	-0.272474	0.82995	NA	lncRNA	CALD1-AS-1
CALM1-AS-1	118.519	0.332566	0.0141212	0.540805	193.955	0.820511	2.78115e-06	0.000904944	189.79	1.29121	4.46791e-17	7.57609e-14	lncRNA	CALM1-AS-1
CALM3-AS-1	13.1057	-0.378572	0.215562	0.931689	9.10749	-0.733679	0.225476	NA	8.37159	-0.971223	0.069563	0.342928	lncRNA	CALM3-AS-1
CALR-AS-1	13.5361	0.145956	0.545628	0.978474	18.0889	0.0892336	0.836127	NA	15.7671	0.20033	0.628038	0.876977	lncRNA	CALR-AS-1
CALU-AS-1	1.2903	-0.823933	0.420514	NA	1.82278	1.79493	0.187701	NA	1.97258	-0.147771	0.896655	NA	lncRNA	CALU-AS-1
CAMK1D-AS-1	3.95445	-0.174205	0.780903	NA	6.257	0.549054	0.391527	NA	5.37416	0.675043	0.26531	NA	lncRNA	CAMK1D-AS-1
CAMK2D-AS-1	147.65	-0.308067	0.0697909	0.833624	110.577	-0.420057	0.0391106	0.280949	137.729	-0.760028	0.00197643	0.0384846	lncRNA	CAMK2D-AS-1
CAMK2D-AS-2	306.899	0.19053	0.13388	0.892118	366.854	0.229541	0.226083	0.595845	356.954	0.442911	0.00162051	0.0337159	lncRNA	CAMK2D-AS-2
CAMK2G-AS-1	4.20115	-0.371989	0.383386	NA	4.05818	0.395253	0.573183	NA	4.6517	-0.558535	0.400418	NA	lncRNA	CAMK2G-AS-1
CAMK2G-AS-2	6.57728	-0.106943	0.771376	0.995694	4.90063	-0.69734	0.318136	NA	5.90143	-0.591728	0.314147	NA	lncRNA	CAMK2G-AS-2
CAMK4-AS-1	275.22	-0.0454013	0.787656	0.995694	296.574	0.271419	0.147556	0.50023	341.695	0.130339	0.48552	0.799479	lncRNA	CAMK4-AS-1
CAMK4-AS-2	24.2285	-0.505022	0.0218539	0.627232	27.0019	0.621138	0.0708775	0.364871	29.9309	0.169498	0.566787	0.848495	lncRNA	CAMK4-AS-2
CAMK4-AS-3	30.6635	-0.448163	0.0806568	0.839474	33.4867	0.227481	0.539291	0.830131	37.6282	-0.183248	0.514751	0.819975	lncRNA	CAMK4-AS-3
CAMLG-AS-1	15.8469	0.0254588	0.909232	0.998168	19.4361	0.431179	0.225009	NA	18.6705	0.211091	0.51463	0.819975	lncRNA	CAMLG-AS-1
CAMTA1-AS-10	6.02976	-0.341535	0.381409	0.958119	5.08601	0.0449564	0.943774	NA	6.05985	-0.184805	0.734353	NA	lncRNA	CAMTA1-AS-10
CAMTA2-AS-1	5.4471	0.296454	0.485437	0.970685	7.57197	0.137461	0.814929	NA	6.66982	0.301241	0.62106	NA	lncRNA	CAMTA2-AS-1
CAND1-AS-1	47.3732	-0.0660977	0.684636	0.989291	56.3809	0.384134	0.105824	0.431248	58.9566	0.214054	0.328462	0.692847	lncRNA	CAND1-AS-1
CAND2-AS-1	12.3198	-0.233832	0.382674	0.958119	18.5996	0.707463	0.0812077	NA	19.3629	0.387947	0.256448	0.630371	lncRNA	CAND2-AS-1
CANT1-AS-1	55.4181	-0.172841	0.19243	0.921054	63.0628	0.346132	0.120684	0.459219	65.1483	-0.110568	0.630354	0.87834	lncRNA	CANT1-AS-1
CAP1-AS-2	114.006	-0.134889	0.248857	0.943919	110.847	0.316297	0.117251	0.453046	114.069	0.216425	0.253752	0.627075	lncRNA	CAP1-AS-2
CAPN1-AS-1	158.982	-0.130554	0.612006	0.981852	153.739	-0.319858	0.215313	0.583549	158.981	-0.299558	0.244571	0.618747	lncRNA	CAPN1-AS-1
CAPN2-AS-2	19.9268	-0.0198383	0.922627	0.998542	18.1297	-0.49266	0.196785	NA	15.9424	-0.0836904	0.822837	0.951788	lncRNA	CAPN2-AS-2
CAPN2-AS-3	14.944	0.00353463	0.98951	0.999571	15.1968	0.0168906	0.965819	NA	15.1713	-0.0460064	0.895877	0.972769	lncRNA	CAPN2-AS-3
CAPN2-AS-4	24.6699	0.0010936	0.99555	0.999571	22.4059	-0.500567	0.146287	0.498024	21.0137	-0.289195	0.343103	0.705411	lncRNA	CAPN2-AS-4
CAPN7-AS-1	2.12852	0.0741073	0.914892	NA	1.93637	-0.573035	0.599932	NA	1.33179	-0.145691	0.901259	NA	lncRNA	CAPN7-AS-1
CAPNS1-AS-2	2.36198	-0.326988	0.582481	NA	2.9233	1.26439	0.150969	NA	3.61207	0.658769	0.363816	NA	lncRNA	CAPNS1-AS-2
CAPRIN1-AS-1	40.1038	-0.363789	0.0275242	0.670978	37.1659	0.146961	0.589959	0.855845	40.8933	-0.258481	0.240196	0.61531	lncRNA	CAPRIN1-AS-1
CAPRIN1-AS-2	61.6568	-0.154602	0.365687	0.95677	59.2812	0.0108129	0.959846	0.988213	62.4701	-0.310947	0.146435	0.496197	lncRNA	CAPRIN1-AS-2
CAPRIN1-AS-3	39.2348	-0.0431786	0.791071	0.995694	37.7142	-0.0308131	0.930828	0.979757	37.3369	-0.46563	0.168985	0.52941	lncRNA	CAPRIN1-AS-3
CAPS-AS-1	6.96118	-0.1444	0.672258	0.98905	9.91855	-0.134933	0.790186	NA	8.68666	-0.140631	0.781528	0.937756	lncRNA	CAPS-AS-1
CAPZA1-AS-1	146.432	-0.0275162	0.848574	0.998021	197.711	0.508968	0.0199798	0.202552	179.353	0.64995	0.000702011	0.0183842	lncRNA	CAPZA1-AS-1
CAPZB-AS-1	36.1917	-0.61049	0.0275293	0.670978	34.0191	0.0614693	0.867434	0.958904	35.8251	-0.193566	0.543229	0.838603	lncRNA	CAPZB-AS-1
CAPZB-AS-3	53.8717	-0.00611189	0.971309	0.999571	65.4855	0.271475	0.249122	0.619003	62.6859	0.313229	0.131754	0.471198	lncRNA	CAPZB-AS-3
CARD11-AS-1	24.2343	0.166529	0.365373	0.95677	25.0051	-0.399918	0.261817	0.629989	19.4171	-0.571931	0.111024	0.43646	lncRNA	CARD11-AS-1
CARD11-AS-2	28.5722	0.205109	0.348603	0.955108	32.006	0.0348086	0.910913	0.973499	29.4114	0.42444	0.187214	0.552537	lncRNA	CARD11-AS-2
CARD11-AS-4	310.28	0.0376485	0.76169	0.995038	303.034	-0.325519	0.0763191	0.376698	273.08	-0.394666	0.0402699	0.260335	lncRNA	CARD11-AS-4
CARD14-AS-1	108.482	0.0447252	0.737029	0.995038	95.7746	-0.0285209	0.905894	0.97177	102.11	0.0743728	0.762543	0.932353	lncRNA	CARD14-AS-1
CARD19-AS-1	6.49194	0.402913	0.260046	0.945711	10.4001	1.03933	0.0430176	NA	9.33274	1.65512	0.00051296	0.0148263	lncRNA	CARD19-AS-1
CARD19-AS-2	47.9493	0.27364	0.372506	0.957665	65.0346	0.633579	0.072708	0.368336	56.396	1.05025	2.13458e-05	0.00121665	lncRNA	CARD19-AS-2
CARD8-AS-1	9.15437	-0.209151	0.477328	0.969776	7.45205	-1.10549	0.0432919	NA	8.0981	-0.794985	0.15268	0.505984	lncRNA	CARD8-AS-1
CARD8-AS-2	78.9545	0.0237161	0.878787	0.998021	77.1244	-0.41286	0.0911843	0.404626	74.5111	-0.272478	0.224758	0.597826	lncRNA	CARD8-AS-2
CARHSP1-AS-2	53.1546	-0.122989	0.480903	0.969776	51.3046	-0.406226	0.085576	0.39583	51.8496	-0.489754	0.0218663	0.184544	lncRNA	CARHSP1-AS-2
CARMIL1-AS-3	3.17731	-0.621588	0.323411	NA	1.38628	-1.50574	0.250035	NA	2.05939	-2.19598	0.036619	NA	lncRNA	CARMIL1-AS-3
CARMIL1-AS-4	3.51726	-0.0661466	0.908413	NA	2.58009	-1.05922	0.287024	NA	2.4398	-1.04052	0.317415	NA	lncRNA	CARMIL1-AS-4
CASK-AS-2	1.27788	0.00647376	0.994041	NA	0.841162	0.224461	0.901092	NA	1.56187	-0.046708	0.970668	NA	lncRNA	CASK-AS-2
CASP6-AS-1	22.9271	-0.315066	0.195379	0.921549	26.2979	0.190875	0.615451	0.867935	29.1176	0.227763	0.485156	0.799447	lncRNA	CASP6-AS-1
CASP7-AS-1	6.91024	-0.318651	0.343229	0.953708	8.46885	0.661951	0.18023	NA	9.47337	0.728073	0.135184	0.478552	lncRNA	CASP7-AS-1
CAST-AS-1	11.5615	0.0367301	0.907753	0.998168	10.053	-0.48959	0.337436	NA	7.78914	-0.0774738	0.883085	0.969279	lncRNA	CAST-AS-1
CAST-AS-2	26.6751	-0.103488	0.631838	0.985281	26.6362	0.0888225	0.774872	0.930493	27.1765	-0.00979796	0.971524	0.992356	lncRNA	CAST-AS-2
CAST-AS-3	20.5084	0.327613	0.180724	0.914018	22.264	0.0341628	0.919306	0.976009	18.4774	0.208847	0.549073	0.841314	lncRNA	CAST-AS-3
CASTOR2-AS-2	9.41758	-0.61114	0.0758652	0.835858	8.26188	0.0927837	0.863652	NA	10.6411	-0.803969	0.0639601	0.331245	lncRNA	CASTOR2-AS-2
CASTOR3-AS-1	11.4633	0.181094	0.575968	0.978474	14.7832	0.282366	0.545204	NA	13.5159	0.535244	0.156602	0.511969	lncRNA	CASTOR3-AS-1
CASTOR3-AS-2	39.2445	-0.0242704	0.892368	0.998168	37.2093	0.228516	0.42042	0.758957	43.2846	0.0590343	0.819747	0.951195	lncRNA	CASTOR3-AS-2
CAV2-AS-1	173.87	-0.0934012	0.445736	0.968388	163.588	-0.00117766	0.995039	0.998395	161.952	-0.0626092	0.769026	0.933838	lncRNA	CAV2-AS-1
CBFA2T2-AS-2	5.47778	0.551899	0.297645	0.947781	8.26968	0.358717	0.578068	NA	6.81786	0.661252	0.347634	NA	lncRNA	CBFA2T2-AS-2
CBLB-AS-1	97.6559	-0.173929	0.317459	0.947781	88.383	-0.158289	0.468527	0.789786	87.4802	-0.20138	0.356557	0.715152	lncRNA	CBLB-AS-1
CBLB-AS-2	10.6792	-0.204296	0.497163	0.973422	10.4793	0.0785986	0.887959	NA	10.2403	0.160202	0.759122	0.931529	lncRNA	CBLB-AS-2
CBWD3-AS-1	22.5562	0.113974	0.63164	0.985281	26.9624	-0.308858	0.502232	0.810701	29.1225	0.251637	0.328752	0.693207	lncRNA	CBWD3-AS-1
CBX3-AS-1	23.0965	-0.0862553	0.737445	0.995038	26.3041	0.57572	0.109767	0.437929	24.396	0.721215	0.0160894	0.152862	lncRNA	CBX3-AS-1
CBX5-AS-1	14.1547	-0.458793	0.109085	0.862509	15.2003	0.743016	0.0912437	NA	18.3224	0.4784	0.168156	0.528601	lncRNA	CBX5-AS-1
CBX7-AS-1	68.6246	0.130812	0.401893	0.96	81.6374	0.239269	0.317537	0.679833	77.3428	0.12414	0.574771	0.852903	lncRNA	CBX7-AS-1
CBX7-AS-2	38.1053	-0.00212268	0.990993	0.999571	42.4106	0.279535	0.356153	0.715605	43.5394	0.100729	0.751573	0.928427	lncRNA	CBX7-AS-2
CBX7-AS-3	138.467	-0.0530262	0.645696	0.985281	152.181	0.413221	0.0424674	0.291974	151.803	0.235772	0.213884	0.584843	lncRNA	CBX7-AS-3
CBY1-AS-1	78.9984	-0.44399	0.0362531	0.725862	73.626	0.35494	0.160142	0.517411	88.2403	-0.0486157	0.851701	0.959706	lncRNA	CBY1-AS-1
CC2D1B-AS-1	2.70951	0.0533778	0.934288	NA	3.35978	0.962924	0.230212	NA	3.77769	0.689599	0.319872	NA	lncRNA	CC2D1B-AS-1
CC2D2A-AS-2	5.51247	-0.499742	0.223152	0.934034	3.40672	-1.215	0.146386	NA	3.75969	-1.45842	0.0471885	NA	lncRNA	CC2D2A-AS-2
CCAR1-AS-2	48.794	0.122348	0.462193	0.969776	44.6777	-0.324709	0.180639	0.545105	43.6525	-0.0659588	0.787489	0.940277	lncRNA	CCAR1-AS-2
CCAR1-AS-3	3.67962	-0.225301	0.698295	NA	5.09285	0.320588	0.694784	NA	4.57409	0.00384356	0.995916	NA	lncRNA	CCAR1-AS-3
CCAR2-AS-1	84.8112	-0.0718984	0.649406	0.985974	91.8946	0.262041	0.210308	0.578133	88.9635	-0.0222063	0.916735	0.979579	lncRNA	CCAR2-AS-1
CCDC102B-AS-1	2.03795	0.382321	0.64351	NA	3.38922	-0.397565	0.668276	NA	2.93905	0.491695	0.578629	NA	lncRNA	CCDC102B-AS-1
CCDC141-AS-2	16.3444	-0.033887	0.915743	0.998504	17.5975	0.166023	0.655184	NA	18.8557	0.544353	0.145847	0.495194	lncRNA	CCDC141-AS-2
CCDC146-AS-1	24.4633	0.057027	0.800107	0.995949	24.3492	-0.414823	0.211086	0.579143	23.6193	-0.166916	0.606874	0.866818	lncRNA	CCDC146-AS-1
CCDC146-AS-2	29.4723	-0.37686	0.141409	0.894718	33.088	0.448778	0.226239	0.59603	35.5275	0.22336	0.575337	0.852903	lncRNA	CCDC146-AS-2
CCDC171-AS-1	5.35923	-0.591074	0.160112	NA	3.29119	-2.25793	0.0144494	NA	3.9499	-1.6366	0.0335763	NA	lncRNA	CCDC171-AS-1
CCDC18-AS-1	5.46879	0.00522966	0.988693	0.999571	5.68916	-0.542293	0.38752	NA	5.21298	-0.474796	0.425062	NA	lncRNA	CCDC18-AS-1
CCDC180-AS-1	26.5854	-0.0384236	0.848288	0.998021	25.4222	-0.42564	0.160737	0.518005	24.8112	-0.396624	0.231744	0.605485	lncRNA	CCDC180-AS-1
CCDC186-AS-1	23.6846	0.307214	0.179842	0.913719	23.365	0.260811	0.416536	0.756124	23.2266	0.249891	0.418926	0.75946	lncRNA	CCDC186-AS-1
CCDC186-AS-2	5.24011	0.257957	0.494838	NA	6.18418	0.642322	0.290028	NA	5.67316	0.635351	0.263727	NA	lncRNA	CCDC186-AS-2
CCDC200-AS-2	191.533	0.75205	0.0236234	0.637682	266.45	0.124632	0.678699	0.898231	200.952	1.03796	6.883e-07	6.63769e-05	lncRNA	CCDC200-AS-2
CCDC200-AS-3	27.2535	0.107232	0.577678	0.978474	29.6316	0.486028	0.0943489	0.411121	31.3669	0.487798	0.0807573	0.372028	lncRNA	CCDC200-AS-3
CCDC200-AS-4	16.1558	0.202336	0.470083	0.969776	27.133	1.01023	0.00667992	0.1164	27.1151	1.03759	0.000457466	0.0136387	lncRNA	CCDC200-AS-4
CCDC200-AS-5	1013.99	0.725698	0.000574121	0.127265	1562.15	0.296962	0.157032	0.513625	1246.66	1.26678	9.34536e-12	3.52147e-09	lncRNA	CCDC200-AS-5
CCDC32-AS-1	16.0527	-0.510352	0.135458	0.892934	19.2128	0.367229	0.421545	NA	19.0724	-0.473439	0.223141	0.596083	lncRNA	CCDC32-AS-1
CCDC43-AS-1	2.14849	0.351334	0.585542	NA	2.72277	0.687946	0.451872	NA	3.08963	0.581188	0.465665	NA	lncRNA	CCDC43-AS-1
CCDC57-AS-1	2.53264	-0.805705	0.158188	NA	2.4799	0.394945	0.710457	NA	2.90442	-0.441414	0.614877	NA	lncRNA	CCDC57-AS-1
CCDC57-AS-2	6.66983	0.124675	0.717013	0.991927	7.29324	0.325604	0.599184	NA	7.13787	-0.225797	0.677446	0.899838	lncRNA	CCDC57-AS-2
CCDC6-AS-2	4.93657	0.175381	0.682484	NA	5.4283	-0.804352	0.199839	NA	4.04588	0.290725	0.657138	NA	lncRNA	CCDC6-AS-2
CCDC7-AS-1	17.0466	-0.183671	0.534998	0.976693	14.7714	0.488649	0.213283	NA	15.1229	0.047513	0.892297	0.971691	lncRNA	CCDC7-AS-1
CCDC84-AS-1	13.4456	-0.0729302	0.797841	0.995949	11.7944	-0.232312	0.661757	NA	13.7901	-0.562733	0.182495	0.546402	lncRNA	CCDC84-AS-1
CCDC88A-AS-1	22.4799	0.0162024	0.946658	0.998924	26.488	0.0835462	0.802592	0.939782	21.1115	0.44	0.201595	0.571428	lncRNA	CCDC88A-AS-1
CCDC88B-AS-1	8.81685	0.656639	0.0642138	0.822393	7.84231	-0.4673	0.434506	NA	7.46693	-0.0580296	0.911909	0.978099	lncRNA	CCDC88B-AS-1
CCDC88B-AS-2	17.6494	-0.128954	0.612497	0.981852	16.1819	0.374928	0.352365	NA	19.5801	-0.0871021	0.775377	0.934592	lncRNA	CCDC88B-AS-2
CCDC88C-AS-1	218.942	-0.00590626	0.968113	0.999571	197.639	-0.561644	0.00699842	0.119607	184.318	-0.612782	0.00138165	0.030004	lncRNA	CCDC88C-AS-1
CCDC88C-AS-2	64.6766	-0.0555335	0.72251	0.992878	68.7117	-0.159787	0.544067	0.832856	61.4016	-0.0826923	0.767802	0.933645	lncRNA	CCDC88C-AS-2
CCDC88C-AS-3	5.14615	0.20933	0.610126	NA	3.85498	-0.484068	0.519936	NA	3.877	-0.779082	0.284329	NA	lncRNA	CCDC88C-AS-3
CCDC91-AS-1	77.736	0.0242822	0.922915	0.998542	85.6952	-0.393658	0.191607	0.55733	69.5998	0.0799199	0.786135	0.939705	lncRNA	CCDC91-AS-1
CCDC93-AS-1	66.4332	0.0368539	0.881093	0.998021	98.9966	0.625606	0.00360944	0.087382	89.2574	0.767178	0.000850778	0.0213197	lncRNA	CCDC93-AS-1
CCDC93-AS-2	68.2012	0.036343	0.785239	0.995694	77.6888	0.104074	0.64688	0.884461	74.8574	0.179541	0.340245	0.703445	lncRNA	CCDC93-AS-2
CCL24-AS-1	29.3616	-0.154071	0.375134	0.957688	35.4089	-0.0929397	0.742196	0.920064	35.0055	0.0715074	0.770387	0.934125	lncRNA	CCL24-AS-1
CCL3-AS-1	33.8477	1.72798	9.15924e-08	0.000318085	47.5226	-0.26206	0.551398	0.836416	34.0425	1.50285	0.000579581	0.0160672	lncRNA	CCL3-AS-1
CCL3L3-AS-1	46.0672	0.191409	0.321533	0.948873	27.1857	0.15577	0.655091	0.88847	29.021	0.0988125	0.773315	0.934533	lncRNA	CCL3L3-AS-1
CCL5-AS-1	7.3244	-0.0986207	0.78608	0.995694	6.6251	0.0869799	0.885428	NA	6.37732	-0.422487	0.44811	NA	lncRNA	CCL5-AS-1
CCM2-AS-1	81.2318	-0.000198595	0.99888	0.999771	69.8054	-0.447813	0.0305089	0.250829	71.5843	-0.43527	0.0351173	0.241164	lncRNA	CCM2-AS-1
CCM2-AS-2	224.537	0.350482	0.0338598	0.72137	302.756	0.328502	0.089155	0.401036	256.103	0.761244	0.000122544	0.00498711	lncRNA	CCM2-AS-2
CCM2-AS-3	186.739	-0.0105342	0.935536	0.998542	175.507	-0.249635	0.187039	0.551705	180.252	-0.358923	0.0376161	0.250462	lncRNA	CCM2-AS-3
CCM2-AS-4	1089.51	-0.0707243	0.560191	0.978474	972.313	-0.37522	0.0118351	0.157631	996.495	-0.419498	0.00294732	0.0511271	lncRNA	CCM2-AS-4
CCND3-AS-1	111.55	-0.112271	0.479946	0.969776	89.6465	-0.448179	0.0852068	0.394986	96.9745	-0.591703	0.0103713	0.116659	lncRNA	CCND3-AS-1
CCND3-AS-2	31.0206	-0.225511	0.314685	0.947781	25.0868	-0.362389	0.27539	0.643251	27.2999	-0.261439	0.406692	0.751085	lncRNA	CCND3-AS-2
CCND3-AS-3	23.6573	0.115178	0.644666	0.985281	18.024	-0.381684	0.301426	NA	20.5316	-0.765097	0.0391053	0.256104	lncRNA	CCND3-AS-3
CCNG2-AS-2	4.9144	-0.326424	0.493328	NA	8.0781	0.535102	0.34306	NA	6.66786	0.983645	0.0739954	NA	lncRNA	CCNG2-AS-2
CCNI-AS-1	42.4521	0.156212	0.314689	0.947781	56.1583	0.50644	0.0438445	0.29644	52.5084	0.667127	0.00361194	0.0594146	lncRNA	CCNI-AS-1
CCNJ-AS-1	928.376	-0.0026409	0.978337	0.999571	898.618	0.0805523	0.663786	0.89217	905.452	0.118213	0.451571	0.780405	lncRNA	CCNJ-AS-1
CCNT1-AS-1	26.3098	-0.244297	0.342439	0.953396	34.9045	0.453674	0.108106	0.435221	33.3216	0.340921	0.26541	0.636935	lncRNA	CCNT1-AS-1
CCNT1-AS-2	28.5813	0.322291	0.100006	0.859897	39.1377	0.540258	0.055261	0.329249	34.8249	0.618283	0.0258124	0.20368	lncRNA	CCNT1-AS-2
CCNT2-AS-1	94.6557	0.033682	0.879389	0.998021	101.853	-0.100687	0.695398	0.904068	90.0076	0.11337	0.645451	0.886329	lncRNA	CCNT2-AS-1
CCNT2-AS-2	294.074	-0.0806206	0.457796	0.968788	310.53	0.281439	0.0943761	0.411121	317.509	0.0593315	0.711082	0.912917	lncRNA	CCNT2-AS-2
CCNY-AS-1	228.952	0.297727	0.0333885	0.715746	248.584	-0.179389	0.379885	0.729638	238.097	0.195874	0.27875	0.648929	lncRNA	CCNY-AS-1
CCNY-AS-2	138.767	-0.0435211	0.749526	0.995038	133.958	0.0734903	0.745973	0.921239	137.629	0.0937293	0.59602	0.861493	lncRNA	CCNY-AS-2
CCNY-AS-3	52.4374	0.0886717	0.647791	0.985575	64.9275	0.545048	0.0547294	0.328493	64.2683	0.664685	0.00405961	0.0646361	lncRNA	CCNY-AS-3
CCNY-AS-4	170.974	-0.0970459	0.473588	0.969776	164.087	-0.0762132	0.663995	0.892279	171.112	-0.371893	0.0406688	0.261812	lncRNA	CCNY-AS-4
CCR5-AS-1	31.1196	0.0589052	0.75607	0.995038	30.0759	-0.399366	0.164144	0.523824	32.1875	-0.264034	0.341411	0.70471	lncRNA	CCR5-AS-1
CCR7-AS-1	642.456	-0.0812344	0.717548	0.992271	721.22	0.616992	0.00407625	0.0912031	924.003	0.427022	0.0108032	0.119404	lncRNA	CCR7-AS-1
CCSAP-AS-1	6.43396	-0.289432	0.440125	0.967543	5.45385	0.582511	0.377104	NA	6.03498	-0.188753	0.72637	NA	lncRNA	CCSAP-AS-1
CCSAP-AS-2	76.0174	-0.127684	0.409468	0.960888	68.7991	0.211372	0.347858	0.707684	80.1795	-0.0687679	0.697958	0.907995	lncRNA	CCSAP-AS-2
CCSER1-AS-1	1.51781	-1.81173	0.043788	NA	1.78337	2.15331	0.116728	NA	3.9638	-0.418665	0.62667	NA	lncRNA	CCSER1-AS-1
CCSER2-AS-1	332.182	0.17449	0.297149	0.947781	442.44	0.390747	0.0316241	0.253112	414.88	0.504837	0.0139802	0.140243	lncRNA	CCSER2-AS-1
CCT5-AS-1	2.6284	0.692378	0.202603	NA	3.71839	-0.545538	0.457997	NA	2.46221	-0.213238	0.786485	NA	lncRNA	CCT5-AS-1
CCT6B-AS-1	4.68034	-0.242415	0.564034	NA	5.75754	1.38158	0.0409616	NA	6.3994	0.890684	0.109158	NA	lncRNA	CCT6B-AS-1
CD2-AS-1	60.1702	0.227739	0.256744	0.945216	74.0482	0.530792	0.0894024	0.401411	75.2707	0.611421	0.0274311	0.210411	lncRNA	CD2-AS-1
CD226-AS-2	20.9381	0.0274023	0.90895	0.998168	21.9946	-0.462774	0.198793	0.565447	20.2955	-0.314362	0.351461	0.712019	lncRNA	CD226-AS-2
CD226-AS-3	31.1601	-0.271319	0.21938	0.934034	24.2928	-0.563379	0.119936	0.457569	25.1331	-0.811265	0.0135029	0.137105	lncRNA	CD226-AS-3
CD244-AS-1	2.96891	0.188684	0.714422	NA	2.21774	-0.208513	0.829594	NA	1.61953	0.163549	0.878174	NA	lncRNA	CD244-AS-1
CD247-AS-1	746.55	0.062312	0.663934	0.987889	882.832	0.330708	0.0602736	0.33983	779.225	0.419221	0.0469483	0.282355	lncRNA	CD247-AS-1
CD2AP-AS-1	2.68523	-0.433074	0.448823	NA	3.73964	1.0911	0.184976	NA	4.06168	0.551039	0.449315	NA	lncRNA	CD2AP-AS-1
CD2BP2-AS-1	60.8664	0.189028	0.192627	0.921159	68.1486	0.304425	0.166027	0.525933	63.9062	0.555043	0.00718613	0.0919071	lncRNA	CD2BP2-AS-1
CD300A-AS-1	34.3241	0.0812344	0.650289	0.986081	33.0305	-0.0595328	0.845613	0.951251	34.3279	-0.0258939	0.920216	0.980684	lncRNA	CD300A-AS-1
CD300E-AS-1	296.218	0.107505	0.598514	0.980905	256.79	-0.316101	0.52412	0.82211	250.053	-0.14479	0.759904	0.93168	lncRNA	CD300E-AS-1
CD44-AS-2	59.8953	-0.323149	0.0412868	0.755639	70.4794	0.606466	0.0157344	0.181374	76.9736	0.663993	0.00426628	0.0664704	lncRNA	CD44-AS-2
CD44-AS-3	6309.31	0.147521	0.349774	0.955108	5489.64	-0.226371	0.253627	0.622483	6197.61	-0.357888	0.0499273	0.290986	lncRNA	CD44-AS-3
CD44-AS-4	634.821	0.276864	0.0462638	0.777857	637.578	0.0119206	0.960354	0.988213	685.426	0.169934	0.35428	0.713963	lncRNA	CD44-AS-4
CD46-AS-1	1898.19	0.0934538	0.450972	0.968788	2095.82	0.27297	0.101263	0.425018	2064.38	0.148024	0.425275	0.763701	lncRNA	CD46-AS-1
CD47-AS-1	165.038	-0.198087	0.169192	0.90899	188.629	0.491663	0.0127467	0.162894	199.048	0.608295	0.00218406	0.0415728	lncRNA	CD47-AS-1
CD48-AS-1	44.2877	-0.480911	0.0480549	0.784729	32.73	-0.55524	0.0690299	0.360156	34.1374	-0.866568	0.00062199	0.0167639	lncRNA	CD48-AS-1
CD53-AS-1	94.1943	0.0213879	0.875461	0.998021	99.7775	0.204339	0.366947	0.722588	96.0873	0.230888	0.192633	0.558897	lncRNA	CD53-AS-1
CD58-AS-2	13.3519	0.402113	0.159509	0.906088	13.2526	0.361682	0.433507	NA	13.3111	0.577237	0.183041	0.547161	lncRNA	CD58-AS-2
CD59-AS-1	7.09649	-0.0381743	0.915248	0.998504	7.5289	0.265474	0.652659	NA	7.56296	0.206486	0.685061	0.903189	lncRNA	CD59-AS-1
CD6-AS-1	189.101	0.065574	0.688344	0.989291	258.675	0.746198	0.000157443	0.0125985	254.765	0.67479	0.000907723	0.0223612	lncRNA	CD6-AS-1
CD6-AS-2	45.2362	0.019766	0.924434	0.998542	57.2682	0.849917	0.00226816	0.0675369	59.9844	0.636189	0.014779	0.144596	lncRNA	CD6-AS-2
CD6-AS-3	49.1189	0.295576	0.143852	0.896208	72.9472	0.668112	0.00398931	0.0906029	65.9053	0.804118	0.000890903	0.0221074	lncRNA	CD6-AS-3
CD74-AS-1	1345.65	0.452741	0.00325059	0.319493	1570.41	0.0343871	0.847575	0.952066	1423.28	0.552523	0.000197587	0.00727033	lncRNA	CD74-AS-1
CD81-AS-1	56.5465	0.14532	0.334268	0.952599	74.927	0.525805	0.0219341	0.213981	70.3194	0.671416	0.00677452	0.0891507	lncRNA	CD81-AS-1
CD82-AS-2	12.2697	-0.119013	0.702555	0.989934	13.3032	-0.035212	0.939021	NA	12.8439	-0.144135	0.72499	0.918561	lncRNA	CD82-AS-2
CD8B-AS-1	26.2558	-0.19689	0.407245	0.96	24.3193	0.0121151	0.974714	0.992042	24.631	-0.358974	0.243685	0.61797	lncRNA	CD8B-AS-1
CD96-AS-1	98.9402	-0.100703	0.475936	0.969776	89.9492	0.0553188	0.786801	0.934623	104.839	-0.0898351	0.631913	0.879139	lncRNA	CD96-AS-1
CD99L2-AS-2	31.62	-0.0378107	0.818443	0.9963	32.8386	0.0648942	0.831932	0.947763	32.089	-0.0345375	0.908896	0.977237	lncRNA	CD99L2-AS-2
CDADC1-AS-1	108.849	-0.282354	0.17549	0.913544	126.148	0.26827	0.25663	0.624864	146.196	0.402902	0.107564	0.429581	lncRNA	CDADC1-AS-1
CDAN1-AS-1	8.0041	-0.211858	0.551028	0.978474	7.43801	-0.167526	0.753721	NA	8.97368	-0.283377	0.55769	0.845406	lncRNA	CDAN1-AS-1
CDC123-AS-2	23.7178	0.0293981	0.898955	0.998168	26.9752	0.0362525	0.913494	0.973933	26.8687	0.151786	0.630213	0.87834	lncRNA	CDC123-AS-2
CDC14A-AS-1	396.42	-0.0204744	0.880972	0.998021	464.671	0.345779	0.0661426	0.353808	467.759	0.278697	0.123913	0.458829	lncRNA	CDC14A-AS-1
CDC14A-AS-2	66.0178	0.163087	0.449598	0.968788	67.0775	0.0775942	0.803211	0.940117	72.1015	-0.000961353	0.997322	0.998947	lncRNA	CDC14A-AS-2
CDC14A-AS-3	28.785	-0.441701	0.0466276	0.777857	35.7144	0.580078	0.0533219	0.323952	40.2593	0.304393	0.265624	0.637222	lncRNA	CDC14A-AS-3
CDC14A-AS-5	15.8087	-0.0791754	0.772089	0.995694	14.8679	-0.290377	0.510043	NA	15.7177	-0.167182	0.655038	0.890316	lncRNA	CDC14A-AS-5
CDC14A-AS-6	5.52316	-0.289949	0.554649	0.978474	5.90858	0.578557	0.396631	NA	7.23567	0.28042	0.618297	0.871117	lncRNA	CDC14A-AS-6
CDC14B-AS-1	36.1056	0.503937	0.129652	0.889573	46.5121	-0.550265	0.0776568	0.379865	38.3016	-0.121407	0.736025	0.923996	lncRNA	CDC14B-AS-1
CDC16-AS-1	44.9722	0.026345	0.926043	0.998542	46.8458	-0.268868	0.429109	0.766281	45.6615	0.0711518	0.818787	0.951195	lncRNA	CDC16-AS-1
CDC27-AS-2	146.117	-0.018228	0.895793	0.998168	163.536	0.186003	0.363056	0.720537	160.108	0.17385	0.30899	0.67846	lncRNA	CDC27-AS-2
CDC27-AS-3	14.0589	-0.0708174	0.807748	0.996037	15.227	0.101087	0.808178	NA	14.9186	0.0448995	0.907566	0.976738	lncRNA	CDC27-AS-3
CDC34-AS-1	21.378	0.0758116	0.743868	0.995038	31.3565	0.686655	0.0208396	0.206807	29.2371	0.642032	0.0251376	0.200168	lncRNA	CDC34-AS-1
CDC37-AS-2	8.00803	-0.158364	0.627241	0.985128	8.15198	0.26844	0.637307	NA	8.32967	0.115387	0.822292	0.951765	lncRNA	CDC37-AS-2
CDC40-AS-1	14.126	-0.421026	0.0873706	0.842538	16.009	0.490414	0.281817	NA	17.2812	0.136063	0.69955	0.908585	lncRNA	CDC40-AS-1
CDC42-AS-2	25.2865	-0.105927	0.661213	0.987218	20.4577	-0.0275604	0.938943	0.981924	21.2034	-0.197198	0.541931	0.837424	lncRNA	CDC42-AS-2
CDC42-AS-4	244.502	-0.170433	0.169494	0.90899	242.552	0.105246	0.560231	0.840651	254.315	-0.238425	0.197754	0.56595	lncRNA	CDC42-AS-4
CDC42EP3-AS-1	564.22	-0.00123812	0.994166	0.999571	562.354	-0.277303	0.0919258	0.40653	508.103	0.0675124	0.685422	0.903301	lncRNA	CDC42EP3-AS-1
CDC42SE2-AS-1	87.8039	-0.185739	0.287342	0.946651	86.0984	0.515212	0.0140311	0.170428	99.5248	0.0966256	0.617011	0.870843	lncRNA	CDC42SE2-AS-1
CDC42SE2-AS-3	1283.59	0.105408	0.44122	0.967543	1519.62	0.346049	0.066426	0.354216	1435.63	0.398268	0.0369932	0.248466	lncRNA	CDC42SE2-AS-3
CDC42SE2-AS-4	92.2769	-0.0173874	0.917609	0.998504	116.179	0.322262	0.174526	0.537594	107.688	0.528696	0.00331934	0.0558199	lncRNA	CDC42SE2-AS-4
CDC42SE2-AS-5	6.50544	-0.7025	0.0465064	0.777857	7.32892	1.29802	0.0521035	NA	7.99193	0.648448	0.282172	0.652291	lncRNA	CDC42SE2-AS-5
CDC5L-AS-1	56.6165	-0.146901	0.474215	0.969776	62.9091	0.000545509	0.998348	0.999057	62.6856	0.16327	0.481029	0.796948	lncRNA	CDC5L-AS-1
CDC73-AS-1	13.8719	-0.0794167	0.781166	0.995694	15.7716	-0.0602288	0.883101	NA	13.8357	0.342881	0.388577	0.740403	lncRNA	CDC73-AS-1
CDH12-AS-2	13.1461	0.269486	0.325487	0.951625	12.8555	-0.407641	0.367015	NA	10.0969	-0.162201	0.723272	0.918074	lncRNA	CDH12-AS-2
CDH23-AS-6	6.6158	-0.259546	0.505146	0.974546	4.15351	-0.900313	0.260999	NA	4.39038	-1.60712	0.0205233	NA	lncRNA	CDH23-AS-6
CDH6-AS-1	2.86198	0.156896	0.784064	NA	3.79668	0.426747	0.607297	NA	3.72348	0.862502	0.227168	NA	lncRNA	CDH6-AS-1
CDK11B-AS-1	8.55812	0.193538	0.537196	0.976693	9.98432	-0.509604	0.364776	NA	7.25947	-0.770934	0.220708	0.593694	lncRNA	CDK11B-AS-1
CDK13-AS-1	48.0967	0.354165	0.0862488	0.841754	52.3196	0.134905	0.640809	0.881401	45.8118	0.342577	0.199955	0.568966	lncRNA	CDK13-AS-1
CDK13-AS-2	4.69751	-0.146415	0.715102	NA	6.82261	0.439332	0.455997	NA	7.2405	-0.34898	0.552165	0.843072	lncRNA	CDK13-AS-2
CDK13-AS-3	136.17	-0.262218	0.0507563	0.786066	122.663	-0.10997	0.553775	0.837409	134.183	-0.465032	0.0108375	0.119683	lncRNA	CDK13-AS-3
CDK13-AS-4	3.28563	0.0465735	0.942026	NA	4.21714	-0.452307	0.564301	NA	3.16549	-0.137722	0.870857	NA	lncRNA	CDK13-AS-4
CDK13-AS-5	20.3919	0.0215734	0.935287	0.998542	18.3646	0.0450981	0.900496	NA	20.0074	-0.0348003	0.921465	0.980801	lncRNA	CDK13-AS-5
CDK14-AS-1	32.7453	-0.602291	0.0843855	0.841488	31.4854	-0.335741	0.32001	0.681771	29.1739	-0.259556	0.419852	0.760031	lncRNA	CDK14-AS-1
CDK16-AS-1	26.8089	-0.0277538	0.885248	0.998021	26.9818	0.0913699	0.773217	0.930365	31.458	0.00470706	0.986035	0.996042	lncRNA	CDK16-AS-1
CDK17-AS-1	42.2115	0.366168	0.0693882	0.833624	46.9133	0.0102833	0.97105	0.990662	40.4559	0.268755	0.315932	0.682636	lncRNA	CDK17-AS-1
CDK2AP1-AS-1	1.16683	0.168653	0.831778	NA	1.48061	0.535146	0.662552	NA	1.82365	0.312416	0.755516	NA	lncRNA	CDK2AP1-AS-1
CDK6-AS-2	34.2314	-0.316071	0.0581531	0.798753	30.2352	0.175304	0.540668	0.831041	34.0662	-0.249075	0.334589	0.698436	lncRNA	CDK6-AS-2
CDKAL1-AS-3	6.22011	-0.265943	0.512682	0.975549	5.43655	0.299458	0.646093	NA	7.91069	-0.157593	0.775977	0.934958	lncRNA	CDKAL1-AS-3
CDKN1A-AS-1	50.6009	1.10077	0.00204557	0.237311	70.9011	0.10565	0.742931	0.920368	48.144	1.70313	2.31158e-12	1.14722e-09	lncRNA	CDKN1A-AS-1
CDKN1B-AS-1	77.1781	0.242358	0.154535	0.903541	95.5436	0.466729	0.0588119	0.336581	92.7245	0.652749	0.000577385	0.01605	lncRNA	CDKN1B-AS-1
CDR1-AS-1	2.44565	1.01181	0.135692	NA	2.826	-0.169008	0.855257	NA	2.03316	0.672331	0.518015	NA	lncRNA	CDR1-AS-1
CDR2-AS-1	11.8552	-0.186121	0.502836	0.974546	20.2724	0.991421	0.00418884	NA	22.3552	0.997285	0.0031318	0.0535512	lncRNA	CDR2-AS-1
CDR2-AS-5	10.6946	-0.126884	0.627471	0.985128	12.1616	0.768911	0.0822016	NA	11.9865	0.354097	0.393255	0.742641	lncRNA	CDR2-AS-5
CDS2-AS-2	77.0933	0.0883424	0.636096	0.985281	101.1	0.372955	0.092248	0.40713	99.4714	0.363169	0.0547043	0.30589	lncRNA	CDS2-AS-2
CDS2-AS-3	38.068	-0.127299	0.530092	0.976311	45.8949	0.604463	0.015594	0.18072	47.323	0.194496	0.38308	0.736421	lncRNA	CDS2-AS-3
CDYL-AS-4	102.567	-0.0714661	0.650909	0.986184	89.6805	-0.09353	0.683696	0.899047	96.1224	-0.179887	0.449501	0.778554	lncRNA	CDYL-AS-4
CDYL-AS-5	37.7377	-0.0916043	0.641945	0.985281	42.7451	0.299345	0.230934	0.60114	42.5025	0.22457	0.34279	0.705404	lncRNA	CDYL-AS-5
CEACAM8-AS-1	18.818	-0.464937	0.155714	0.90418	21.9697	0.51731	0.309113	0.671743	23.5838	0.606497	0.107474	0.429304	lncRNA	CEACAM8-AS-1
CEBPZ-AS-2	45.4659	0.0603727	0.69501	0.989933	57.7332	0.49601	0.0263932	0.237792	57.1476	0.645813	0.00731358	0.0930104	lncRNA	CEBPZ-AS-2
CELA3A-AS-1	0.719753	-1.24457	0.493519	NA	1.00492	1.85182	0.356257	NA	1.553	-0.133995	0.923529	NA	lncRNA	CELA3A-AS-1
CELF2-AS-5	144.365	0.0289012	0.816532	0.9963	134.721	-0.346772	0.0708008	0.364806	128.663	-0.210375	0.191016	0.557646	lncRNA	CELF2-AS-5
CELF2-AS-8	149.962	-0.130915	0.412858	0.962086	151.772	0.066713	0.750826	0.923078	158.519	-0.192913	0.291486	0.661148	lncRNA	CELF2-AS-8
CELF2-AS-9	1402.65	0.0584707	0.606235	0.981852	1602.87	0.160797	0.337488	0.696919	1526.46	0.328752	0.00630875	0.0849011	lncRNA	CELF2-AS-9
CEMIP2-AS-3	98.8856	0.210923	0.30437	0.947781	137.421	0.333969	0.140327	0.489578	110.277	0.653796	0.00134463	0.0294867	lncRNA	CEMIP2-AS-3
CENPI-AS-1	28.4015	-0.0969782	0.694039	0.989933	24.4444	-0.279208	0.405281	0.749221	23.1646	-0.161467	0.690886	0.905342	lncRNA	CENPI-AS-1
CENPVL3-AS-1	19.0807	-0.409593	0.101313	0.859897	20.4477	0.288209	0.489788	0.803844	26.6702	-0.106489	0.745306	0.927589	lncRNA	CENPVL3-AS-1
CEP120-AS-1	11.3806	-0.119001	0.685375	0.989291	11.2196	-0.437105	0.406107	NA	10.8364	-0.260959	0.550888	0.842506	lncRNA	CEP120-AS-1
CEP170-AS-2	6.91897	-0.802664	0.0557388	0.794411	6.81709	-0.221934	0.729442	NA	7.04265	0.195991	0.747398	0.927694	lncRNA	CEP170-AS-2
CEP250-AS-1	20.63	-0.232779	0.487506	0.970776	21.4289	0.340965	0.364676	0.721451	21.3084	-0.207938	0.602894	0.865018	lncRNA	CEP250-AS-1
CEP295NL-AS-2	4.34989	-0.499388	0.286606	NA	5.73196	0.620088	0.370152	NA	5.53529	0.894613	0.126537	NA	lncRNA	CEP295NL-AS-2
CEP44-AS-1	10.2204	0.131894	0.697719	0.989933	12.1083	0.613512	0.184837	NA	11.5416	-0.119852	0.80932	0.94847	lncRNA	CEP44-AS-1
CEP57-AS-2	40.3578	0.0444472	0.806768	0.995949	46.7178	0.20465	0.448664	0.778846	47.3183	0.210232	0.403418	0.748836	lncRNA	CEP57-AS-2
CEP63-AS-1	5.01798	-0.176269	0.664649	NA	4.85862	-0.431003	0.525782	NA	6.22511	-0.806906	0.157963	NA	lncRNA	CEP63-AS-1
CEP72-AS-2	22.5749	-0.193563	0.412461	0.961788	19.1177	-0.270742	0.447494	NA	20.8992	-0.206015	0.491445	0.803771	lncRNA	CEP72-AS-2
CEP83-AS-1	1.56726	0.749845	0.799731	NA	1.22911	0.364083	0.86906	NA	2.111	2.72884	0.361724	NA	lncRNA	CEP83-AS-1
CEP83-AS-2	10.1865	-0.477891	0.127488	0.889553	10.2506	-0.483925	0.373763	NA	9.91348	-0.531015	0.349366	0.70988	lncRNA	CEP83-AS-2
CEP85L-AS-1	69.9068	-0.0121897	0.943556	0.998787	70.6906	0.0117328	0.963244	0.988631	70.6236	0.0619911	0.795946	0.94202	lncRNA	CEP85L-AS-1
CEP85L-AS-2	24.3805	-0.379048	0.119192	0.880746	22.2339	-0.170962	0.626474	0.873861	25.8001	-0.39804	0.198944	0.567599	lncRNA	CEP85L-AS-2
CEP85L-AS-3	65.2614	-0.0977677	0.536898	0.976693	74.1007	0.71508	0.000823205	0.0359673	81.7466	0.717328	0.000161898	0.00620396	lncRNA	CEP85L-AS-3
CEP95-AS-1	13.2603	-2.12985	0.00846812	0.458312	13.421	2.26076	0.273225	NA	16.9337	0.0525799	0.963015	0.990032	lncRNA	CEP95-AS-1
CEP95-AS-2	48.0332	0.0758892	0.657463	0.98706	57.5288	0.495959	0.0399006	0.28379	57.249	0.445352	0.0356956	0.243246	lncRNA	CEP95-AS-2
CEPT1-AS-2	58.2655	-0.0978927	0.573824	0.978474	53.8028	-0.0482214	0.837845	0.948949	54.5547	0.0244897	0.919063	0.980346	lncRNA	CEPT1-AS-2
CERK-AS-1	4.41201	-0.0897957	0.843459	NA	4.10586	0.0428485	0.954333	NA	3.85549	0.0354925	0.959036	NA	lncRNA	CERK-AS-1
CERS2-AS-1	8.21725	-0.491551	0.134487	0.892299	8.26527	0.438231	0.399685	NA	8.81132	-0.22657	0.640356	0.883388	lncRNA	CERS2-AS-1
CERS4-AS-1	2.83276	0.436923	0.507281	NA	2.97134	0.32416	0.717451	NA	2.50374	0.457991	0.600651	NA	lncRNA	CERS4-AS-1
CERS4-AS-3	13.657	0.0813823	0.759303	0.995038	15.2261	0.196849	0.631629	NA	12.8389	0.233554	0.571111	0.850657	lncRNA	CERS4-AS-3
CERS5-AS-1	10.5062	-0.053088	0.849295	0.998021	11.165	-0.0794756	0.857935	NA	9.88025	-0.0253601	0.951762	0.987779	lncRNA	CERS5-AS-1
CERS5-AS-2	56.6384	-0.277525	0.0960345	0.85846	61.6279	0.480664	0.0251459	0.231069	62.5632	0.0577995	0.769914	0.934125	lncRNA	CERS5-AS-2
CERS6-AS-1	366.143	-0.109516	0.327701	0.952599	406.454	0.338587	0.0710333	0.364871	421.915	0.254995	0.111331	0.436668	lncRNA	CERS6-AS-1
CERS6-AS-2	53.5055	-0.359393	0.084524	0.841488	53.6364	0.152884	0.663282	0.892124	58.0619	0.0557964	0.810724	0.94879	lncRNA	CERS6-AS-2
CERT1-AS-1	9.15785	-0.167321	0.604142	0.981852	9.85863	0.29085	0.600725	NA	10.6177	0.0271543	0.955481	0.987779	lncRNA	CERT1-AS-1
CERT1-AS-2	457.228	-0.123992	0.304907	0.947781	441.142	-0.00675928	0.968509	0.989438	443.327	-0.134836	0.449933	0.779037	lncRNA	CERT1-AS-2
CES2-AS-1	4.41853	2.21469	0.0053771	NA	6.64733	1.70406	0.0466563	NA	5.50402	2.87484	0.00354334	NA	lncRNA	CES2-AS-1
CETP-AS-1	104.336	0.0670529	0.722069	0.992878	87.0304	-0.471489	0.0408135	0.285792	77.753	-0.0363967	0.86935	0.965212	lncRNA	CETP-AS-1
CFAP20-AS-1	18.8012	-0.201242	0.606843	0.981852	16.3254	0.106541	0.832473	NA	21.0309	-0.673158	0.0859171	0.384101	lncRNA	CFAP20-AS-1
CFAP410-AS-1	81.5537	0.125694	0.420721	0.965247	86.9309	-0.00537929	0.97812	0.993119	90.2716	-0.0486154	0.82354	0.951953	lncRNA	CFAP410-AS-1
CFAP410-AS-2	12.8054	0.100038	0.795843	0.995949	20.3694	0.415184	0.319419	0.681389	18.2565	0.447499	0.320458	0.686026	lncRNA	CFAP410-AS-2
CFAP45-AS-1	3.74192	-0.129259	0.8073	NA	5.4411	0.373023	0.606453	NA	4.84233	0.721369	0.290089	NA	lncRNA	CFAP45-AS-1
CFAP70-AS-1	14.0433	-0.191934	0.577733	0.978474	14.2173	0.305092	0.492101	NA	14.5541	0.130391	0.717745	0.914679	lncRNA	CFAP70-AS-1
CFAP97-AS-1	6.39941	-0.209857	0.620712	0.983348	8.47882	0.0516414	0.923722	NA	8.3689	0.602942	0.215205	0.586367	lncRNA	CFAP97-AS-1
CFLAR-AS-1	288.592	0.122148	0.365153	0.95677	265.415	-0.276385	0.115979	0.451279	249.125	-0.274724	0.0912656	0.395038	lncRNA	CFLAR-AS-1
CFLAR-AS-2	124.407	-0.158086	0.373109	0.957665	107.536	-0.333913	0.115194	0.450121	115.726	-0.323493	0.0563408	0.310936	lncRNA	CFLAR-AS-2
CHCHD2-AS-1	51.5083	0.191962	0.280124	0.946651	70.9359	0.672969	0.00113733	0.0434393	70.0584	0.723013	9.86719e-05	0.00421802	lncRNA	CHCHD2-AS-1
CHCHD3-AS-1	12.1872	-0.38946	0.158837	0.905803	13.6205	0.332299	0.437724	NA	13.7009	0.249886	0.55515	0.844503	lncRNA	CHCHD3-AS-1
CHD1-AS-1	306.616	0.475678	0.000570803	0.127265	375.197	0.329982	0.0615011	0.343022	338.4	0.79331	3.94686e-06	0.000294178	lncRNA	CHD1-AS-1
CHD1L-AS-1	36.713	-0.0984551	0.618384	0.982784	29.9941	-0.120839	0.694756	0.903835	31.6241	-0.258516	0.358926	0.717076	lncRNA	CHD1L-AS-1
CHD3-AS-1	45.2371	0.142649	0.373739	0.957665	59.9244	0.577639	0.0165282	0.185363	58.2348	0.787371	0.000230684	0.00816339	lncRNA	CHD3-AS-1
CHD4-AS-2	8.50493	0.238315	0.440397	0.967543	8.95948	0.25598	0.639447	NA	9.76168	0.368337	0.478952	0.795161	lncRNA	CHD4-AS-2
CHD4-AS-3	29.005	-0.038323	0.872443	0.998021	42.9042	1.18486	3.53751e-06	0.00106883	42.5605	1.10054	0.000417228	0.0128549	lncRNA	CHD4-AS-3
CHD6-AS-1	49.4821	0.0179575	0.913628	0.998504	54.3104	0.27987	0.255013	0.623516	55.9287	0.156553	0.436775	0.769706	lncRNA	CHD6-AS-1
CHD6-AS-2	287.956	-0.0354525	0.791469	0.995694	302.282	0.252329	0.129904	0.474862	321.148	0.00202437	0.989885	0.997635	lncRNA	CHD6-AS-2
CHD7-AS-2	1.45586	-0.767925	0.308415	NA	1.60856	-0.293018	0.833933	NA	2.21879	-0.801028	0.390296	NA	lncRNA	CHD7-AS-2
CHD7-AS-3	6.20952	-0.360243	0.371963	0.957665	6.13004	0.0941802	0.889224	NA	7.19148	-0.0255814	0.959649	0.989557	lncRNA	CHD7-AS-3
CHD8-AS-2	2.4215	1.82488	0.0225785	NA	3.17032	-0.954599	0.290346	NA	1.84126	2.12142	0.103057	NA	lncRNA	CHD8-AS-2
CHEK1-AS-1	18.9353	-0.12302	0.601149	0.981563	19.2046	0.110318	0.765401	NA	20.0683	-0.077097	0.82334	0.951953	lncRNA	CHEK1-AS-1
CHGA-AS-1	1.33548	0.176497	0.831063	NA	2.65533	0.6205	0.525066	NA	2.53031	0.474767	0.574516	NA	lncRNA	CHGA-AS-1
CHI3L2-AS-1	1.04912	0.945377	0.57006	NA	0.504278	-1.1988	0.673551	NA	0.270906	-0.491362	0.871594	NA	lncRNA	CHI3L2-AS-1
CHIC2-AS-1	69.486	-0.254699	0.112541	0.867975	79.9032	0.578976	0.00560599	0.106241	84.8284	0.342213	0.0939045	0.399561	lncRNA	CHIC2-AS-1
CHID1-AS-1	4.76612	0.121689	0.807438	NA	5.98766	0.276584	0.677205	NA	5.55279	0.357714	0.508003	NA	lncRNA	CHID1-AS-1
CHKA-AS-1	67.4931	0.0725765	0.659507	0.987218	68.1909	-0.0023688	0.991228	0.997146	63.8472	0.147153	0.485507	0.799479	lncRNA	CHKA-AS-1
CHMP4B-AS-1	33.4998	0.0536198	0.807479	0.995949	31.4735	-0.144968	0.619902	0.870547	32.0173	-0.150963	0.57527	0.852903	lncRNA	CHMP4B-AS-1
CHN2-AS-4	32.1275	0.13387	0.579749	0.978474	32.2092	-0.139476	0.63589	0.879299	27.5194	0.00393683	0.990846	0.997635	lncRNA	CHN2-AS-4
CHRAC1-AS-1	140.425	0.202979	0.130017	0.889573	149.071	0.0272881	0.875247	0.961611	140.699	0.119525	0.494268	0.805859	lncRNA	CHRAC1-AS-1
CHRM2-AS-1	10.2861	-0.150977	0.712839	0.991542	8.5663	-0.124685	0.840297	NA	9.66971	-0.774617	0.273281	0.644572	lncRNA	CHRM2-AS-1
CHRM3-AS-4	160.95	-0.34243	0.106775	0.859897	151.486	0.470562	0.0544277	0.327728	207.916	0.0415746	0.779139	0.936744	lncRNA	CHRM3-AS-4
CHST11-AS-1	538.599	-0.0373251	0.760589	0.995038	497.096	-0.133157	0.475654	0.793929	489.084	-0.0873911	0.663786	0.893717	lncRNA	CHST11-AS-1
CHST11-AS-2	281.397	-0.0125957	0.931941	0.998542	255.112	-0.361207	0.0748583	0.37365	243.913	-0.341927	0.0837378	0.379403	lncRNA	CHST11-AS-2
CHST11-AS-3	2363.97	0.0649023	0.643081	0.985281	2362.21	-0.0846796	0.646319	0.884159	2147.05	-0.0160802	0.917651	0.979599	lncRNA	CHST11-AS-3
CHST11-AS-4	203.978	0.103422	0.494809	0.972929	211.31	-0.155906	0.490068	0.803866	183.128	0.0551394	0.785929	0.939584	lncRNA	CHST11-AS-4
CHST11-AS-5	125.921	0.123394	0.454444	0.968788	115.956	-0.16077	0.524384	0.82211	111.372	-0.103582	0.672034	0.897066	lncRNA	CHST11-AS-5
CHST9-AS-1	83.8688	-0.33242	0.0990688	0.859897	86.7637	0.3924	0.119227	0.456409	94.2782	0.319193	0.161677	0.519882	lncRNA	CHST9-AS-1
CHSY1-AS-1	45.4158	0.185769	0.329866	0.952599	44.0972	0.12997	0.623996	0.873034	40.6948	0.0691962	0.770556	0.934125	lncRNA	CHSY1-AS-1
CHTOP-AS-1	14.1658	0.105984	0.696842	0.989933	14.216	0.103861	0.810378	NA	14.2445	0.150855	0.696262	0.90726	lncRNA	CHTOP-AS-1
CIB1-AS-1	67.794	0.253356	0.0895131	0.851294	81.0777	0.151843	0.490734	0.804158	76.8009	0.263333	0.266633	0.638213	lncRNA	CIB1-AS-1
CIRBP-AS-1	69.5353	-0.219308	0.688856	0.989291	91.034	0.524218	0.132921	0.479663	86.5035	0.591604	0.381406	0.734765	lncRNA	CIRBP-AS-1
CIRBP-AS-2	65.0588	0.465309	0.00525889	0.391355	95.4178	0.0849444	0.678497	0.898231	81.3108	0.885546	3.13534e-05	0.0016275	lncRNA	CIRBP-AS-2
CITED2-AS-1	84.2548	0.264789	0.307191	0.947781	80.317	0.300546	0.235339	0.606613	92.47	0.571437	0.03627	0.245271	lncRNA	CITED2-AS-1
CLASP1-AS-1	4.66904	-0.235355	0.557778	NA	6.2804	0.820287	0.189782	NA	7.00465	0.715564	0.236402	0.610988	lncRNA	CLASP1-AS-1
CLASP1-AS-3	136.521	-0.240604	0.0761986	0.835858	132.093	0.0751835	0.712972	0.910246	139.269	-0.111773	0.581498	0.855828	lncRNA	CLASP1-AS-3
CLASP1-AS-4	8.47156	-0.599271	0.0566977	0.794932	9.22913	0.399786	0.421592	NA	10.6643	0.0152657	0.970278	0.992067	lncRNA	CLASP1-AS-4
CLASRP-AS-1	94.8793	-0.0564317	0.741622	0.995038	108.974	0.110854	0.582301	0.851454	103.01	0.234716	0.16824	0.528703	lncRNA	CLASRP-AS-1
CLASRP-AS-2	13.8307	0.289237	0.35832	0.955108	12.7966	-0.354651	0.43566	NA	12.164	-0.234908	0.554713	0.844308	lncRNA	CLASRP-AS-2
CLCC1-AS-1	11.3175	-0.163701	0.622126	0.983564	13.9954	-0.0837376	0.840551	NA	11.6307	-0.571926	0.238686	0.613695	lncRNA	CLCC1-AS-1
CLCN7-AS-2	11.789	0.1879	0.509397	0.974951	12.6342	-0.0807352	0.865581	NA	11.4469	-0.0315936	0.943048	0.986209	lncRNA	CLCN7-AS-2
CLDND2-AS-1	2.88285	-1.35391	0.0250882	NA	2.16655	0.144673	0.904332	NA	2.00177	-0.829674	0.459526	NA	lncRNA	CLDND2-AS-1
CLEC16A-AS-2	7.11238	0.235685	0.524531	0.976127	10.1817	-0.334069	0.460745	NA	6.828	0.0504869	0.920448	NA	lncRNA	CLEC16A-AS-2
CLEC16A-AS-3	99.4117	-0.0387941	0.771857	0.995694	109.754	0.0811098	0.691644	0.902341	105.543	-0.0408121	0.816382	0.950568	lncRNA	CLEC16A-AS-3
CLEC18C-AS-1	68.8349	-0.00702953	0.96871	0.999571	84.9463	-0.101839	0.602308	0.862041	83.6879	-0.0936922	0.639643	0.883005	lncRNA	CLEC18C-AS-1
CLEC2B-AS-1	43.2319	-0.212347	0.292169	0.946976	48.0067	0.273995	0.301386	0.665942	46.0658	0.246863	0.300095	0.66961	lncRNA	CLEC2B-AS-1
CLEC7A-AS-1	4.72705	-0.502401	0.214955	NA	4.35839	-0.390402	0.587939	NA	4.78019	-0.94765	0.125169	NA	lncRNA	CLEC7A-AS-1
CLINT1-AS-1	217.979	-0.0437428	0.744882	0.995038	221.642	0.404884	0.0161319	0.183211	246.73	0.00210715	0.990465	0.997635	lncRNA	CLINT1-AS-1
CLINT1-AS-2	12.6021	-0.457699	0.106402	0.859897	11.2049	0.435773	0.332605	NA	14.4292	-0.514208	0.162615	0.52084	lncRNA	CLINT1-AS-2
CLINT1-AS-3	42.2039	-0.0980898	0.583038	0.978474	43.5898	0.367368	0.141702	0.491212	49.8621	0.0213271	0.924576	0.981462	lncRNA	CLINT1-AS-3
CLIP1-AS-1	71.737	-0.178828	0.162316	0.906927	66.6575	-0.254217	0.248858	0.618944	67.5725	-0.366707	0.0538647	0.304002	lncRNA	CLIP1-AS-1
CLIP4-AS-1	42.4766	0.419701	0.0203814	0.610103	58.5511	0.660115	0.00604204	0.110801	55.0182	1.12527	1.19716e-05	0.000749534	lncRNA	CLIP4-AS-1
CLIP4-AS-2	67.3126	-0.115214	0.465361	0.969776	64.8844	0.149762	0.516728	0.819501	64.687	0.0781811	0.712621	0.912917	lncRNA	CLIP4-AS-2
CLK3-AS-1	110.739	-0.0322896	0.889439	0.998168	109.368	-0.337	0.254196	0.622791	109.365	-0.390073	0.191686	0.558673	lncRNA	CLK3-AS-1
CLLU1OS-AS-1	169.265	-0.608142	0.249925	0.944387	221.442	-0.413549	0.498419	0.808531	159.918	0.764975	0.00439947	0.0677671	lncRNA	CLLU1OS-AS-1
CLMP-AS-1	4.74285	-0.144968	0.742266	NA	6.69867	0.22258	0.73978	NA	5.73129	0.224327	0.711037	NA	lncRNA	CLMP-AS-1
CLNK-AS-3	41.5075	-0.207389	0.207879	0.929396	46.8619	0.273081	0.287686	0.653024	52.4487	0.118982	0.579699	0.855808	lncRNA	CLNK-AS-3
CLNS1A-AS-1	4.28538	0.147014	0.749708	NA	4.99089	0.33239	0.649471	NA	5.59738	0.382597	0.557189	NA	lncRNA	CLNS1A-AS-1
CLPTM1-AS-1	0.881422	0.325237	0.769587	NA	1.23649	-0.0858876	0.953356	NA	1.28317	0.254835	0.816961	NA	lncRNA	CLPTM1-AS-1
CLPTM1-AS-2	3.71365	-0.11093	0.828372	NA	5.99771	0.387103	0.553164	NA	4.9765	1.35123	0.0410369	NA	lncRNA	CLPTM1-AS-2
CLPTM1L-AS-1	40.427	0.338468	0.162973	0.907697	32.7897	-0.459509	0.172137	0.5342	33.7457	-0.411361	0.101528	0.417016	lncRNA	CLPTM1L-AS-1
CLPTM1L-AS-2	51.374	0.203622	0.27579	0.946651	48.2799	0.0452478	0.873074	0.961086	44.0539	0.156111	0.586016	0.857158	lncRNA	CLPTM1L-AS-2
CLPX-AS-1	1.42715	-0.216844	0.787604	NA	1.54459	0.181988	0.891395	NA	1.63258	0.329749	0.77139	NA	lncRNA	CLPX-AS-1
CLSTN3-AS-1	17.4294	0.222942	0.369354	0.957064	18.6027	-0.275857	0.516312	NA	15.901	-0.225669	0.554688	0.844308	lncRNA	CLSTN3-AS-1
CLTA-AS-1	40.0713	-0.0458621	0.81774	0.9963	39.8739	-0.00413801	0.987383	0.995874	38.5654	-0.0374865	0.890641	0.971177	lncRNA	CLTA-AS-1
CLTC-AS-2	148.113	-0.151665	0.275777	0.946651	154.647	0.216578	0.287924	0.653165	144.859	0.00394213	0.98069	0.994631	lncRNA	CLTC-AS-2
CMC1-AS-1	162.643	-0.0376669	0.826294	0.997613	127.678	-0.451376	0.00909858	0.137576	124.554	-0.379152	0.0766719	0.360222	lncRNA	CMC1-AS-1
CMIP-AS-1	37.343	0.0718191	0.823411	0.997408	38.2398	-0.656953	0.135455	0.48238	30.4075	-0.136708	0.63248	0.879185	lncRNA	CMIP-AS-1
CMIP-AS-2	60.4783	0.617285	0.00897327	0.468627	60.1198	-0.42897	0.157381	0.513988	43.8605	0.417512	0.0782595	0.364298	lncRNA	CMIP-AS-2
CMIP-AS-4	71.9423	-0.116422	0.54502	0.978474	73.4051	-0.146514	0.524244	0.82211	71.1209	0.0766874	0.692425	0.906425	lncRNA	CMIP-AS-4
CNDP2-AS-1	13.5202	0.254082	0.287325	0.946651	12.908	-0.0568435	0.897234	NA	10.4582	0.0302399	0.944655	0.986648	lncRNA	CNDP2-AS-1
CNIH2-AS-1	49.0708	0.00151509	0.992113	0.999571	50.672	0.0202929	0.933532	0.980611	47.9926	-0.0492935	0.832145	0.953836	lncRNA	CNIH2-AS-1
CNIH3-AS-3	87.963	-0.101132	0.406258	0.96	87.5061	0.00406312	0.983207	0.993923	89.6491	0.0482739	0.818763	0.951195	lncRNA	CNIH3-AS-3
CNKSR2-AS-1	10.5522	-0.199205	0.688337	0.989291	12.1106	-0.107663	0.877659	NA	10.5947	-0.399291	0.571959	0.851307	lncRNA	CNKSR2-AS-1
CNN2-AS-1	72.3739	0.453912	0.351883	0.955108	89.6937	0.406621	0.190096	0.556348	103.543	0.796387	0.175752	0.53826	lncRNA	CNN2-AS-1
CNNM3-AS-1	32.9714	0.153914	0.495263	0.973067	38.1874	0.31433	0.241592	0.611617	36.8586	0.530967	0.0980069	0.409076	lncRNA	CNNM3-AS-1
CNNM4-AS-1	5.55048	0.367523	0.333917	0.952599	5.29246	-0.702129	0.269104	NA	4.2788	-0.261494	0.681606	NA	lncRNA	CNNM4-AS-1
CNOT1-AS-1	14.7952	0.315482	0.217302	0.933889	15.3455	-0.168219	0.673821	NA	14.7859	0.095729	0.78791	0.940277	lncRNA	CNOT1-AS-1
CNOT11-AS-1	33.8372	-0.125743	0.432086	0.966408	38.4309	0.322922	0.207108	0.57466	41.4892	0.330066	0.1345	0.47722	lncRNA	CNOT11-AS-1
CNOT2-AS-1	127.279	-0.153847	0.369765	0.957201	132.53	0.4339	0.0298242	0.248217	137.899	0.0919165	0.630986	0.878896	lncRNA	CNOT2-AS-1
CNOT2-AS-2	226.326	0.116213	0.413966	0.962086	280.238	0.878285	1.98314e-08	2.58114e-05	298.272	0.607956	0.0016821	0.0345731	lncRNA	CNOT2-AS-2
CNOT6L-AS-1	1616.49	0.166531	0.278258	0.946651	2183.93	0.653396	0.000194535	0.0145643	1980.46	0.738183	0.0001099	0.0045731	lncRNA	CNOT6L-AS-1
CNPY3-AS-1	36.7296	0.0742161	0.72496	0.993946	40.8432	0.221088	0.413357	0.754386	38.084	0.354918	0.143111	0.491336	lncRNA	CNPY3-AS-1
CNR2-AS-3	0.461652	1.38678	0.546463	NA	0.73707	-0.94154	0.67045	NA	0.403146	-0.224443	0.937886	NA	lncRNA	CNR2-AS-3
CNRIP1-AS-1	181.095	-0.0739248	0.505497	0.974546	193.878	0.42636	0.0261227	0.236768	192.792	0.177184	0.288489	0.658608	lncRNA	CNRIP1-AS-1
CNST-AS-3	71.5352	-0.171223	0.216557	0.932878	79.0969	0.146179	0.508452	0.814692	81.1877	0.191413	0.374949	0.730442	lncRNA	CNST-AS-3
CNST-AS-4	118.071	-0.250348	0.0230416	0.634313	114.743	-0.050123	0.790209	0.935441	131.554	-0.29184	0.0668848	0.337536	lncRNA	CNST-AS-4
CNST-AS-5	73.2711	-0.0355528	0.838938	0.998021	67.6672	0.133533	0.528312	0.824538	75.6606	0.0299745	0.873958	0.966669	lncRNA	CNST-AS-5
CNTNAP3C-AS-1	1.22134	-0.315467	0.765777	NA	0.935565	-0.621473	0.708557	NA	1.21588	-0.122691	0.928325	NA	lncRNA	CNTNAP3C-AS-1
CNTRL-AS-1	2.64669	-0.098063	0.858631	NA	1.88757	-0.236003	0.824987	NA	1.90933	-1.2516	0.224326	NA	lncRNA	CNTRL-AS-1
COA1-AS-2	16.4859	-0.305856	0.217174	0.933811	15.9647	0.0739237	0.866216	NA	17.0771	-0.11694	0.752323	0.928762	lncRNA	COA1-AS-2
COA1-AS-3	63.0508	-0.111152	0.398095	0.96	58.8547	-0.293809	0.215944	0.584346	62.8839	-0.253372	0.232062	0.605789	lncRNA	COA1-AS-3
COBLL1-AS-1	6.30684	-0.181949	0.638146	0.985281	8.49427	0.295271	0.598966	NA	9.22626	0.106091	0.825992	0.952283	lncRNA	COBLL1-AS-1
COCH-AS-1	22.4542	-0.180962	0.430989	0.965751	19.3481	-0.0160308	0.96598	NA	22.4487	-0.104414	0.770522	0.934125	lncRNA	COCH-AS-1
COG1-AS-1	9.08912	0.454636	0.13268	0.890159	12.7748	0.816897	0.0505311	NA	11.2008	0.573395	0.169093	0.529421	lncRNA	COG1-AS-1
COG5-AS-1	14.4584	0.239386	0.358457	0.955108	18.0584	0.226161	0.558079	NA	14.2136	0.467047	0.247931	0.621371	lncRNA	COG5-AS-1
COG5-AS-2	0.565445	0.987222	0.74016	NA	0.993544	0.655245	0.766961	NA	1.14847	1.01001	0.567675	NA	lncRNA	COG5-AS-2
COG5-AS-3	4.48354	-0.394048	0.343377	NA	4.37676	0.29277	0.679135	NA	3.88165	0.458815	0.498214	NA	lncRNA	COG5-AS-3
COL13A1-AS-1	2.72222	-0.0457628	0.954192	NA	2.74305	0.380548	0.731038	NA	2.08513	0.780595	0.476578	NA	lncRNA	COL13A1-AS-1
COL16A1-AS-1	18.8167	0.1242	0.635036	0.985281	24.6458	0.38304	0.256873	0.625137	21.3187	0.588041	0.0479784	0.284977	lncRNA	COL16A1-AS-1
COL23A1-AS-1	2.9322	-0.471903	0.409648	NA	3.81085	1.26266	0.125796	NA	4.70193	0.380366	0.548694	NA	lncRNA	COL23A1-AS-1
COMMD1-AS-2	149.612	-0.116871	0.512245	0.975549	142.844	0.15513	0.532287	0.826497	157.199	-0.239094	0.272772	0.644278	lncRNA	COMMD1-AS-2
COMMD10-AS-1	126.428	0.0715545	0.606059	0.981852	106.678	-0.215017	0.324636	0.685998	108.025	-0.149091	0.465447	0.789152	lncRNA	COMMD10-AS-1
COMMD10-AS-4	9.48744	-0.282245	0.384768	0.958304	9.17268	-0.425444	0.39299	NA	7.52579	0.0120655	0.98013	0.994598	lncRNA	COMMD10-AS-4
COMT-AS-1	6.72334	-0.576379	0.123748	0.885631	5.8458	-0.110764	0.855614	NA	7.10064	-0.899732	0.0963281	0.405311	lncRNA	COMT-AS-1
COMT-AS-2	0.979143	-0.176147	0.891049	NA	0.952511	-0.46455	0.791341	NA	1.11024	-0.956065	0.477945	NA	lncRNA	COMT-AS-2
COP1-AS-1	31.011	0.147393	0.453836	0.968788	28.8166	0.0118916	0.969451	0.989928	27.2283	0.257264	0.388406	0.740159	lncRNA	COP1-AS-1
COP1-AS-2	67.9482	0.21508	0.280589	0.946651	53.8671	0.00641825	0.984923	0.994622	50.7593	-0.0667128	0.783441	0.93823	lncRNA	COP1-AS-2
COP1-AS-3	13.7903	-0.00648411	0.980746	0.999571	13.8975	0.446314	0.294174	NA	15.6416	0.0924022	0.808648	0.948435	lncRNA	COP1-AS-3
COP1-AS-4	11.9456	-0.106001	0.716556	0.991927	9.84801	0.205109	0.697267	NA	10.236	0.0197704	0.965049	0.990402	lncRNA	COP1-AS-4
COPB1-AS-1	6.26588	0.0296289	0.933014	0.998542	8.2303	1.08906	0.0364131	NA	8.57633	0.454319	0.333804	0.698144	lncRNA	COPB1-AS-1
COPG2-AS-3	7.19839	0.483235	0.242665	0.941993	4.96199	-0.190912	0.776764	NA	5.0155	-0.421351	0.540717	NA	lncRNA	COPG2-AS-3
COPS4-AS-1	27.4487	-0.0719994	0.740876	0.995038	29.2887	0.369435	0.247739	0.617875	31.1346	0.0313576	0.911963	0.978102	lncRNA	COPS4-AS-1
COQ10B-AS-1	60.518	0.2263	0.336244	0.952599	76.1127	0.503327	0.0278432	0.243538	74.1727	0.525801	0.0240285	0.195556	lncRNA	COQ10B-AS-1
COQ10B-AS-2	51.8713	-0.184421	0.400865	0.96	52.2273	0.452838	0.0961916	0.4153	55.8562	0.103239	0.617322	0.871032	lncRNA	COQ10B-AS-2
COQ10B-AS-3	41.1881	0.0942604	0.618078	0.982604	47.7379	0.199251	0.475061	0.793881	43.4922	0.437534	0.0401898	0.260269	lncRNA	COQ10B-AS-3
CORO1A-AS-1	45.1486	-0.0950024	0.643232	0.985281	46.4194	0.254993	0.486197	0.80094	48.3914	-0.183195	0.539577	0.83664	lncRNA	CORO1A-AS-1
CORO1C-AS-2	12.1821	-0.299601	0.336749	0.952599	12.4407	-0.246286	0.587352	NA	11.1589	-0.0949171	0.821675	0.951573	lncRNA	CORO1C-AS-2
CORO7-AS-1	112.531	0.150789	0.376927	0.958119	135.729	0.42579	0.0645138	0.350358	128.823	0.354964	0.12056	0.452631	lncRNA	CORO7-AS-1
CORO7-PAM16-AS-1	17.6701	-0.0291837	0.901777	0.998168	13.5697	-0.484639	0.263279	NA	15.6236	-0.451079	0.175991	0.538406	lncRNA	CORO7-PAM16-AS-1
COTL1-AS-1	9.28376	-0.439221	0.305482	0.947781	8.17084	-0.374316	0.539834	NA	8.62398	-0.579137	0.276066	0.646866	lncRNA	COTL1-AS-1
COTL1-AS-2	24.442	-0.0138462	0.951136	0.998975	22.3564	-0.600022	0.132983	0.479709	19.8101	-0.744566	0.0587664	0.316428	lncRNA	COTL1-AS-2
COTL1-AS-3	26.0747	-11.0629	9.8419e-06	0.0107935	71.0726	9.95237	0.00085137	0.0364688	91.3236	1.93139	0.0994479	0.412295	lncRNA	COTL1-AS-3
COTL1-AS-4	47.3249	-0.164071	0.307756	0.947781	42.0777	-0.117865	0.690271	0.902162	44.3096	-0.297642	0.233251	0.60634	lncRNA	COTL1-AS-4
COTL1-AS-5	45.9888	-0.0663674	0.74144	0.995038	49.8631	0.265466	0.349793	0.709621	46.7327	0.273915	0.220825	0.593694	lncRNA	COTL1-AS-5
COX10-AS-1	283.699	-0.10225	0.416189	0.963186	266.237	-0.128679	0.415783	0.75532	293.091	-0.21788	0.125687	0.461706	lncRNA	COX10-AS-1
COX11-AS-1	0.103684	-0.249271	0.933549	NA	0.670071	1.81409	0.473297	NA	0.809171	2.13138	0.252403	NA	lncRNA	COX11-AS-1
COX17-AS-1	18.9774	-0.276029	0.198533	0.924641	19.5177	0.482136	0.177737	NA	21.8326	0.230025	0.497541	0.808706	lncRNA	COX17-AS-1
COX19-AS-1	17.2672	-0.00787988	0.973315	0.999571	19.9051	0.494655	0.162864	NA	20.2551	0.387977	0.21006	0.580038	lncRNA	COX19-AS-1
COX7A2L-AS-3	48.0284	-0.228809	0.123709	0.885631	57.839	0.466655	0.0403707	0.284369	58.5356	0.277301	0.142046	0.489723	lncRNA	COX7A2L-AS-3
CPEB1-AS-1	3.55322	0.256728	0.621015	NA	5.55775	0.877262	0.159452	NA	5.41197	1.12806	0.096127	NA	lncRNA	CPEB1-AS-1
CPNE4-AS-4	16.1269	0.321143	0.251162	0.94443	19.2957	0.6072	0.132658	NA	19.9295	0.33751	0.309421	0.678463	lncRNA	CPNE4-AS-4
CPO-AS-2	56.8725	0.260565	0.128375	0.889553	51.7752	-0.012048	0.960113	0.988213	51.7983	0.226957	0.446109	0.776216	lncRNA	CPO-AS-2
CPPED1-AS-1	31.2489	0.153981	0.441059	0.967543	21.2061	-0.792026	0.0358998	0.267875	21.5732	-0.605386	0.0976726	0.408435	lncRNA	CPPED1-AS-1
CPPED1-AS-2	59.1977	-0.0587548	0.793199	0.995694	44.0096	-0.904112	0.00566834	0.106824	42.8855	-0.780661	0.00679199	0.089221	lncRNA	CPPED1-AS-2
CPSF6-AS-1	508.26	-0.088049	0.382019	0.958119	565.951	0.335027	0.0277402	0.243446	582.13	0.103498	0.504382	0.812281	lncRNA	CPSF6-AS-1
CPT1A-AS-1	24.0501	0.25666	0.390655	0.958304	25.4053	-1.23092	0.000686156	0.03216	20.3645	-0.68074	0.0905272	0.393514	lncRNA	CPT1A-AS-1
CPVL-AS-1	30.5202	-0.183403	0.534086	0.976693	22.162	-0.984397	0.0107008	0.151176	18.8869	-0.501193	0.187783	0.553164	lncRNA	CPVL-AS-1
CPVL-AS-2	15.5928	-0.184974	0.559835	0.978474	14.9247	-0.397208	0.354664	NA	14.3794	0.274555	0.517303	0.82158	lncRNA	CPVL-AS-2
CR1-AS-1	8.58381	-0.24702	0.543774	0.978474	9.42005	-0.525405	0.324289	NA	9.09165	-0.0447357	0.929327	0.983031	lncRNA	CR1-AS-1
CR1-AS-2	15.1471	-0.394308	0.242026	0.941993	14.1562	-0.552913	0.277838	NA	16.3402	-0.44269	0.373376	0.728843	lncRNA	CR1-AS-2
CRACR2A-AS-1	10.7809	-0.238784	0.470607	0.969776	10.9494	-0.354341	0.441894	NA	10.6186	-0.477864	0.263557	0.635564	lncRNA	CRACR2A-AS-1
CRADD-AS-2	79.6278	-0.173265	0.312488	0.947781	68.5429	-0.275929	0.238029	0.608977	71.1992	-0.467727	0.0640346	0.331502	lncRNA	CRADD-AS-2
CRAMP1-AS-1	1.52136	0.0305146	0.972134	NA	1.28901	0.168114	0.909083	NA	1.34966	-0.780716	0.615134	NA	lncRNA	CRAMP1-AS-1
CRBN-AS-1	43.8276	-0.0768284	0.631111	0.985281	43.2519	0.386264	0.142106	0.491835	45.2995	0.00680314	0.975266	0.993827	lncRNA	CRBN-AS-1
CRBN-AS-2	19.2557	-0.361967	0.123441	0.885631	21.8073	0.465036	0.20631	0.573492	21.7181	0.21571	0.507749	0.814737	lncRNA	CRBN-AS-2
CRCP-AS-2	17.7307	-0.129975	0.547807	0.978474	16.8009	0.00504197	0.989209	NA	18.6554	-0.354844	0.273126	0.644481	lncRNA	CRCP-AS-2
CREB1-AS-1	153.466	0.399014	0.0112258	0.502004	180.388	-0.0749649	0.736177	0.918814	164.998	0.410762	0.0407565	0.262027	lncRNA	CREB1-AS-1
CREB3L2-AS-1	5.26153	-0.149534	0.745642	NA	4.76192	-1.38383	0.0605136	NA	4.72855	-1.40829	0.0276394	NA	lncRNA	CREB3L2-AS-1
CREBBP-AS-1	166.855	0.0714198	0.602576	0.981563	208.361	0.406071	0.0183085	0.193682	205.069	0.422621	0.0097311	0.111767	lncRNA	CREBBP-AS-1
CREBBP-AS-2	9.24678	0.122648	0.703313	0.99014	11.4886	0.237488	0.575585	NA	10.4348	0.247773	0.548272	0.84095	lncRNA	CREBBP-AS-2
CREBBP-AS-3	59.8669	0.331029	0.0850946	0.841488	58.0446	-0.00959746	0.973289	0.991394	55.4281	0.187191	0.452608	0.781012	lncRNA	CREBBP-AS-3
CREBL2-AS-1	4.89248	-0.62572	0.128172	NA	3.74767	-0.326672	0.688213	NA	5.52028	-0.425536	0.503551	NA	lncRNA	CREBL2-AS-1
CREBRF-AS-2	606.165	-0.157296	0.240645	0.941993	507.588	-0.148241	0.377842	0.728149	582	-0.603456	8.21804e-06	0.000546033	lncRNA	CREBRF-AS-2
CREM-AS-1	95.6836	0.510568	0.00160676	0.206667	135.247	0.286995	0.181915	0.547102	112.104	0.812334	0.00147841	0.0317328	lncRNA	CREM-AS-1
CRK-AS-1	185.905	0.125367	0.32663	0.952599	215.144	0.138047	0.408751	0.750604	198.226	0.261974	0.117159	0.446714	lncRNA	CRK-AS-1
CRK-AS-2	7.25209	-0.403337	0.280053	0.946651	4.87924	-0.964314	0.202624	NA	5.67013	-1.41618	0.0355117	NA	lncRNA	CRK-AS-2
CRLF3-AS-1	112.252	-0.193542	0.221799	0.934034	111.41	0.397292	0.0706449	0.364582	128.816	0.0317692	0.873534	0.966669	lncRNA	CRLF3-AS-1
CRLF3-AS-2	48.4533	0.0643726	0.726751	0.99409	53.364	0.222466	0.334368	0.694513	53.0961	0.27458	0.188242	0.553834	lncRNA	CRLF3-AS-2
CRNN-AS-1	24.4163	0.0851152	0.678317	0.989291	22.5878	-0.455709	0.20023	0.566726	24.142	-0.368885	0.232213	0.60588	lncRNA	CRNN-AS-1
CROCC-AS-1	3.80686	0.525627	0.283245	NA	5.27919	1.07993	0.105465	NA	4.47817	1.5142	0.0341492	NA	lncRNA	CROCC-AS-1
CROCC-AS-3	514.647	0.483553	0.0293076	0.692425	856.51	0.653894	0.00871369	0.134665	823.994	1.55798	1.98648e-12	1.03156e-09	lncRNA	CROCC-AS-3
CROCC-AS-5	8.81874	0.0258661	0.932244	0.998542	9.18228	-0.212913	0.664682	NA	9.08094	-0.572295	0.240488	0.61531	lncRNA	CROCC-AS-5
CROCC2-AS-3	60.2954	0.461624	0.0373416	0.734792	69.845	-0.261187	0.293581	0.658487	52.2329	0.143961	0.599263	0.863369	lncRNA	CROCC2-AS-3
CRTC1-AS-1	8.8575	-0.211498	0.540481	0.97753	7.66408	-0.278401	0.613186	NA	8.64618	-0.241908	0.598308	0.862791	lncRNA	CRTC1-AS-1
CRTC3-AS-1	4.61014	0.063846	0.882933	NA	4.38343	0.338581	0.622227	NA	4.31508	0.262197	0.671332	NA	lncRNA	CRTC3-AS-1
CRTC3-AS-2	74.4067	-0.182023	0.180134	0.913719	74.2396	-0.185688	0.4414	0.77492	75.4646	-0.154432	0.388036	0.739839	lncRNA	CRTC3-AS-2
CRTC3-AS-3	155.572	-0.137193	0.477787	0.969776	149.17	-0.162629	0.439687	0.773938	153.382	-0.251629	0.150567	0.502997	lncRNA	CRTC3-AS-3
CRY1-AS-1	3.09608	0.328707	0.571653	NA	5.42733	0.616953	0.362684	NA	4.14112	0.938863	0.176367	NA	lncRNA	CRY1-AS-1
CRYM-AS-1	56.0706	0.0638672	0.679881	0.989291	57.831	-0.282129	0.29899	0.663028	56.092	-0.0519961	0.822847	0.951788	lncRNA	CRYM-AS-1
CRYZL1-AS-1	32.3262	-0.0271375	0.87849	0.998021	32.7254	-0.206974	0.474852	0.793881	31.952	-0.0865461	0.740039	0.925007	lncRNA	CRYZL1-AS-1
CSAD-AS-2	41.1231	-0.38208	0.0401095	0.753229	42.7253	0.203802	0.449464	0.77896	46.3199	-0.069685	0.749311	0.928003	lncRNA	CSAD-AS-2
CSF2RA-AS-1	11.4857	0.433872	0.189582	0.917904	8.73623	-1.1615	0.0327532	NA	7.58083	-0.212465	0.699135	0.908524	lncRNA	CSF2RA-AS-1
CSF2RA-AS-2	65.9572	0.514779	0.0564982	0.794799	36.2212	-0.983898	0.0191624	0.197462	37.7624	-0.583846	0.0723008	0.350197	lncRNA	CSF2RA-AS-2
CSF2RA-AS-3	6.27411	0.137045	0.726471	0.99409	4.57697	-0.043769	0.949391	NA	4.67378	-0.254683	0.681552	NA	lncRNA	CSF2RA-AS-3
CSF2RA-AS-4	21.1438	0.280466	0.308053	0.947781	13.8968	-0.968494	0.0402594	NA	12.8055	-0.892116	0.0521841	0.297685	lncRNA	CSF2RA-AS-4
CSF2RA-AS-5	6.63864	0.00827881	0.986407	0.999571	4.27265	-0.660314	0.385847	NA	4.27663	-0.205895	0.780524	NA	lncRNA	CSF2RA-AS-5
CSGALNACT1-AS-2	11.3331	0.0473773	0.884975	0.998021	12.2319	0.0395826	0.933137	NA	13.036	-0.100781	0.816403	0.950568	lncRNA	CSGALNACT1-AS-2
CSK-AS-1	227.284	0.0554516	0.72253	0.992878	248.262	0.000836456	0.996554	0.998759	218.704	0.169803	0.359679	0.717876	lncRNA	CSK-AS-1
CSK-AS-2	9.88668	-0.53625	0.0762023	0.835858	12.6136	0.349539	0.41293	NA	12.4808	0.313525	0.409326	0.752531	lncRNA	CSK-AS-2
CSNK1A1-AS-1	84.9822	0.0549998	0.755511	0.995038	110.696	0.425574	0.0287773	0.245457	105.405	0.527011	0.00298744	0.0516469	lncRNA	CSNK1A1-AS-1
CSNK1A1-AS-2	31.043	-0.0504146	0.796153	0.995949	31.2236	0.331747	0.259553	0.627787	33.4411	0.238464	0.361534	0.719094	lncRNA	CSNK1A1-AS-2
CSNK1D-AS-1	28.4515	0.283609	0.484086	0.970428	56.1221	0.637545	0.0340554	0.2628	45.4964	1.46539	0.000270721	0.00927378	lncRNA	CSNK1D-AS-1
CSNK1D-AS-2	324.971	0.181493	0.328427	0.952599	389.56	0.360312	0.0342934	0.263485	342.917	0.454532	0.0288604	0.217082	lncRNA	CSNK1D-AS-2
CSNK1D-AS-3	21.5065	0.137942	0.592404	0.979862	37.3012	0.529116	0.164522	0.524338	32.6662	0.933531	0.0105702	0.118372	lncRNA	CSNK1D-AS-3
CSNK1G2-AS-2	9.83519	0.155775	0.628137	0.985128	8.80796	0.583832	0.342743	NA	9.88944	-0.327203	0.554757	0.844308	lncRNA	CSNK1G2-AS-2
CSNK2A2-AS-2	1.17193	0.0253487	0.975485	NA	1.38347	1.5969	0.187525	NA	1.63506	1.72495	0.121578	NA	lncRNA	CSNK2A2-AS-2
CSPP1-AS-1	9.51166	-0.0307117	0.940119	0.998542	7.1506	-0.43194	0.451616	NA	7.88206	-0.816076	0.111239	0.436556	lncRNA	CSPP1-AS-1
CSPP1-AS-3	2.86448	0.0135608	0.979806	NA	3.25928	-0.262859	0.780104	NA	3.14	0.0326762	0.968024	NA	lncRNA	CSPP1-AS-3
CSPP1-AS-5	4.97548	-0.211251	0.630197	NA	3.95404	-0.0399442	0.959755	NA	4.31069	-0.720734	0.266118	NA	lncRNA	CSPP1-AS-5
CSRNP1-AS-1	433.969	0.257	0.275453	0.946651	492.284	-0.0713441	0.68552	0.899706	433.241	0.406725	0.0390984	0.256104	lncRNA	CSRNP1-AS-1
CSRP1-AS-1	75.079	0.109526	0.331	0.952599	75.296	-0.240162	0.221598	0.590415	71.4641	-0.136198	0.473952	0.792699	lncRNA	CSRP1-AS-1
CST7-AS-1	290.572	0.667127	0.00467991	0.372646	399.505	0.224844	0.28685	0.652336	260.468	0.558283	0.0522427	0.297936	lncRNA	CST7-AS-1
CTAGE8-AS-1	23.3347	0.0392744	0.921164	0.998542	19.6006	-0.71822	0.14413	NA	21.7301	-0.573244	0.20358	0.572874	lncRNA	CTAGE8-AS-1
CTBP1-AS-1	219.701	0.17861	0.132068	0.890159	238.866	-0.0302841	0.858188	0.956305	230.494	0.0507795	0.772757	0.934405	lncRNA	CTBP1-AS-1
CTBP1-AS-2	64.3927	0.125595	0.384779	0.958304	68.5559	-0.0518258	0.826021	0.946724	62.879	-0.0881708	0.694576	0.90679	lncRNA	CTBP1-AS-2
CTCF-AS-1	38.3653	0.147177	0.426846	0.965428	39.388	-0.119493	0.671695	0.895288	38.2595	-0.136488	0.608919	0.867949	lncRNA	CTCF-AS-1
CTCF-AS-2	37.0676	0.078267	0.640154	0.985281	36.3146	-0.137865	0.651976	0.887056	35.7571	-0.415692	0.170876	0.531921	lncRNA	CTCF-AS-2
CTCF-AS-5	342.401	0.620246	0.00509206	0.390559	279.22	0.0829094	0.741245	0.919788	254.719	0.228555	0.31685	0.682987	lncRNA	CTCF-AS-5
CTDP1-AS-2	74.7345	0.301373	0.123903	0.885683	97.449	0.441565	0.0549749	0.329249	82.7272	0.326954	0.180458	0.544573	lncRNA	CTDP1-AS-2
CTDP1-AS-3	6.32128	1.16801	0.0100106	0.487449	11.473	0.395746	0.412701	NA	7.93844	1.59437	0.00905918	0.106862	lncRNA	CTDP1-AS-3
CTDSP2-AS-1	39.2409	-0.275356	0.102684	0.859897	40.7944	0.163663	0.61751	0.868667	42.282	-0.109551	0.665325	0.894333	lncRNA	CTDSP2-AS-1
CTDSPL2-AS-1	3.38139	-0.44186	0.428251	NA	3.30238	0.296932	0.723541	NA	3.48069	-0.106611	0.896751	NA	lncRNA	CTDSPL2-AS-1
CTDSPL2-AS-2	7.32051	0.0409736	0.903486	0.998168	8.62081	0.644455	0.208327	NA	7.95249	0.549851	0.264207	0.635803	lncRNA	CTDSPL2-AS-2
CTIF-AS-3	55.8803	0.158558	0.43705	0.967543	49.1868	-0.410996	0.123911	0.466527	42.6803	0.178861	0.495713	0.807394	lncRNA	CTIF-AS-3
CTNNB1-AS-1	15.068	0.0507439	0.88673	0.998021	17.1308	1.02112	0.0335901	NA	17.9168	0.0983172	0.781276	0.937738	lncRNA	CTNNB1-AS-1
CTNNBIP1-AS-1	4.50443	0.164428	0.694086	NA	4.61285	-0.348582	0.621517	NA	4.33337	0.445142	0.506096	NA	lncRNA	CTNNBIP1-AS-1
CTNNBIP1-AS-3	9.20594	-0.307679	0.332608	0.952599	10.2214	-0.172427	0.733488	NA	10.2592	-0.304675	0.504497	0.812337	lncRNA	CTNNBIP1-AS-3
CTNNBL1-AS-1	25.5587	0.138353	0.5145	0.975604	27.6961	-0.220966	0.496105	0.807669	25.5486	0.116405	0.690504	0.905249	lncRNA	CTNNBL1-AS-1
CTNNBL1-AS-2	26.1888	0.147777	0.520958	0.976127	31.8277	0.0399587	0.911349	0.97353	26.5316	0.479047	0.0951117	0.402118	lncRNA	CTNNBL1-AS-2
CTSB-AS-1	56.765	-0.0279322	0.911746	0.998392	53.1454	-1.12472	0.15685	0.51337	51.1929	-0.640095	0.339631	0.70296	lncRNA	CTSB-AS-1
CTSB-AS-2	74.4206	0.275264	0.187514	0.915499	77.3227	0.102397	0.704162	0.907822	66.9393	0.535205	0.0142466	0.141964	lncRNA	CTSB-AS-2
CTSD-AS-1	48.2742	-0.0491015	0.871146	0.998021	57.68	0.31361	0.364532	0.721451	48.2012	0.572575	0.0706362	0.345839	lncRNA	CTSD-AS-1
CTTN-AS-1	69.1947	-0.147604	0.528597	0.976311	67.8277	-0.35479	0.173956	0.537069	63.2845	-0.0787001	0.716462	0.914457	lncRNA	CTTN-AS-1
CTTNBP2NL-AS-1	2.12658	-0.268249	0.749551	NA	0.927397	-0.584056	0.754251	NA	1.47769	-2.39905	0.0554635	NA	lncRNA	CTTNBP2NL-AS-1
CUEDC1-AS-2	3.44378	0.278444	0.675465	NA	3.20044	-1.48026	0.122421	NA	2.50716	0.721921	0.472356	NA	lncRNA	CUEDC1-AS-2
CUEDC2-AS-1	0.964311	0.113215	0.903958	NA	0.946738	-0.0222298	0.988383	NA	1.05221	1.05507	0.460804	NA	lncRNA	CUEDC2-AS-1
CUL1-AS-3	278.313	-0.0639319	0.559701	0.978474	274.383	0.187005	0.253178	0.622461	312.38	-0.0754681	0.602989	0.865044	lncRNA	CUL1-AS-3
CUL1-AS-4	38.7022	-0.126949	0.470118	0.969776	38.8496	0.00602751	0.981857	0.993923	39.9758	-0.0632503	0.80162	0.944941	lncRNA	CUL1-AS-4
CUL3-AS-2	516.505	-0.0854307	0.50719	0.974781	601.564	0.351455	0.0770742	0.378438	594.519	0.346792	0.069284	0.342466	lncRNA	CUL3-AS-2
CUL3-AS-3	26.771	-0.115495	0.587702	0.978596	30.657	0.268167	0.376753	0.728149	30.7415	0.303325	0.278841	0.648929	lncRNA	CUL3-AS-3
CUL5-AS-1	75.6811	-0.14135	0.405843	0.96	76.2794	0.130451	0.543684	0.832856	73.9235	-0.0346164	0.860853	0.963244	lncRNA	CUL5-AS-1
CUX1-AS-2	12.0575	0.394239	0.180176	0.913719	10.8575	-0.702148	0.122886	NA	9.51526	-0.437567	0.309768	0.678467	lncRNA	CUX1-AS-2
CUX1-AS-3	9.95421	0.398166	0.155013	0.904004	10.5986	-0.252538	0.615161	NA	8.99778	-0.242064	0.621899	0.873284	lncRNA	CUX1-AS-3
CUX1-AS-5	0.800875	0.568992	0.690014	NA	0.875173	1.5007	0.415352	NA	0.823166	1.02768	0.587428	NA	lncRNA	CUX1-AS-5
CUX1-AS-7	3.2217	-0.049643	0.926378	NA	4.43401	0.893958	0.252346	NA	4.42801	0.655299	0.304389	NA	lncRNA	CUX1-AS-7
CWF19L1-AS-1	3.72708	0.134658	0.803275	NA	5.39229	0.265339	0.680262	NA	4.43363	0.870553	0.281952	NA	lncRNA	CWF19L1-AS-1
CWF19L1-AS-2	15.689	-0.161784	0.5331	0.976693	20.2468	0.671308	0.076148	NA	19.3541	0.328194	0.356953	0.715665	lncRNA	CWF19L1-AS-2
CWF19L2-AS-1	30.7113	-2.78983e-05	0.99989	0.999983	35.1067	0.516789	0.0833619	0.391257	34.1748	0.644201	0.0104819	0.117578	lncRNA	CWF19L2-AS-1
CXCL3-AS-1	30.7311	-0.228013	0.501758	0.973996	23.7158	-0.505521	0.326314	0.687687	32.1124	-0.305461	0.394746	0.743869	lncRNA	CXCL3-AS-1
CXCR4-AS-2	173.342	0.430928	0.00215382	0.243908	226.713	0.248995	0.338128	0.697613	205.488	0.455574	0.0823046	0.376176	lncRNA	CXCR4-AS-2
CXCR5-AS-1	83.4206	0.0604873	0.802838	0.995949	136.558	0.64839	0.0151046	0.177142	121.609	0.906648	8.61205e-06	0.000563466	lncRNA	CXCR5-AS-1
CXorf40A-AS-1	41.0857	0.140447	0.436323	0.967543	39.8376	0.341149	0.236258	0.607059	40.2036	0.321379	0.238908	0.61411	lncRNA	CXorf40A-AS-1
CXorf40B-AS-2	185.816	0.0357618	0.822666	0.997205	172.282	-0.228452	0.24344	0.613129	162.153	-0.0513576	0.782221	0.937878	lncRNA	CXorf40B-AS-2
CXXC5-AS-1	10.1697	-0.444873	0.146312	0.899058	7.31403	-0.08289	0.890855	NA	8.52003	-0.867588	0.116764	0.446171	lncRNA	CXXC5-AS-1
CXXC5-AS-2	67.2225	-0.428724	0.0221691	0.630542	47.664	-0.670831	0.0100256	0.146591	55.8099	-1.10695	3.96432e-07	4.26804e-05	lncRNA	CXXC5-AS-2
CYB5R3-AS-1	19.2271	-0.0197743	0.942565	0.998542	23.5281	0.118561	0.73222	0.917376	21.846	0.261184	0.369389	0.725925	lncRNA	CYB5R3-AS-1
CYFIP2-AS-1	31.6222	-0.139536	0.481446	0.969827	27.477	0.151343	0.648172	0.884853	31.9151	-0.131407	0.589362	0.85818	lncRNA	CYFIP2-AS-1
CYLD-AS-1	123.273	0.14871	0.286026	0.946651	129.214	0.149467	0.488328	0.802575	124.337	0.237949	0.179453	0.542895	lncRNA	CYLD-AS-1
CYLD-AS-2	60.4767	0.120541	0.527037	0.976311	59.478	0.597847	0.0175074	0.190009	64.8474	0.367811	0.0642573	0.332192	lncRNA	CYLD-AS-2
CYP1A2-AS-1	12.7686	-0.272686	0.397561	0.96	10.4828	-0.429103	0.390947	NA	11.4475	-0.737586	0.0888925	0.390161	lncRNA	CYP1A2-AS-1
CYP1B1-AS-1	41.8756	-0.269738	0.205246	0.929074	30.0761	-0.386465	0.27062	0.638288	34.2169	-0.620496	0.0456182	0.278668	lncRNA	CYP1B1-AS-1
CYP20A1-AS-1	36.2613	0.0365458	0.858275	0.998021	45.2588	0.349345	0.195805	0.562354	41.1912	0.190175	0.522133	0.82385	lncRNA	CYP20A1-AS-1
CYP2D6-AS-1	5.75284	0.589853	0.107406	0.861117	6.43603	-0.497602	0.431626	NA	4.21642	0.0785195	0.915737	NA	lncRNA	CYP2D6-AS-1
CYP2D6-AS-2	225.105	0.0315172	0.789516	0.995694	213.192	0.126204	0.461657	0.785807	226.128	-0.061228	0.677077	0.899794	lncRNA	CYP2D6-AS-2
CYP2F1-AS-1	33.2904	0.599727	0.0231301	0.634313	39.8654	-0.230673	0.400385	0.745287	38.052	0.756266	0.00601564	0.0824983	lncRNA	CYP2F1-AS-1
CYREN-AS-1	55.7009	-0.0603966	0.710613	0.991493	65.0876	0.343279	0.128608	0.473428	59.9491	0.518691	0.0187533	0.167216	lncRNA	CYREN-AS-1
CYTH1-AS-1	113.066	-0.0875902	0.501799	0.973996	114.385	-0.0466905	0.835699	0.948397	115.72	-0.250357	0.266487	0.638105	lncRNA	CYTH1-AS-1
CYTH1-AS-2	172.648	-0.151342	0.315811	0.947781	205.765	0.497635	0.00574321	0.107382	211.72	0.456552	0.00497327	0.0731077	lncRNA	CYTH1-AS-2
CYTH4-AS-1	30.4724	0.0627025	0.756783	0.995038	27.7524	0.0419114	0.892972	0.967277	29.0614	0.14912	0.564362	0.847745	lncRNA	CYTH4-AS-1
CYTH4-AS-2	18.5448	-0.371602	0.14357	0.89595	15.381	-0.178677	0.654285	NA	17.6816	-0.376946	0.303907	0.673408	lncRNA	CYTH4-AS-2
D2HGDH-AS-3	13.9198	-0.19234	0.526059	0.97616	17.3636	0.432683	0.289274	NA	17.0805	0.117241	0.767203	0.933464	lncRNA	D2HGDH-AS-3
DAB1-AS-4	20.6208	0.107365	0.628192	0.985128	21.2448	0.11016	0.764688	0.92814	20.8478	0.325166	0.353039	0.713157	lncRNA	DAB1-AS-4
DAP-AS-1	11.0793	-0.105744	0.722498	0.992878	11.9197	0.133212	0.773786	NA	12.3167	-0.103368	0.78871	0.940277	lncRNA	DAP-AS-1
DAP-AS-2	2.688	-0.458121	0.490596	NA	2.50868	-0.945059	0.346236	NA	2.53106	-0.930033	0.394971	NA	lncRNA	DAP-AS-2
DAP-AS-3	6.89455	-0.261368	0.499624	0.973493	5.29968	-0.591955	0.35965	NA	6.38609	-0.663437	0.231362	NA	lncRNA	DAP-AS-3
DAP-AS-4	4.69796	-0.574108	0.206599	NA	4.99149	-0.16598	0.813066	NA	5.46641	-0.352802	0.568837	NA	lncRNA	DAP-AS-4
DAP-AS-5	15.796	-0.06927	0.770296	0.995694	15.3669	-0.340493	0.394265	NA	15.0048	0.0524226	0.888057	0.971177	lncRNA	DAP-AS-5
DAP-AS-6	5.59605	0.260266	0.544627	0.978474	6.38911	-0.608714	0.344098	NA	6.25754	0.579267	0.364306	NA	lncRNA	DAP-AS-6
DAPK1-AS-1	15.4066	0.0646112	0.830064	0.998021	9.84043	-1.07861	0.0523878	NA	9.42843	-0.797678	0.0942761	0.400639	lncRNA	DAPK1-AS-1
DAPK2-AS-1	59.5821	0.197492	0.20233	0.927807	75.4631	0.165976	0.518322	0.819581	71.1522	0.580158	0.00316297	0.0538784	lncRNA	DAPK2-AS-1
DARS1-AS-1	17.512	-0.209107	0.458974	0.969549	19.5123	0.303783	0.473822	NA	19.8368	-0.195722	0.573409	0.851858	lncRNA	DARS1-AS-1
DAZAP1-AS-1	13.8267	-0.192877	0.491734	0.972243	13.8065	-0.282213	0.528168	NA	12.9304	-0.277683	0.570836	0.850648	lncRNA	DAZAP1-AS-1
DAZAP1-AS-2	49.2412	0.213672	0.244577	0.942732	48.9024	-0.27414	0.413614	0.754386	44.4073	-0.285297	0.413265	0.755407	lncRNA	DAZAP1-AS-2
DAZL-AS-1	22.6117	-0.338318	0.192108	0.92105	23.9315	0.612925	0.0829684	0.390678	26.4133	0.223045	0.422427	0.761636	lncRNA	DAZL-AS-1
DBF4-AS-2	7.81728	-0.275158	0.428375	0.965751	10.5234	0.210273	0.650865	NA	10.2	0.222909	0.611649	0.869123	lncRNA	DBF4-AS-2
DBNL-AS-1	14.9793	0.0154082	0.955663	0.999136	14.8524	0.0884278	0.832714	NA	14.5617	0.0431733	0.919767	0.980603	lncRNA	DBNL-AS-1
DBT-AS-2	1.54788	-0.597027	0.440329	NA	1.85122	0.818643	0.484868	NA	2.31805	-0.157915	0.873994	NA	lncRNA	DBT-AS-2
DCAF10-AS-1	47.0938	-0.220672	0.247467	0.942923	64.0158	0.802838	0.000862078	0.0366492	62.608	0.604056	0.0174798	0.160216	lncRNA	DCAF10-AS-1
DCAF12-AS-1	6.60829	-0.503622	0.19413	0.921549	4.48136	-0.244639	0.728423	NA	5.99997	-0.965025	0.0803669	NA	lncRNA	DCAF12-AS-1
DCAF5-AS-1	20.0657	-0.249108	0.257912	0.945341	22.3541	-0.0379647	0.918354	0.975441	25.9029	0.0456548	0.877181	0.967471	lncRNA	DCAF5-AS-1
DCAF6-AS-1	21.6303	-0.0696266	0.737798	0.995038	19.4146	0.0317995	0.928117	NA	20.7132	0.0243671	0.943375	0.986209	lncRNA	DCAF6-AS-1
DCC-AS-2	0.859951	0.626067	0.533177	NA	1.29562	-0.349372	0.797691	NA	1.28018	0.328292	0.78265	NA	lncRNA	DCC-AS-2
DCDC1-AS-3	49.3727	0.18429	0.268334	0.946651	54.9213	-0.244193	0.343433	0.703838	47.0539	0.201581	0.402476	0.748317	lncRNA	DCDC1-AS-3
DCHS1-AS-1	0.424405	0.754495	0.713862	NA	0.671764	-0.641629	0.710294	NA	0.617498	1.17165	0.570749	NA	lncRNA	DCHS1-AS-1
DCLRE1A-AS-1	15.4244	0.158108	0.646816	0.985445	11.5181	-0.816678	0.148539	NA	12.019	-0.478328	0.30278	0.671777	lncRNA	DCLRE1A-AS-1
DCP1A-AS-1	1.69341	0.620084	0.482726	NA	2.46754	0.389912	0.664914	NA	2.14417	0.564581	0.576028	NA	lncRNA	DCP1A-AS-1
DCP1A-AS-2	6.68289	-0.237909	0.525511	0.97616	10.5818	0.927605	0.0646336	NA	10.5365	0.902187	0.0320223	0.230896	lncRNA	DCP1A-AS-2
DCPS-AS-1	37.9295	-0.174789	0.331646	0.952599	34.0767	-0.353357	0.224265	0.593912	31.6635	-0.461523	0.0693433	0.342466	lncRNA	DCPS-AS-1
DCPS-AS-2	26.2664	0.1056	0.646154	0.985289	24.5408	0.110806	0.767241	0.929189	24.9197	0.0477488	0.892945	0.971691	lncRNA	DCPS-AS-2
DCUN1D2-AS-2	5.64597	-0.463028	0.287623	0.946651	6.33273	0.738662	0.239607	NA	7.03411	0.566844	0.248593	0.622339	lncRNA	DCUN1D2-AS-2
DDAH1-AS-2	70.6548	0.107462	0.570395	0.978474	92.5325	0.143482	0.599077	0.860255	80.9181	0.309665	0.0862967	0.384679	lncRNA	DDAH1-AS-2
DDB2-AS-1	7.13467	0.0224789	0.947231	0.998924	8.52645	0.0718323	0.886697	NA	7.92658	0.554793	0.235593	0.609809	lncRNA	DDB2-AS-1
DDHD1-AS-1	1.4741	0.388107	0.619906	NA	1.95888	1.01211	0.372871	NA	2.18821	2.08695	0.0485744	NA	lncRNA	DDHD1-AS-1
DDHD1-AS-2	9.99806	0.0057607	0.988183	0.999571	12.5601	0.435205	0.354267	NA	12.139	0.410281	0.391179	0.741463	lncRNA	DDHD1-AS-2
DDHD1-AS-3	163.191	-0.0121724	0.934529	0.998542	170.784	0.484418	0.00908601	0.137509	170.477	0.245992	0.192655	0.558897	lncRNA	DDHD1-AS-3
DDN-AS-1	4.08544	-0.148985	0.763869	NA	4.10022	-0.333194	0.662201	NA	4.35146	0.604574	0.442729	NA	lncRNA	DDN-AS-1
DDRGK1-AS-2	6.57153	-0.0775832	0.842256	0.998021	9.0825	-0.138422	0.802475	NA	7.35299	0.731984	0.185858	0.550887	lncRNA	DDRGK1-AS-2
DDTL-AS-1	58.4107	0.172406	0.355305	0.955108	55.5944	-0.17258	0.512143	0.816708	56.9613	0.10843	0.651109	0.888344	lncRNA	DDTL-AS-1
DDX1-AS-1	74.0703	-0.294886	0.0475173	0.78137	86.8909	0.580251	0.00461745	0.0966574	95.345	0.260854	0.213515	0.584492	lncRNA	DDX1-AS-1
DDX1-AS-2	21.1475	-0.363642	0.261614	0.945833	24.4593	0.663745	0.0645443	0.350365	27.3127	0.49447	0.137098	0.482224	lncRNA	DDX1-AS-2
DDX3X-AS-2	1.76953	0.185215	0.949831	NA	1.02352	-1.29864	0.547314	NA	2.11052	-1.43061	0.630622	NA	lncRNA	DDX3X-AS-2
DDX47-AS-1	6.61208	0.908103	0.0191324	0.60556	7.60475	-0.594942	0.298369	NA	6.54439	-0.1647	0.77868	NA	lncRNA	DDX47-AS-1
DDX58-AS-1	21.1623	-0.082033	0.742928	0.995038	16.6073	-0.505668	0.196662	NA	17.933	-0.359043	0.341578	0.704911	lncRNA	DDX58-AS-1
DDX59-AS-1	21.7877	-0.115296	0.656051	0.986728	19.7051	-0.123929	0.71824	NA	19.4007	-0.292499	0.369317	0.725925	lncRNA	DDX59-AS-1
DEF6-AS-1	44.5679	-0.26024	0.278115	0.946651	44.0942	0.437444	0.0989909	0.421453	52.5013	0.11905	0.592255	0.860004	lncRNA	DEF6-AS-1
DEFB131B-AS-1	11.2144	0.305592	0.292777	0.947593	12.2207	-0.519536	0.277855	NA	9.76465	0.0292454	0.950124	0.987779	lncRNA	DEFB131B-AS-1
DENND10-AS-1	2.34275	-0.214121	0.72813	NA	1.47324	-1.26147	0.377772	NA	1.92711	-1.08679	0.294767	NA	lncRNA	DENND10-AS-1
DENND1A-AS-1	6.87468	-0.479056	0.239363	0.941993	8.22246	0.772664	0.236249	NA	9.13892	0.350359	0.507682	0.814694	lncRNA	DENND1A-AS-1
DENND1A-AS-11	11.2462	0.237342	0.44172	0.967543	11.4707	-0.164233	0.732001	NA	10.0484	-0.123958	0.791753	0.941266	lncRNA	DENND1A-AS-11
DENND1A-AS-2	12.8049	0.331709	0.315354	0.947781	10.5994	-0.968098	0.0652594	NA	11.1716	-0.753424	0.109931	0.43457	lncRNA	DENND1A-AS-2
DENND1A-AS-3	179.424	0.0278074	0.877642	0.998021	193.249	0.146332	0.504283	0.812075	182.719	0.0995984	0.544893	0.838952	lncRNA	DENND1A-AS-3
DENND1A-AS-4	5.1081	-0.295899	0.520869	NA	5.3269	0.590717	0.421036	NA	6.07071	0.393797	0.463154	NA	lncRNA	DENND1A-AS-4
DENND1A-AS-5	45.3202	-0.0280307	0.877337	0.998021	41.7649	-0.151232	0.587652	0.854436	40.186	0.0390403	0.895479	0.972769	lncRNA	DENND1A-AS-5
DENND1A-AS-6	2.14833	0.35081	0.613504	NA	1.31974	-1.60316	0.277406	NA	1.8502	-1.52859	0.17073	NA	lncRNA	DENND1A-AS-6
DENND1B-AS-1	3.85427	-0.982974	0.0376007	NA	3.11892	0.405215	0.615622	NA	4.03258	-0.838506	0.224697	NA	lncRNA	DENND1B-AS-1
DENND2A-AS-1	4.65595	-0.31924	0.528268	NA	4.65103	0.12501	0.863513	NA	4.54594	-0.140629	0.834726	NA	lncRNA	DENND2A-AS-1
DENND3-AS-1	75.6478	0.123621	0.40644	0.96	77.2149	0.290526	0.194359	0.560341	72.8839	0.207751	0.36762	0.724485	lncRNA	DENND3-AS-1
DENND4B-AS-2	5.99181	0.401278	0.513737	0.975604	9.2766	0.637369	0.352284	NA	6.8308	0.0767863	0.924278	NA	lncRNA	DENND4B-AS-2
DENND4C-AS-2	8.35231	-0.239468	0.578618	0.978474	10.1514	0.857459	0.107317	NA	10.6921	0.677752	0.158922	0.515147	lncRNA	DENND4C-AS-2
DENND5A-AS-1	244.817	0.265506	0.151631	0.901467	251.636	-0.0087302	0.971533	0.990886	226.643	0.197403	0.245842	0.619491	lncRNA	DENND5A-AS-1
DENND6A-AS-1	1.97126	-0.012335	0.984054	NA	2.10269	-0.639782	0.553476	NA	2.30862	0.172088	0.85558	NA	lncRNA	DENND6A-AS-1
DENND6A-AS-2	6.00155	0.12199	0.731561	0.994165	8.01965	0.0701073	0.901223	NA	6.2842	0.756511	0.213915	NA	lncRNA	DENND6A-AS-2
DERL1-AS-1	20.6207	0.0772368	0.731449	0.994165	20.436	0.214297	0.552725	0.836854	19.143	0.159855	0.632363	0.879155	lncRNA	DERL1-AS-1
DES-AS-1	0.739296	-0.0824827	0.938028	NA	0.330177	-0.654895	0.828015	NA	0.664769	-0.862654	0.621057	NA	lncRNA	DES-AS-1
DESI1-AS-1	26.2389	0.103951	0.599982	0.981551	29.1955	0.291497	0.319715	0.681564	28.3668	0.597797	0.0262664	0.205407	lncRNA	DESI1-AS-1
DFFA-AS-1	0.90555	0.194827	0.854491	NA	0.949658	0.887525	0.589828	NA	0.848984	0.742914	0.621346	NA	lncRNA	DFFA-AS-1
DFFA-AS-3	2.74114	0.0717417	0.901396	NA	2.35923	-0.713818	0.476127	NA	2.60332	-1.26105	0.223486	NA	lncRNA	DFFA-AS-3
DGCR2-AS-1	19.9169	-0.165128	0.47547	0.969776	20.284	-0.0827172	0.820046	NA	19.6573	-0.332285	0.334932	0.69878	lncRNA	DGCR2-AS-1
DGCR8-AS-2	93.777	0.146458	0.213976	0.930998	83.2605	-0.458793	0.0192984	0.197462	73.7114	-0.365515	0.0700992	0.34412	lncRNA	DGCR8-AS-2
DGKD-AS-1	32.3708	-0.00822446	0.963505	0.999571	31.5453	0.254068	0.368569	0.723493	30.2506	0.150861	0.574727	0.852903	lncRNA	DGKD-AS-1
DGKD-AS-2	53.5647	0.229961	0.195554	0.921682	46.8087	-0.0765414	0.774853	0.930493	45.936	0.0967136	0.689139	0.904684	lncRNA	DGKD-AS-2
DGKD-AS-3	257.974	-0.116825	0.281052	0.946651	222.254	-0.362951	0.0337229	0.261979	239.392	-0.57646	0.000704708	0.0184074	lncRNA	DGKD-AS-3
DGKZ-AS-1	88.824	-0.118884	0.40679	0.96	84.1351	0.0541171	0.788602	0.935019	82.4504	-0.124138	0.523633	0.825128	lncRNA	DGKZ-AS-1
DGKZ-AS-2	48.9027	-0.104619	0.52416	0.976127	43.1546	-0.077361	0.758608	0.925431	46.2328	-0.395332	0.0927418	0.397789	lncRNA	DGKZ-AS-2
DGLUCY-AS-1	3.25844	0.33934	0.556333	NA	2.61046	-0.908971	0.313601	NA	2.58309	-1.0093	0.239109	NA	lncRNA	DGLUCY-AS-1
DHCR7-AS-1	39.7166	0.0539119	0.729954	0.994165	53.0913	0.604985	0.0207932	0.206468	53.0203	0.588496	0.0152819	0.147891	lncRNA	DHCR7-AS-1
DHDDS-AS-1	19.2453	-0.176431	0.475438	0.969776	19.7347	-0.594512	0.121161	NA	19.1448	-0.354876	0.294517	0.66497	lncRNA	DHDDS-AS-1
DHRS1-AS-1	166.626	0.580053	0.0101385	0.490936	134.196	0.100311	0.663053	0.892124	133.976	0.171519	0.476658	0.793792	lncRNA	DHRS1-AS-1
DHRS4L2-AS-1	26.6772	-0.00211605	0.991053	0.999571	24.0668	-0.00715704	0.982374	0.993923	24.8376	-9.00877e-05	0.999756	0.999904	lncRNA	DHRS4L2-AS-1
DHRS4L2-AS-2	117.701	0.0328849	0.776775	0.995694	100.838	-0.197189	0.365342	0.721643	103.406	-0.295533	0.0929979	0.397846	lncRNA	DHRS4L2-AS-2
DHRS4L2-AS-3	149.041	0.161809	0.321408	0.948873	127.534	-0.147436	0.467098	0.788879	137.405	0.0404744	0.832457	0.954032	lncRNA	DHRS4L2-AS-3
DHRSX-AS-1	18.9678	0.0966468	0.721012	0.992725	18.538	-0.508736	0.197699	NA	15.62	-0.0753558	0.874148	0.966669	lncRNA	DHRSX-AS-1
DHX29-AS-1	22.196	0.0837958	0.727641	0.99409	23.0534	0.584666	0.107338	0.433984	24.3456	0.34204	0.26527	0.636869	lncRNA	DHX29-AS-1
DHX36-AS-1	22.3133	0.579139	0.0271346	0.66991	29.1946	0.374962	0.236435	0.607211	27.3985	0.667557	0.0385241	0.254145	lncRNA	DHX36-AS-1
DHX40-AS-1	3.48083	-0.131931	0.772789	NA	4.91803	0.125882	0.853955	NA	5.11054	0.198775	0.74205	NA	lncRNA	DHX40-AS-1
DHX57-AS-2	2.75622	-0.323663	0.565986	NA	2.74343	1.16629	0.222079	NA	2.84057	0.219825	0.77457	NA	lncRNA	DHX57-AS-2
DHX9-AS-1	16.3581	-0.179868	0.543935	0.978474	16.3464	0.503111	0.226157	NA	18.2381	-0.180551	0.678568	0.900098	lncRNA	DHX9-AS-1
DIAPH1-AS-2	44.5355	-0.0604442	0.742509	0.995038	36.1198	0.0211388	0.941588	0.983069	37.897	-0.35353	0.219387	0.592679	lncRNA	DIAPH1-AS-2
DIAPH1-AS-3	566.922	-0.0924955	0.524218	0.976127	527.702	0.00980464	0.961951	0.988349	508.663	-0.0717534	0.721575	0.916861	lncRNA	DIAPH1-AS-3
DIAPH1-AS-4	5.00125	-0.231574	0.606357	NA	3.40561	-0.770624	0.334571	NA	4.36475	-0.829294	0.267063	NA	lncRNA	DIAPH1-AS-4
DIAPH1-AS-5	79.8662	0.0163889	0.924287	0.998542	71.1739	-0.462289	0.118994	0.455825	65.6461	-0.496996	0.0951521	0.402118	lncRNA	DIAPH1-AS-5
DIAPH2-AS-1	44.5729	-0.33484	0.0557126	0.794411	45.393	0.140079	0.632467	0.87771	48.4892	-0.275502	0.289276	0.659206	lncRNA	DIAPH2-AS-1
DIAPH3-AS-1	3.90891	0.175467	0.804601	NA	3.96155	-0.991092	0.370333	NA	3.00837	-1.2686	0.199743	NA	lncRNA	DIAPH3-AS-1
DICER1-AS-1	49.834	0.0211978	0.893776	0.998168	44.8608	0.0769997	0.766511	0.92904	49.9965	-0.26396	0.239084	0.614405	lncRNA	DICER1-AS-1
DIP2B-AS-1	13.7942	-0.0558829	0.836413	0.998021	15.5741	0.363633	0.376506	NA	16.5884	0.349989	0.335343	0.699416	lncRNA	DIP2B-AS-1
DIP2C-AS-1	2.12311	0.914131	0.174448	NA	1.70774	-0.686447	0.55824	NA	1.79306	-0.0960478	0.928733	NA	lncRNA	DIP2C-AS-1
DIPK1A-AS-2	0.301684	0.234194	0.928021	NA	0.606728	1.22593	0.637408	NA	1.05358	0.00952549	0.995729	NA	lncRNA	DIPK1A-AS-2
DIPK1B-AS-2	81.487	0.253392	0.151996	0.901467	102.966	0.549963	0.0220609	0.2144	107.589	0.428934	0.0449341	0.276324	lncRNA	DIPK1B-AS-2
DIS3L2-AS-2	16.2175	-0.0141237	0.948975	0.998924	17.0232	-0.145927	0.702161	NA	16.5819	-0.0792857	0.810019	0.948723	lncRNA	DIS3L2-AS-2
DIS3L2-AS-3	5.5219	0.247493	0.602594	0.981563	5.21431	-0.415757	0.58395	NA	4.25973	-0.194091	0.774496	NA	lncRNA	DIS3L2-AS-3
DIS3L2-AS-4	7.66468	-0.519839	0.218162	0.934034	8.3001	0.606481	0.27306	NA	8.5628	0.0796683	0.874103	0.966669	lncRNA	DIS3L2-AS-4
DISC1-AS-2	1.71107	0.10126	0.889524	NA	1.63355	0.28042	0.807157	NA	1.46703	0.422192	0.713873	NA	lncRNA	DISC1-AS-2
DKK1-AS-1	11.6299	-1.16557	7.89916e-05	0.0374079	17.6302	0.77033	0.170493	NA	21.8042	0.452455	0.300732	0.669873	lncRNA	DKK1-AS-1
DLEU7-AS-4	153.807	0.066686	0.710503	0.991493	132.754	-0.137028	0.46957	0.790403	146.118	-0.155599	0.397232	0.745486	lncRNA	DLEU7-AS-4
DLG1-AS-1	17.4581	-0.247263	0.302706	0.947781	21.2422	0.46273	0.169119	0.530448	19.9429	0.536602	0.0829541	0.377871	lncRNA	DLG1-AS-1
DLGAP1-AS-10	42.1964	0.158346	0.366906	0.95677	53.156	0.382009	0.0863126	0.396873	47.8018	0.503782	0.044463	0.274639	lncRNA	DLGAP1-AS-10
DLGAP1-AS-8	25.1888	0.2049	0.327233	0.952599	30.3219	0.599345	0.0405703	0.284716	27.6237	0.946528	0.000564336	0.0159046	lncRNA	DLGAP1-AS-8
DLGAP1-AS-9	33.2195	-0.196716	0.541802	0.978183	21.6148	-0.817414	0.0663881	0.354126	24.9332	-0.970707	0.0019346	0.0378511	lncRNA	DLGAP1-AS-9
DLGAP2-AS-4	19.0603	0.189821	0.366263	0.95677	19.7407	0.268316	0.47692	NA	18.883	0.571445	0.10255	0.419011	lncRNA	DLGAP2-AS-4
DLK2-AS-1	36.7438	0.212963	0.207297	0.929396	34.521	-0.0553995	0.842271	0.949892	33.0645	0.136065	0.601441	0.864335	lncRNA	DLK2-AS-1
DLX6-AS-1	32.2745	0.424685	0.231914	0.939217	34.9975	-0.506537	0.143008	0.492708	29.4023	0.564055	0.229173	0.602546	lncRNA	DLX6-AS-1
DMTF1-AS-1	15.2918	-0.207681	0.40022	0.96	16.5021	0.296938	0.448518	NA	19.2331	0.203858	0.515439	0.82042	lncRNA	DMTF1-AS-1
DMTF1-AS-2	79.7412	-0.0811913	0.554003	0.978474	86.4383	0.333042	0.0949997	0.41247	85.9076	0.272399	0.163281	0.521739	lncRNA	DMTF1-AS-2
DMXL1-AS-2	0.865536	0.337555	0.760694	NA	0.444258	-1.07668	0.661019	NA	0.778061	-0.520699	0.768972	NA	lncRNA	DMXL1-AS-2
DMXL2-AS-1	6.92875	-0.14071	0.723689	0.993521	6.88923	-0.541244	0.342127	NA	5.76946	-0.312147	0.58271	NA	lncRNA	DMXL2-AS-1
DMXL2-AS-2	32.7926	-0.186834	0.373783	0.957665	26.0912	0.0578544	0.871844	0.960329	28.2524	-0.0876418	0.830222	0.953472	lncRNA	DMXL2-AS-2
DMXL2-AS-3	7.23749	-0.831347	0.0674247	0.830043	5.17916	0.185309	0.79605	NA	6.63577	-0.589874	0.304912	NA	lncRNA	DMXL2-AS-3
DNAAF5-AS-1	3.46747	-0.119703	0.819364	NA	2.62784	-0.426366	0.639174	NA	3.55561	-1.12957	0.117258	NA	lncRNA	DNAAF5-AS-1
DNAH14-AS-2	3.46552	-0.620979	0.22753	NA	3.81168	1.48503	0.0629399	NA	5.11833	0.608587	0.349546	NA	lncRNA	DNAH14-AS-2
DNAH7-AS-2	8.55304	-0.250273	0.414393	0.962229	8.36139	0.0683046	0.895884	NA	11.1522	-0.0225443	0.958572	0.989169	lncRNA	DNAH7-AS-2
DNAJA2-AS-1	81.0721	0.0599115	0.597382	0.980507	89.7237	0.007944	0.969683	0.990045	88.5329	0.0329358	0.868075	0.964881	lncRNA	DNAJA2-AS-1
DNAJB12-AS-1	19.1725	0.195136	0.473855	0.969776	19.493	-0.386064	0.297904	NA	16.8864	-0.243115	0.461972	0.787286	lncRNA	DNAJB12-AS-1
DNAJB14-AS-1	7.03278	0.136069	0.725543	0.99402	8.54505	1.29054	0.0248512	NA	8.02158	0.992969	0.0427137	0.269	lncRNA	DNAJB14-AS-1
DNAJB6-AS-1	61.6248	0.156674	0.317065	0.947781	83.5892	0.789927	0.00054084	0.0278146	81.6749	0.931755	2.54477e-05	0.00141696	lncRNA	DNAJB6-AS-1
DNAJB6-AS-2	515.095	0.0689528	0.642068	0.985281	544.24	-0.0108395	0.952615	0.987424	530.197	-0.13295	0.475839	0.793703	lncRNA	DNAJB6-AS-2
DNAJB6-AS-3	111.542	0.245571	0.2182	0.934034	124.849	0.101626	0.648943	0.885422	121.055	0.123721	0.648813	0.88776	lncRNA	DNAJB6-AS-3
DNAJC10-AS-1	6.85649	-0.0607422	0.8556	0.998021	6.84317	-0.330541	0.550357	NA	6.19908	-0.149547	0.784935	NA	lncRNA	DNAJC10-AS-1
DNAJC11-AS-1	21.2625	-0.330593	0.310363	0.947781	16.7443	0.213866	0.572803	NA	19.4461	0.00899211	0.980017	0.994598	lncRNA	DNAJC11-AS-1
DNAJC13-AS-1	30.2748	0.0317181	0.90166	0.998168	20.3411	-0.37177	0.320519	0.682505	19.4569	-0.706006	0.0381278	0.252876	lncRNA	DNAJC13-AS-1
DNAJC13-AS-2	2.05506	-0.390077	0.520668	NA	2.61054	-0.646637	0.576429	NA	2.21931	-0.680003	0.508863	NA	lncRNA	DNAJC13-AS-2
DNAJC15-AS-1	17.1266	-0.198143	0.423205	0.965247	15.6838	-0.217829	0.59623	NA	17.7681	-0.462807	0.246774	0.620423	lncRNA	DNAJC15-AS-1
DNAJC27-AS-1	75.8457	0.0313962	0.817039	0.9963	80.2256	0.0409238	0.849195	0.952558	77.3337	0.216119	0.267163	0.63857	lncRNA	DNAJC27-AS-1
DNAJC3-AS-1	5.62394	2.57907	0.17401	0.912229	6.00548	-2.05254	0.411318	NA	4.08798	0.0551209	0.985222	NA	lncRNA	DNAJC3-AS-1
DNAJC3-AS-2	82.4905	0.163407	0.31789	0.947781	88.842	0.147742	0.529771	0.825052	83.1825	-0.063958	0.791822	0.941266	lncRNA	DNAJC3-AS-2
DNHD1-AS-1	9.57336	-0.15799	0.624365	0.984182	9.2159	0.208664	0.671692	NA	9.78658	-0.072389	0.869492	0.965212	lncRNA	DNHD1-AS-1
DNHD1-AS-2	20.0989	-0.047052	0.84263	0.998021	21.5816	0.37814	0.265834	0.63419	21.6869	0.509359	0.135726	0.479555	lncRNA	DNHD1-AS-2
DNHD1-AS-3	2.8357	-0.164068	0.768085	NA	4.44922	0.224915	0.743417	NA	4.12792	0.189787	0.809379	NA	lncRNA	DNHD1-AS-3
DNM1L-AS-1	2.27969	0.15014	0.813381	NA	3.45619	-0.832829	0.331366	NA	2.41182	-0.271762	0.769436	NA	lncRNA	DNM1L-AS-1
DNM2-AS-1	96.0914	0.00398872	0.980544	0.999571	102.613	0.00354408	0.987697	0.995874	92.4388	0.185698	0.302387	0.671777	lncRNA	DNM2-AS-1
DNM2-AS-2	6.80646	-0.0333799	0.928842	0.998542	7.46054	0.0796682	0.880005	NA	7.08564	-0.217487	0.652971	0.889144	lncRNA	DNM2-AS-2
DNMBP-AS-1	22.7192	-0.681878	0.131254	0.889573	16.3053	0.250448	0.597518	NA	27.7292	-1.53888	0.00153781	0.0325794	lncRNA	DNMBP-AS-1
DNMBP-AS-2	44.4134	-0.0184672	0.909641	0.998168	43.5012	-0.490125	0.0967093	0.416261	41.4304	-0.279051	0.288894	0.658868	lncRNA	DNMBP-AS-2
DOCK10-AS-1	27.5183	-0.223676	0.264534	0.946651	29.175	0.167046	0.593174	0.857527	32.5708	0.151626	0.642586	0.883872	lncRNA	DOCK10-AS-1
DOCK10-AS-2	43.4072	0.0790473	0.60698	0.981852	50.5435	0.228366	0.362353	0.720024	50.0021	0.371037	0.105852	0.425524	lncRNA	DOCK10-AS-2
DOCK10-AS-3	68.1548	-0.00309726	0.98331	0.999571	74.6109	0.331161	0.163675	0.522921	79.3152	0.359378	0.0747729	0.355818	lncRNA	DOCK10-AS-3
DOCK10-AS-4	136.502	0.383359	0.0775888	0.835858	150.061	-0.0795253	0.775778	0.930638	145.696	0.478465	0.0079078	0.0980548	lncRNA	DOCK10-AS-4
DOCK10-AS-5	12.7525	0.0769427	0.806381	0.995949	11.8774	-0.581403	0.173729	NA	10.2634	-0.434466	0.330116	0.694242	lncRNA	DOCK10-AS-5
DOCK10-AS-6	25.1996	0.182928	0.500055	0.973493	35.193	0.401958	0.284213	0.65064	30.6504	0.335325	0.286899	0.657058	lncRNA	DOCK10-AS-6
DOCK11-AS-1	103.351	0.0293101	0.839191	0.998021	106.378	0.0769532	0.692301	0.902489	101.251	0.151653	0.385156	0.737614	lncRNA	DOCK11-AS-1
DOCK11-AS-2	58.0596	0.0277528	0.869972	0.998021	60.496	-0.0487348	0.843401	0.950288	57.6571	0.169437	0.418374	0.759229	lncRNA	DOCK11-AS-2
DOCK11-AS-3	14.2968	-0.212235	0.382981	0.958119	12.6883	0.163521	0.713561	NA	14.3106	0.0237507	0.950683	0.987779	lncRNA	DOCK11-AS-3
DOCK11-AS-5	49.3098	-0.0853297	0.640622	0.985281	47.1879	-0.139509	0.557842	0.839517	42.558	-0.109933	0.667262	0.895034	lncRNA	DOCK11-AS-5
DOCK2-AS-1	160.725	-0.0692674	0.610671	0.981852	158.632	-0.186465	0.364691	0.721451	156.264	-0.168542	0.386941	0.739214	lncRNA	DOCK2-AS-1
DOCK2-AS-2	756.063	0.0840047	0.437467	0.967543	767.082	-0.0195551	0.918598	0.975441	732.824	0.0855895	0.501109	0.810215	lncRNA	DOCK2-AS-2
DOCK2-AS-3	17.5538	-0.255216	0.343383	0.953801	18.7905	-0.249598	0.495233	NA	19.4124	-0.319841	0.435952	0.769264	lncRNA	DOCK2-AS-3
DOCK5-AS-1	7.09053	0.58087	0.195453	0.921549	8.1837	0.27439	0.606902	NA	6.2494	1.10873	0.07047	NA	lncRNA	DOCK5-AS-1
DOCK8-AS-1	27.4141	0.491616	0.00906558	0.470298	26.498	-0.0325851	0.921676	0.976748	23.3933	0.323241	0.285016	0.655368	lncRNA	DOCK8-AS-1
DOCK8-AS-2	64.2905	-0.104787	0.51516	0.975604	64.992	-0.140321	0.603051	0.86223	64.3297	-0.00197155	0.992026	0.99801	lncRNA	DOCK8-AS-2
DOCK8-AS-3	125.284	-0.301233	0.311723	0.947781	132.169	-0.0922301	0.778106	0.93102	123.98	0.0015015	0.996002	0.998805	lncRNA	DOCK8-AS-3
DOCK8-AS-4	144.218	-0.0904426	0.531398	0.976311	136.401	-0.187532	0.333521	0.69367	135.74	-0.160923	0.426456	0.763933	lncRNA	DOCK8-AS-4
DOCK9-AS-1	4.53534	-0.200601	0.64126	NA	6.51414	0.98384	0.129018	NA	7.60267	0.578442	0.272364	0.643985	lncRNA	DOCK9-AS-1
DOK3-AS-1	22.461	-0.0577844	0.83466	0.998021	17.9846	-0.351168	0.358	NA	17.821	-0.332354	0.321911	0.687186	lncRNA	DOK3-AS-1
DOP1A-AS-2	202.594	-0.121251	0.284234	0.946651	224.099	0.46915	0.00364139	0.087767	233.673	0.255771	0.137159	0.482283	lncRNA	DOP1A-AS-2
DOP1B-AS-2	163.367	-0.621858	0.084107	0.841488	169.104	0.0591296	0.825126	0.946627	171.874	0.420836	0.177964	0.540561	lncRNA	DOP1B-AS-2
DPCD-AS-1	16.2782	-0.092653	0.711154	0.991542	14.7909	-0.482266	0.254735	NA	13.8176	-0.0553611	0.883505	0.969405	lncRNA	DPCD-AS-1
DPH5-AS-1	76.6958	-0.0934078	0.580766	0.978474	79.0116	-0.180483	0.368215	0.723455	87.857	-0.389955	0.0227607	0.189498	lncRNA	DPH5-AS-1
DPH5-AS-2	7.95819	-0.364559	0.308203	0.947781	7.2617	0.184458	0.740196	NA	8.62017	-0.464335	0.369357	0.725925	lncRNA	DPH5-AS-2
DPM1-AS-1	105.791	0.128285	0.378925	0.958119	131.326	0.541527	0.00756812	0.124349	132.513	0.511125	0.00625359	0.0845503	lncRNA	DPM1-AS-1
DPP3-AS-2	41.2829	-0.0813831	0.647271	0.985445	37.3044	0.11713	0.722066	0.91312	41.6378	0.130061	0.612255	0.869545	lncRNA	DPP3-AS-2
DPP9-AS-1	2.3742	1.27387	0.0521872	NA	1.94245	-0.483827	0.640245	NA	1.53072	0.829124	0.487672	NA	lncRNA	DPP9-AS-1
DPY19L1-AS-2	30.7786	0.0883018	0.647519	0.985445	29.7016	0.51405	0.159103	0.516305	28.9089	0.0274422	0.930741	0.983173	lncRNA	DPY19L1-AS-2
DPY30-AS-1	1.96002	-0.515834	0.481138	NA	0.875649	0.760073	0.656924	NA	1.79137	-1.13921	0.286583	NA	lncRNA	DPY30-AS-1
DPYD-AS-10	28.2063	-0.0966089	0.730899	0.994165	28.6541	0.236522	0.553842	0.837409	28.949	0.107093	0.750164	0.928125	lncRNA	DPYD-AS-10
DPYD-AS-11	457.038	-0.160221	0.202913	0.928233	391.476	0.0315517	0.881641	0.964363	434.813	-0.139858	0.543072	0.838488	lncRNA	DPYD-AS-11
DPYD-AS-3	288.933	-0.110873	0.399936	0.96	243.397	-0.158764	0.463248	0.786569	246.574	-0.263945	0.190164	0.556195	lncRNA	DPYD-AS-3
DPYD-AS-4	432.695	-0.0407871	0.786392	0.995694	346.831	0.0608847	0.751663	0.923344	389.668	-0.0903371	0.674531	0.89855	lncRNA	DPYD-AS-4
DPYD-AS-6	53.8325	-0.285179	0.159996	0.906088	54.393	0.28078	0.397723	0.74321	58.294	0.0704196	0.772566	0.934405	lncRNA	DPYD-AS-6
DPYD-AS-7	37.902	-0.25429	0.21105	0.930998	30.6248	0.0863491	0.814618	0.943899	35.2207	-0.184669	0.531277	0.829974	lncRNA	DPYD-AS-7
DPYD-AS-8	35.656	-0.683327	0.00899606	0.468627	27.819	0.620526	0.0862694	0.396873	38.2482	-0.0472266	0.88834	0.971177	lncRNA	DPYD-AS-8
DPYD-AS-9	17.3674	-0.0402443	0.87968	0.998021	16.4653	-0.43266	0.350141	NA	16.3159	0.166225	0.668296	0.895741	lncRNA	DPYD-AS-9
DPYSL2-AS-1	32.7747	0.132525	0.479333	0.969776	20.004	-2.06724	1.95933e-06	NA	20.3913	-1.68403	3.57502e-06	0.000270426	lncRNA	DPYSL2-AS-1
DR1-AS-1	322.672	0.070962	0.595467	0.980167	328.471	-0.598727	0.00547027	0.105035	289.639	-0.237059	0.325919	0.690741	lncRNA	DR1-AS-1
DTNB-AS-1	14.7998	-0.384863	0.306278	0.947781	11.3852	1.01283	0.0586602	NA	14.4572	-0.284401	0.540515	0.83704	lncRNA	DTNB-AS-1
DTNBP1-AS-1	52.2375	-0.105373	0.531499	0.976311	46.7703	-0.249509	0.32812	0.689492	49.2278	-0.269807	0.228602	0.602537	lncRNA	DTNBP1-AS-1
DTNBP1-AS-2	4.42276	-0.563507	0.190024	NA	4.65149	0.359384	0.597969	NA	4.59792	-0.0634134	0.924385	NA	lncRNA	DTNBP1-AS-2
DTNBP1-AS-3	78.6274	0.0382369	0.757825	0.995038	84.463	0.0631818	0.774167	0.930365	85.5846	0.366494	0.0484755	0.286322	lncRNA	DTNBP1-AS-3
DTX2-AS-1	3.85536	0.359079	0.48801	NA	2.94178	-0.514406	0.595778	NA	2.86923	-0.131855	0.870242	NA	lncRNA	DTX2-AS-1
DTX4-AS-1	121.186	0.157612	0.318111	0.947781	110.305	-0.0694324	0.737631	0.919104	115.285	0.256729	0.286841	0.657058	lncRNA	DTX4-AS-1
DTX4-AS-2	17.2095	0.190373	0.48165	0.969827	19.8167	-0.131625	0.726402	NA	16.9969	0.336466	0.324928	0.690006	lncRNA	DTX4-AS-2
DUOX1-AS-1	2.52338	-0.0613066	0.926359	NA	1.84716	-1.50394	0.214381	NA	1.97979	-1.51168	0.160353	NA	lncRNA	DUOX1-AS-1
DUSP1-AS-1	188.348	0.469947	0.0198168	0.608267	182.609	-0.267981	0.289316	0.65418	157.457	0.00477034	0.985801	0.995982	lncRNA	DUSP1-AS-1
DUSP10-AS-1	9.65863	1.26502	0.00107304	0.171992	17.5058	0.37577	0.408156	NA	13.7323	1.35901	0.00237849	0.0444422	lncRNA	DUSP10-AS-1
DUSP16-AS-1	51.5311	0.274522	0.0979995	0.858495	55.0681	0.147022	0.536435	0.828506	52.3124	0.363347	0.122559	0.456335	lncRNA	DUSP16-AS-1
DUSP16-AS-3	13.612	-0.383552	0.145503	0.898122	13.4401	0.32971	0.444277	NA	16.6256	0.0333979	0.921077	0.980801	lncRNA	DUSP16-AS-3
DUSP16-AS-4	4.67158	-0.245468	0.592505	NA	5.84839	1.21915	0.0718591	NA	6.85018	0.443079	0.365476	NA	lncRNA	DUSP16-AS-4
DUSP22-AS-1	49.6897	0.0412818	0.794637	0.995897	51.5398	0.000264888	0.999198	0.999375	48.6588	8.92218e-05	0.99969	0.999904	lncRNA	DUSP22-AS-1
DUSP22-AS-2	100.345	-0.258291	0.0851571	0.841488	95.9719	-0.171769	0.379811	0.729638	94.4975	-0.180022	0.293133	0.663039	lncRNA	DUSP22-AS-2
DYM-AS-1	3.78716	-1.23291	0.0134913	NA	3.59931	0.613216	0.43778	NA	5.49718	-0.633042	0.286489	NA	lncRNA	DYM-AS-1
DYM-AS-2	11.2738	-0.182853	0.529415	0.976311	15.5103	0.103515	0.801412	NA	12.2601	0.189533	0.628806	0.877328	lncRNA	DYM-AS-2
DYM-AS-3	46.9666	0.130465	0.498648	0.973422	51.8474	0.360151	0.16017	0.517411	53.2559	0.435744	0.0663861	0.336284	lncRNA	DYM-AS-3
DYM-AS-4	30.9611	0.106887	0.669165	0.988569	28.9313	-0.0988337	0.785328	0.934178	31.0689	-0.129554	0.65756	0.891072	lncRNA	DYM-AS-4
DYNC1H1-AS-2	3.92443	-0.628626	0.211951	NA	3.49006	0.665553	0.423018	NA	3.42113	0.221093	0.771023	NA	lncRNA	DYNC1H1-AS-2
DYNC1LI2-AS-2	4.41171	-0.216313	0.640359	NA	4.10682	0.613273	0.424968	NA	5.15882	-0.361065	0.585115	NA	lncRNA	DYNC1LI2-AS-2
DYRK1A-AS-1	45.0825	0.0426399	0.819394	0.9963	55.3797	0.0954447	0.734347	0.918408	52.3198	0.101526	0.734786	0.923669	lncRNA	DYRK1A-AS-1
DYRK1A-AS-2	4.04272	-0.043893	0.915883	NA	4.42358	-0.21526	0.756732	NA	4.71288	-0.162983	0.79723	NA	lncRNA	DYRK1A-AS-2
DYRK1A-AS-3	24.5503	-0.316309	0.106545	0.859897	27.5024	0.253724	0.416681	0.756139	29.6113	0.125293	0.657777	0.891167	lncRNA	DYRK1A-AS-3
DYRK2-AS-1	32.2959	0.323139	0.290923	0.946651	27.2405	-0.363543	0.414043	0.754426	32.301	-0.416277	0.241574	0.616284	lncRNA	DYRK2-AS-1
DYSF-AS-1	23.9981	-0.0238937	0.928483	0.998542	17.4309	-0.341207	0.404272	NA	16.8241	-0.479952	0.191177	0.557801	lncRNA	DYSF-AS-1
E2F3-AS-2	9.18237	-0.449372	0.173681	0.912229	8.31004	0.260629	0.611454	NA	9.91363	-0.422099	0.358433	0.716881	lncRNA	E2F3-AS-2
E2F3-AS-3	2.15055	-0.261408	0.741146	NA	1.95986	-0.0210424	0.988084	NA	2.52733	-0.156467	0.876441	NA	lncRNA	E2F3-AS-3
E2F5-AS-1	9.5148	0.02527	0.93881	0.998542	11.2501	-0.497633	0.337364	NA	11.2233	-0.210521	0.651595	0.888522	lncRNA	E2F5-AS-1
EAF1-AS-1	13.4657	-0.249276	0.357013	0.955108	12.2318	0.252168	0.568808	NA	13.3748	-0.0881269	0.807408	0.948125	lncRNA	EAF1-AS-1
EAPP-AS-1	24.9617	-0.166186	0.480281	0.969776	30.8231	0.592192	0.044035	0.297197	36.1599	0.534974	0.055963	0.309776	lncRNA	EAPP-AS-1
EBF1-AS-1	59.8484	-0.257909	0.209666	0.930019	71.6117	0.097074	0.766819	0.929187	76.0362	0.00433726	0.98663	0.996119	lncRNA	EBF1-AS-1
EBF1-AS-2	7.95662	0.108772	0.827726	0.997826	9.09107	0.256076	0.704716	NA	9.42382	-0.340941	0.50154	0.81072	lncRNA	EBF1-AS-2
EBF1-AS-3	5.43398	-0.939001	0.0718675	0.834693	5.70431	0.176582	0.813849	NA	7.64858	-0.658724	0.224603	0.597816	lncRNA	EBF1-AS-3
EBF1-AS-4	6.21664	-0.208469	0.636371	0.985281	6.53824	-0.13321	0.827548	NA	6.53369	0.302612	0.61849	NA	lncRNA	EBF1-AS-4
ECD-AS-1	46.2259	-0.0594715	0.755325	0.995038	55.781	0.667478	0.00839131	0.131679	60.277	0.610215	0.0078105	0.0973074	lncRNA	ECD-AS-1
ECD-AS-2	88.9536	-0.212721	0.132817	0.890159	93.314	0.281938	0.183349	0.548491	94.3227	0.111308	0.566001	0.848397	lncRNA	ECD-AS-2
ECD-AS-3	19.4647	0.0327078	0.873574	0.998021	22.7157	0.159325	0.641463	0.881401	21.9342	0.344463	0.309414	0.678463	lncRNA	ECD-AS-3
ECD-AS-4	6.19605	0.402456	0.303858	0.947781	9.0182	0.288347	0.583728	NA	8.4177	1.03751	0.0674816	0.338874	lncRNA	ECD-AS-4
ECD-AS-5	10.0397	-0.0420138	0.885372	0.998021	12.2501	-0.123003	0.784996	NA	11.5975	0.316655	0.458194	0.785453	lncRNA	ECD-AS-5
ECE1-AS-1	13.9806	-0.0294107	0.92837	0.998542	14.8203	-0.434407	0.371188	NA	13.6742	-0.355361	0.469662	0.791509	lncRNA	ECE1-AS-1
ECE1-AS-2	17.4225	0.487788	0.115249	0.874521	18.3842	-0.288002	0.466227	NA	14.2135	0.238333	0.569608	0.849922	lncRNA	ECE1-AS-2
ECE1-AS-3	34.4782	-0.12185	0.554763	0.978474	45.3057	0.568079	0.0293205	0.247411	45.7437	0.497716	0.05876	0.316428	lncRNA	ECE1-AS-3
ECE1-AS-4	13.2485	-0.195853	0.485533	0.970685	13.2401	0.34265	0.420129	NA	15.275	0.385093	0.313177	0.681407	lncRNA	ECE1-AS-4
ECHDC1-AS-1	6.62085	-0.0961328	0.793803	0.995694	5.69023	-0.765232	0.251541	NA	5.12405	-0.529506	0.428915	NA	lncRNA	ECHDC1-AS-1
ECHDC1-AS-2	69.7952	-0.367841	0.0519451	0.786066	60.0317	-0.302737	0.228366	0.598391	61.9603	-0.503641	0.0409263	0.262762	lncRNA	ECHDC1-AS-2
ECHDC2-AS-1	28.7741	0.0387586	0.859023	0.998021	28.2705	0.034413	0.910766	0.973499	29.0098	0.115397	0.714642	0.913586	lncRNA	ECHDC2-AS-1
ECI1-AS-1	8.92409	-0.0231067	0.953714	0.998975	9.02682	0.186195	0.717305	NA	10.8625	-0.219178	0.580776	0.855828	lncRNA	ECI1-AS-1
ECPAS-AS-1	6.03749	0.051101	0.879886	0.998021	7.49988	0.29512	0.597871	NA	6.93983	0.170017	0.737376	0.923996	lncRNA	ECPAS-AS-1
ECSIT-AS-1	2.54854	0.748321	0.366862	NA	3.20686	2.4565	0.0219511	NA	3.86632	1.17434	0.160938	NA	lncRNA	ECSIT-AS-1
ECSIT-AS-2	4.70917	-0.779697	0.131626	NA	3.78079	0.531274	0.52679	NA	4.59279	-0.372189	0.566305	NA	lncRNA	ECSIT-AS-2
ECSIT-AS-3	33.229	0.0335001	0.845814	0.998021	31.1448	0.0336476	0.912993	0.973857	32.5079	-0.210963	0.410748	0.75342	lncRNA	ECSIT-AS-3
EDDM13-AS-1	19.1049	-0.363492	0.165499	0.907697	20.8608	0.709724	0.12478	0.467652	21.7955	0.123104	0.743488	0.927016	lncRNA	EDDM13-AS-1
EDEM1-AS-1	441.445	0.139045	0.32375	0.950177	477.537	0.243054	0.19265	0.558445	447.288	0.265173	0.114648	0.441998	lncRNA	EDEM1-AS-1
EDEM3-AS-1	54.4081	-0.262272	0.145914	0.898466	45.0206	-0.39347	0.168788	0.529948	54.6879	-0.636591	0.039024	0.255818	lncRNA	EDEM3-AS-1
EDIL3-AS-2	36.336	-0.530775	0.0756855	0.835858	36.5779	-0.0681885	0.860012	0.956762	40.103	-0.226612	0.458729	0.785537	lncRNA	EDIL3-AS-2
EEF1D-AS-2	69.499	0.194988	0.331415	0.952599	78.2571	0.103295	0.67839	0.898231	72.6148	-0.0840259	0.749077	0.927919	lncRNA	EEF1D-AS-2
EFCAB10-AS-1	42.198	-0.0520537	0.755506	0.995038	43.7923	0.111469	0.659385	0.890202	43.5601	0.077959	0.741529	0.926081	lncRNA	EFCAB10-AS-1
EFCAB13-AS-1	27.9862	-0.0647042	0.75317	0.995038	27.9466	-0.11193	0.736024	0.918814	30.6437	-0.212339	0.473829	0.792559	lncRNA	EFCAB13-AS-1
EFCAB14-AS-1	9.11935	0.0251186	0.940499	0.998542	9.08297	-0.275363	0.584873	NA	9.29763	-0.387171	0.405712	0.750357	lncRNA	EFCAB14-AS-1
EFCAB2-AS-1	4.55296	-0.717445	0.083433	NA	4.19824	0.948956	0.184683	NA	4.65404	-0.464718	0.506247	NA	lncRNA	EFCAB2-AS-1
EFCAB3-AS-2	1.08501	0.252657	0.792761	NA	0.740848	0.519936	0.800523	NA	0.690658	-0.62808	0.753489	NA	lncRNA	EFCAB3-AS-2
EFCAB7-AS-1	4.41624	0.121674	0.795161	NA	5.62409	0.756978	0.232671	NA	5.7178	0.589725	0.348772	NA	lncRNA	EFCAB7-AS-1
EFHD1-AS-1	9.58791	-0.228547	0.478286	0.969776	9.34851	-1.23063	0.0239352	NA	7.44219	-1.05162	0.0633225	0.329144	lncRNA	EFHD1-AS-1
EFHD2-AS-1	341.925	0.249197	0.186209	0.915499	313.673	-0.346097	0.118204	0.454717	291.138	-0.653054	0.0208751	0.178473	lncRNA	EFHD2-AS-1
EFR3A-AS-1	14.6377	0.0671551	0.812338	0.9963	17.7658	0.437886	0.315601	NA	15.7121	0.236698	0.522679	0.824327	lncRNA	EFR3A-AS-1
EFR3A-AS-2	41.6019	0.282643	0.115565	0.875007	48.9773	0.127492	0.690156	0.902151	44.0409	0.555713	0.0377608	0.251097	lncRNA	EFR3A-AS-2
EFR3B-AS-1	3.4922	-0.204545	0.757249	NA	4.08168	0.0969307	0.896333	NA	3.80959	0.344285	0.627751	NA	lncRNA	EFR3B-AS-1
EFTUD2-AS-1	4.62069	0.339531	0.443473	NA	5.86028	0.0409526	0.94354	NA	5.24754	0.03846	0.945651	NA	lncRNA	EFTUD2-AS-1
EFTUD2-AS-2	2.77279	1.61225	0.0471097	NA	3.60735	-0.596775	0.563519	NA	2.98958	1.90014	0.105262	NA	lncRNA	EFTUD2-AS-2
EGFLAM-AS-2	9.61852	-0.414754	0.212441	0.930998	10.7323	0.199584	0.665691	NA	10.0769	0.278115	0.515413	0.82042	lncRNA	EGFLAM-AS-2
EHD4-AS-1	15.1131	-0.127464	0.69616	0.989933	20.504	0.329327	0.396324	0.742502	18.0566	0.241265	0.53252	0.831126	lncRNA	EHD4-AS-1
EHD4-AS-2	47.6246	0.40875	0.0724728	0.834693	48.5052	0.0256281	0.933253	0.980611	53.3578	0.0805105	0.808085	0.948265	lncRNA	EHD4-AS-2
EHMT1-AS-2	15.8213	0.699395	0.0932669	0.854123	14.3903	-0.390019	0.396388	NA	12.3629	0.391393	0.402038	0.747979	lncRNA	EHMT1-AS-2
EHMT1-AS-3	21.4735	0.616896	0.043541	0.765537	21.6636	-0.659218	0.156026	0.512514	17.5505	0.11354	0.770953	0.934168	lncRNA	EHMT1-AS-3
EIF1AX-AS-1	22.4172	-0.288892	0.284796	0.946651	33.7204	0.786186	0.00705361	0.119706	37.1862	0.527438	0.0335294	0.235932	lncRNA	EIF1AX-AS-1
EIF1B-AS-1	290.122	-0.289486	0.0773328	0.835858	231.823	-0.141395	0.448992	0.778959	270.438	-0.414921	0.0412456	0.263175	lncRNA	EIF1B-AS-1
EIF2AK1-AS-1	3.50973	0.753514	0.15212	NA	5.31526	0.971741	0.136628	NA	4.47692	1.11702	0.0822694	NA	lncRNA	EIF2AK1-AS-1
EIF2AK2-AS-1	148.119	-0.129133	0.297089	0.947781	118.372	0.00668103	0.972227	0.991046	126.431	-0.25935	0.113905	0.440549	lncRNA	EIF2AK2-AS-1
EIF2AK3-AS-1	55.0064	0.170606	0.419715	0.965247	75.4306	0.455819	0.126257	0.469805	73.8367	0.611636	0.00857633	0.103322	lncRNA	EIF2AK3-AS-1
EIF2B2-AS-2	4.70082	-0.565955	0.210238	NA	5.97845	0.978177	0.160924	NA	6.87855	0.607571	0.248787	NA	lncRNA	EIF2B2-AS-2
EIF2B3-AS-1	7.57498	0.195179	0.585154	0.978474	10.4546	0.0691934	0.885435	NA	7.9843	0.886867	0.103598	0.42138	lncRNA	EIF2B3-AS-1
EIF2B3-AS-2	58.9766	0.0156835	0.916259	0.998504	61.4024	-0.0054883	0.981961	0.993923	62.3299	-0.0154002	0.95111	0.987779	lncRNA	EIF2B3-AS-2
EIF2B4-AS-1	61.1373	0.0955066	0.485442	0.970685	52.3226	-0.183417	0.456847	0.783227	52.3448	-0.0818025	0.729667	0.92116	lncRNA	EIF2B4-AS-1
EIF3E-AS-2	5.80504	-0.0946221	0.78541	0.995694	6.31792	0.733669	0.250464	NA	7.32298	0.546087	0.317307	0.683307	lncRNA	EIF3E-AS-2
EIF3H-AS-1	8.31839	-0.255941	0.479063	0.969776	8.42279	0.206491	0.7048	NA	9.38087	-0.0135681	0.978204	0.993967	lncRNA	EIF3H-AS-1
EIF3J-AS-1	146.37	0.107938	0.610632	0.981852	134.64	0.0560218	0.801396	0.93902	155.751	0.0299794	0.863162	0.963607	lncRNA	EIF3J-AS-1
EIF3J-AS-2	42.3332	0.0805668	0.641546	0.985281	49.8892	0.539685	0.0396073	0.282527	52.0814	0.524453	0.0312727	0.227507	lncRNA	EIF3J-AS-2
EIF3K-AS-1	8.48671	0.321606	0.308707	0.947781	7.2587	-0.0865456	0.876321	NA	6.31927	0.0518727	0.922108	NA	lncRNA	EIF3K-AS-1
EIF3L-AS-1	1.7797	-0.16619	0.825305	NA	1.7575	0.481103	0.6756	NA	1.72642	0.645414	0.548209	NA	lncRNA	EIF3L-AS-1
EIF3L-AS-2	35.6173	-0.170412	0.283191	0.946651	33.2274	0.254749	0.368723	0.723493	36.893	-0.0672296	0.770269	0.934125	lncRNA	EIF3L-AS-2
EIF4A2-AS-1	192.417	0.269292	0.0482296	0.784729	253.528	0.417304	0.0399548	0.28381	236.957	0.589266	0.00077068	0.0196514	lncRNA	EIF4A2-AS-1
EIF4E-AS-1	11.5332	-0.0874537	0.763069	0.995038	13.6772	0.409103	0.367903	NA	13.658	0.17078	0.651488	0.888445	lncRNA	EIF4E-AS-1
EIF4E3-AS-1	298.628	0.149415	0.275247	0.946651	377.861	0.642308	3.87757e-05	0.00509374	336.213	0.867622	3.75379e-07	4.08461e-05	lncRNA	EIF4E3-AS-1
EIF4EBP2-AS-1	48.7458	0.0652461	0.694265	0.989933	52.6014	0.323649	0.187838	0.552634	51.4622	0.0923057	0.748619	0.927897	lncRNA	EIF4EBP2-AS-1
EIF4ENIF1-AS-2	56.9913	-0.241403	0.123674	0.885631	55.6305	0.0343859	0.886325	0.965806	59.1244	-0.213104	0.298239	0.668121	lncRNA	EIF4ENIF1-AS-2
EIF4G1-AS-1	14.7109	-0.140708	0.579408	0.978474	14.2803	0.0721115	0.859849	NA	15.9891	-0.398012	0.270302	0.641932	lncRNA	EIF4G1-AS-1
EIF4G3-AS-1	1.8728	0.539538	0.437301	NA	1.41476	-1.0997	0.37079	NA	1.50222	-1.21762	0.3018	NA	lncRNA	EIF4G3-AS-1
EIF4G3-AS-2	66.7451	0.0717481	0.671085	0.988702	76.5546	0.106675	0.69646	0.904522	71.6997	0.304615	0.150682	0.503095	lncRNA	EIF4G3-AS-2
EIF4G3-AS-3	39.7872	-0.00870335	0.9593	0.999548	36.5059	-0.117961	0.713601	0.910548	34.5261	-0.282519	0.315656	0.682528	lncRNA	EIF4G3-AS-3
ELF1-AS-1	226.636	0.00944074	0.945767	0.998924	284.917	0.579129	0.000278388	0.0181866	277.617	0.567303	0.000343525	0.0110602	lncRNA	ELF1-AS-1
ELF1-AS-2	210.126	0.012758	0.931974	0.998542	262.09	0.456114	0.00950215	0.141903	258.756	0.401925	0.00829726	0.100977	lncRNA	ELF1-AS-2
ELF3-AS-2	6.45961	-0.099766	0.81155	0.9963	7.16459	0.47873	0.436388	NA	6.61643	-0.0143529	0.978449	NA	lncRNA	ELF3-AS-2
ELK3-AS-1	6.66486	-0.0711548	0.850804	0.998021	8.21993	0.0463425	0.93368	NA	7.00174	-0.144527	0.770266	0.934125	lncRNA	ELK3-AS-1
ELL-AS-1	326.712	-0.0161946	0.928034	0.998542	311.198	0.0985615	0.61565	0.868067	320.105	-0.325773	0.177782	0.540473	lncRNA	ELL-AS-1
ELMO1-AS-1	135.232	0.17646	0.173943	0.912229	157.864	0.313029	0.0993794	0.422005	153.151	0.617118	0.000117636	0.00484545	lncRNA	ELMO1-AS-1
ELMO1-AS-2	23.5219	-0.277709	0.266411	0.946651	22.174	0.0647185	0.882217	0.964431	23.5892	-0.273627	0.357383	0.716033	lncRNA	ELMO1-AS-2
ELMO1-AS-4	112.122	-0.0382233	0.81223	0.9963	113.768	-0.0032429	0.987646	0.995874	109.922	0.0239499	0.895636	0.972769	lncRNA	ELMO1-AS-4
ELMO2-AS-1	21.2572	-0.0298677	0.904174	0.998168	28.8866	0.342442	0.262559	0.630322	25.2735	0.525081	0.122096	0.45591	lncRNA	ELMO2-AS-1
ELMO2-AS-2	166.225	0.0974484	0.428669	0.965751	205.016	0.371524	0.0329774	0.258486	179.855	0.473103	0.00100669	0.0240989	lncRNA	ELMO2-AS-2
ELMOD3-AS-2	14.7163	-0.199161	0.436184	0.967543	10.5552	-0.104587	0.831265	NA	11.4416	-0.70032	0.0970155	0.407109	lncRNA	ELMOD3-AS-2
ELMSAN1-AS-2	60.3818	0.149138	0.362075	0.956167	70.0475	0.30999	0.156712	0.51337	70.0798	0.212318	0.396178	0.744499	lncRNA	ELMSAN1-AS-2
ELMSAN1-AS-3	24.2171	0.0942441	0.635481	0.985281	25.1216	-0.028053	0.933308	0.980611	23.1428	0.16683	0.594083	0.860733	lncRNA	ELMSAN1-AS-3
ELOA-AS-1	189.627	0.26172	0.243741	0.942656	174.84	-0.228178	0.31245	0.674588	168.582	0.0983826	0.656232	0.890794	lncRNA	ELOA-AS-1
ELOVL5-AS-1	358.076	0.0881997	0.465491	0.969776	473.58	0.42761	0.0170385	0.187934	459.982	0.594997	1.62707e-05	0.000956867	lncRNA	ELOVL5-AS-1
ELOVL6-AS-2	4.60457	-0.394963	0.499248	NA	6.18305	0.265657	0.707	NA	5.6817	0.208201	0.754558	NA	lncRNA	ELOVL6-AS-2
ELP2-AS-2	10.8233	-0.52425	0.0631309	0.821795	12.159	0.480033	0.312802	NA	13.3049	0.18108	0.653516	0.889636	lncRNA	ELP2-AS-2
ELP3-AS-1	19.0746	-0.325619	0.242631	0.941993	16.5161	0.283388	0.444472	NA	18.4475	-0.0510774	0.892719	0.971691	lncRNA	ELP3-AS-1
ELP4-AS-1	10.6662	-0.396366	0.209519	0.930019	10.8753	-0.656629	0.171906	NA	10.417	-0.445413	0.337133	0.70072	lncRNA	ELP4-AS-1
EMB-AS-1	28.7003	-0.138961	0.491409	0.972021	32.9471	0.177516	0.531552	0.826338	35.2106	0.227991	0.433414	0.768812	lncRNA	EMB-AS-1
EMB-AS-2	152.648	-0.0810034	0.513458	0.975604	169.339	0.207094	0.193685	0.559502	166.928	0.156229	0.371509	0.727151	lncRNA	EMB-AS-2
EMC1-AS-1	57.5526	0.273942	0.101002	0.859897	60.7306	-0.535179	0.0296043	0.247482	52.7846	0.277758	0.250661	0.62413	lncRNA	EMC1-AS-1
EMC8-AS-1	3.83788	0.407467	0.425013	NA	4.59638	0.595901	0.385925	NA	5.43844	0.652525	0.258483	NA	lncRNA	EMC8-AS-1
EMC8-AS-2	5.86833	0.00373793	0.992386	0.999571	7.19742	0.0819741	0.895204	NA	6.34937	0.196155	0.727705	NA	lncRNA	EMC8-AS-2
EMC9-AS-1	8.07857	0.61078	0.118924	0.880294	7.55212	-0.775335	0.173124	NA	5.88893	-0.0885213	0.89455	NA	lncRNA	EMC9-AS-1
EMCN-AS-1	7.82212	-0.437561	0.212557	0.930998	8.6328	0.2015	0.689822	NA	7.90624	0.304027	0.532909	0.831184	lncRNA	EMCN-AS-1
EML4-AS-1	21.1736	-0.509771	0.0692335	0.833624	33.5009	1.0555	0.000918785	0.0377025	32.5661	0.72561	0.0346453	0.239562	lncRNA	EML4-AS-1
EML4-AS-2	44.5049	0.164807	0.521021	0.976127	59.5907	0.0800111	0.758919	0.925431	52.1719	0.270308	0.349687	0.710043	lncRNA	EML4-AS-2
EML4-AS-3	286.934	0.089568	0.613523	0.982024	418.578	0.582107	0.00714255	0.120417	370.777	0.669954	0.000142399	0.00561536	lncRNA	EML4-AS-3
EML4-AS-4	241.692	0.0044918	0.975306	0.999571	293.182	0.315328	0.10256	0.42668	282.513	0.317955	0.0711064	0.347316	lncRNA	EML4-AS-4
EMP3-AS-2	19.0888	0.331799	0.339058	0.952599	23.9003	0.84981	0.0115344	0.155755	21.9779	1.16166	0.000384605	0.0120988	lncRNA	EMP3-AS-2
ENDOV-AS-2	319.863	0.114387	0.568256	0.978474	365.11	0.109935	0.560318	0.840651	309.242	0.342986	0.055665	0.309195	lncRNA	ENDOV-AS-2
ENG-AS-1	32.7928	-0.372156	0.0838804	0.841488	34.8678	0.494294	0.127711	0.472451	39.911	0.0615393	0.831864	0.953792	lncRNA	ENG-AS-1
ENOSF1-AS-1	4.35705	-0.382129	0.557568	NA	3.36077	0.741463	0.379291	NA	4.83531	0.180581	0.797037	NA	lncRNA	ENOSF1-AS-1
ENOSF1-AS-2	3.09001	-0.490875	0.354402	NA	3.06732	0.373488	0.674143	NA	3.97342	-0.480629	0.526826	NA	lncRNA	ENOSF1-AS-2
ENPEP-AS-3	0.924156	0.412929	0.744363	NA	0.879891	-0.960289	0.567668	NA	0.807196	-0.777507	0.659475	NA	lncRNA	ENPEP-AS-3
ENPEP-AS-4	13.3311	-0.105568	0.715843	0.991927	12.619	-0.30823	0.529982	NA	12.033	-0.0641031	0.885483	0.970671	lncRNA	ENPEP-AS-4
ENSA-AS-1	28.4376	0.522569	0.004207	0.352053	30.7664	-0.185921	0.528507	0.824558	26.9666	0.291201	0.272127	0.643565	lncRNA	ENSA-AS-1
ENSA-AS-2	18.9562	-0.145161	0.530985	0.976311	17.9852	-0.149333	0.710151	NA	18.1057	0.0888556	0.808413	0.948292	lncRNA	ENSA-AS-2
ENSA-AS-3	13.5917	0.287381	0.325771	0.95202	13.1495	-0.227646	0.594677	NA	11.8979	0.199391	0.650407	0.88829	lncRNA	ENSA-AS-3
ENSG00000000419	174.159	-0.115558	0.364242	0.95677	174.288	0.289922	0.0786633	0.382123	186.568	0.145288	0.360406	0.718079	protein_coding	DPM1
ENSG00000000457	223.606	-0.243002	0.0631173	0.821795	202.925	-0.363469	0.0674165	0.356584	217.77	-0.438792	0.0103459	0.116567	protein_coding	SCYL3
ENSG00000000460	100.464	-0.0973133	0.42841	0.965751	83.7518	-0.219517	0.285026	0.651361	87.5002	-0.35291	0.0817676	0.374647	protein_coding	C1orf112
ENSG00000000938	2957.55	0.024289	0.848509	0.998021	2450.14	-0.358713	0.0198641	0.201582	2268.24	-0.231106	0.0941362	0.400226	protein_coding	FGR
ENSG00000000971	55.8291	0.164913	0.478016	0.969776	59.3675	-0.219034	0.363434	0.720577	46.3889	0.171419	0.520118	0.822792	protein_coding	CFH
ENSG00000001036	207.466	-0.00841311	0.934291	0.998542	181.044	-0.0459476	0.803147	0.940107	195.219	-0.168376	0.310054	0.67875	protein_coding	FUCA2
ENSG00000001084	296.275	0.133781	0.400051	0.96	285.542	-0.360629	0.0839501	0.393146	262.337	-0.302101	0.0630926	0.328592	protein_coding	GCLC
ENSG00000001167	420.183	0.0874664	0.280575	0.946651	415.352	-0.0904115	0.482692	0.798899	400.613	-0.0722554	0.574017	0.8525	protein_coding	NFYA
ENSG00000001460	36.7086	-0.143246	0.506588	0.974781	37.4581	-0.0253594	0.932396	0.980254	40.1894	0.0109807	0.970215	0.992067	protein_coding	STPG1
ENSG00000001461	471.28	-0.0827506	0.374898	0.957688	489.682	0.064146	0.719399	0.912596	513.003	-0.0710859	0.5942	0.860733	protein_coding	NIPAL3
ENSG00000001497	260.89	-0.0383288	0.652209	0.986571	294.361	0.380372	0.0110406	0.153246	320.661	0.233804	0.050084	0.29134	protein_coding	LAS1L
ENSG00000001561	211.313	0.156248	0.402769	0.96	229.204	0.0671619	0.713817	0.910637	191.924	0.191117	0.243628	0.617968	protein_coding	ENPP4
ENSG00000001626	2.75882	0.427328	0.517677	NA	4.28112	-0.296	0.70895	NA	3.0859	0.812464	0.30498	NA	protein_coding	CFTR
ENSG00000001629	663.695	-0.0762334	0.443082	0.967543	656.213	0.0516522	0.762392	0.926967	660.112	0.0366682	0.795004	0.941767	protein_coding	ANKIB1
ENSG00000001630	188.908	-0.155522	0.156534	0.905531	195.797	0.356584	0.0326076	0.257212	191.079	0.0273063	0.869281	0.965212	protein_coding	CYP51A1
ENSG00000001631	388.845	0.127747	0.385332	0.958304	359.757	-0.435517	0.0167448	0.186287	325.824	-0.178175	0.250459	0.624094	protein_coding	KRIT1
ENSG00000002016	188.83	-0.218476	0.16431	0.907697	153.253	0.052798	0.816721	0.944298	169.291	-0.396562	0.0125646	0.131203	protein_coding	RAD52
ENSG00000002330	69.7307	-0.0682855	0.682706	0.989291	85.3247	0.627061	0.00570705	0.107331	83.9291	0.458422	0.0515649	0.296377	protein_coding	BAD
ENSG00000002549	575.366	-0.0702322	0.645374	0.985281	535.474	0.202664	0.267812	0.635808	549.305	0.128396	0.466751	0.790262	protein_coding	LAP3
ENSG00000002586	1513.02	0.0719481	0.528826	0.976311	1323.05	-0.245652	0.0612864	0.342809	1220.07	-0.202733	0.0883455	0.38885	protein_coding	CD99
ENSG00000002822	345.637	0.0510088	0.559439	0.978474	318.034	-0.118808	0.389456	0.737422	324.807	-0.112325	0.388919	0.740504	protein_coding	MAD1L1
ENSG00000002834	2405.9	0.108902	0.125168	0.888071	2361.29	-0.0120873	0.936584	0.981152	2225.71	0.0248111	0.83172	0.953792	protein_coding	LASP1
ENSG00000002919	224.06	0.0555437	0.539282	0.977047	209.017	0.103803	0.535002	0.827392	213.58	0.0352655	0.781513	0.937756	protein_coding	SNX11
ENSG00000002933	132.669	0.19615	0.615246	0.982604	149.14	-0.274534	0.240986	0.611041	183.049	-0.222737	0.278113	0.648898	protein_coding	TMEM176A
ENSG00000003056	1270.61	0.0356929	0.638537	0.985281	1149.24	-0.308151	0.0341022	0.262874	1149.31	-0.164634	0.30154	0.670866	protein_coding	M6PR
ENSG00000003147	32.8737	-0.183114	0.444095	0.967546	25.4617	-0.0915701	0.805001	0.940975	32.2538	-0.378257	0.170446	0.531549	protein_coding	ICA1
ENSG00000003249	25.3124	0.1794	0.45046	0.968788	24.0505	-0.507147	0.143002	0.492708	28.9508	-0.199741	0.541432	0.837344	protein_coding	DBNDD1
ENSG00000003393	178.244	-0.0822066	0.61065	0.981852	167.931	-0.0263837	0.896246	0.968233	164.458	-0.0597711	0.795272	0.941881	protein_coding	ALS2
ENSG00000003400	512.538	-0.152665	0.0805794	0.839474	489.3	-0.165405	0.289493	0.654406	492.778	-0.250285	0.0995156	0.412295	protein_coding	CASP10
ENSG00000003402	3364.53	0.0253948	0.69186	0.989309	3185.82	-0.203732	0.101872	0.425072	3060.83	-0.202961	0.0884667	0.389215	protein_coding	CFLAR
ENSG00000003436	180.558	-0.582195	0.0022975	0.257381	122.015	-0.194262	0.39677	0.742544	168.261	-0.42049	0.101862	0.417874	protein_coding	TFPI
ENSG00000003509	120.538	0.158752	0.26805	0.946651	121.483	-0.0132129	0.941872	0.983069	117.234	0.154461	0.412146	0.754504	protein_coding	NDUFAF7
ENSG00000003756	1382.62	-0.0150043	0.835899	0.998021	1342.64	0.0447719	0.745923	0.921239	1371.75	0.0330411	0.747569	0.927694	protein_coding	RBM5
ENSG00000003987	76.9845	-0.133197	0.521	0.976127	75.6275	0.133656	0.567319	0.843848	72.8459	-0.17923	0.530775	0.829742	protein_coding	MTMR7
ENSG00000004059	494.361	0.0413607	0.633301	0.985281	478.75	-0.0873246	0.540472	0.830891	469.223	-0.061374	0.636513	0.8814	protein_coding	ARF5
ENSG00000004139	351.845	0.0543873	0.632344	0.985281	326.423	0.101523	0.57182	0.84677	343.895	-0.151737	0.255049	0.629058	protein_coding	SARM1
ENSG00000004142	278.377	-0.122244	0.310171	0.947781	260.732	0.027617	0.862423	0.957367	277.099	-0.18162	0.225778	0.599243	protein_coding	POLDIP2
ENSG00000004399	1024.08	0.136484	0.289673	0.946651	986.271	0.0414815	0.792228	0.936395	991.384	0.289592	0.037128	0.248956	protein_coding	PLXND1
ENSG00000004455	667.744	-0.0465047	0.605097	0.981852	576.86	-0.11341	0.44519	0.776516	601.57	-0.250083	0.0827266	0.377383	protein_coding	AK2
ENSG00000004468	441.399	-0.418513	0.00261425	0.276687	400.377	-0.339472	0.0495224	0.314163	415.723	-0.478107	0.00254847	0.0464246	protein_coding	CD38
ENSG00000004478	236.039	0.0122385	0.917751	0.998504	269.408	0.100243	0.530198	0.825218	267.713	0.269164	0.0814989	0.37386	protein_coding	FKBP4
ENSG00000004487	489.146	0.00966388	0.914151	0.998504	511.619	0.107497	0.41601	0.755488	536.555	0.135825	0.276622	0.647275	protein_coding	KDM1A
ENSG00000004534	1150.8	-0.0167553	0.838451	0.998021	1089.52	-0.0779389	0.542893	0.832269	1103.06	-0.0595379	0.609482	0.868032	protein_coding	RBM6
ENSG00000004660	72.0362	-0.172725	0.289497	0.946651	61.4828	-0.179831	0.440901	0.77492	58.3311	-0.225654	0.30241	0.671777	protein_coding	CAMKK1
ENSG00000004700	500.739	-0.0390505	0.711107	0.991542	516.885	-0.113035	0.387747	0.736531	492.361	-0.0297557	0.843533	0.957314	protein_coding	RECQL
ENSG00000004766	286.69	-0.0474212	0.695111	0.989933	256.187	-0.133638	0.42208	0.76031	273.499	-0.151521	0.308485	0.678379	protein_coding	VPS50
ENSG00000004777	59.6581	0.0892485	0.794563	0.995897	63.3547	0.253799	0.455636	0.782331	79.5642	-0.54736	0.0731438	0.351934	protein_coding	ARHGAP33
ENSG00000004779	101.953	-0.308085	0.0554279	0.793959	106.371	0.0297072	0.884057	0.964923	109.682	0.0316974	0.86862	0.965196	protein_coding	NDUFAB1
ENSG00000004799	189.069	0.0268259	0.94215	0.998542	146.887	-1.00107	1.32093e-06	0.000523562	140.855	-1.24969	0.00621271	0.0841653	protein_coding	PDK4
ENSG00000004809	23.7237	-0.0693843	0.791197	0.995694	16.4437	0.141622	0.722361	NA	20.7472	-0.329703	0.375689	0.731175	protein_coding	SLC22A16
ENSG00000004838	16.5894	-0.0484873	0.873326	0.998021	17.4064	0.0922347	0.823541	NA	15.8998	0.116245	0.776485	0.935222	protein_coding	ZMYND10
ENSG00000004864	122.455	0.202582	0.317696	0.947781	118.994	0.0643399	0.727892	0.915879	132.326	0.0369065	0.847639	0.958581	protein_coding	SLC25A13
ENSG00000004866	107.495	0.132831	0.386947	0.958304	113.737	0.124018	0.564931	0.842239	105.421	0.426446	0.0222009	0.186594	protein_coding	ST7
ENSG00000004897	590.805	0.0928826	0.318576	0.947781	601.977	-0.158976	0.371495	0.725757	560.245	-0.0961448	0.480049	0.796156	protein_coding	CDC27
ENSG00000004939	1367.54	0.489589	0.331099	0.952599	1426.51	-1.88452	0.0706539	0.364582	906.087	-2.03469	0.034495	0.238905	protein_coding	SLC4A1
ENSG00000004961	99.3729	0.121521	0.363643	0.95677	91.2377	-0.273343	0.178878	0.542598	85.642	-0.146324	0.481543	0.797143	protein_coding	HCCS
ENSG00000004975	186.501	0.0202248	0.866336	0.998021	196.165	0.0475994	0.779593	0.931614	199.318	0.0917014	0.639576	0.883005	protein_coding	DVL2
ENSG00000005007	864.16	-0.0162538	0.909808	0.998168	933.444	0.120003	0.469571	0.790403	895.561	-0.0279446	0.867537	0.964805	protein_coding	UPF1
ENSG00000005020	838.1	-0.0176426	0.911357	0.998272	752.89	-0.376288	0.063434	0.347769	747.696	-0.0942862	0.646372	0.886525	protein_coding	SKAP2
ENSG00000005022	783.938	-0.178382	0.0812862	0.839474	871.97	0.190053	0.148343	0.501207	889.727	0.134079	0.269655	0.641447	protein_coding	SLC25A5
ENSG00000005059	418.859	-0.270838	0.0284443	0.680412	451.522	0.247802	0.062127	0.345105	484.485	0.145629	0.221362	0.594157	protein_coding	MCUB
ENSG00000005075	135.005	-0.0295131	0.853892	0.998021	142.044	0.0157418	0.93593	0.981152	138.808	0.0808915	0.594767	0.860733	protein_coding	POLR2J
ENSG00000005100	182.058	-0.0239824	0.769152	0.995694	159.718	-0.279903	0.103636	0.428584	163.013	-0.28549	0.0828495	0.377564	protein_coding	DHX33
ENSG00000005156	597.231	0.0256753	0.800489	0.995949	632.892	0.149047	0.338335	0.697871	622.399	0.00175041	0.98897	0.997069	protein_coding	LIG3
ENSG00000005175	278.491	-0.0116684	0.94076	0.998542	268.73	-0.11838	0.460353	0.784647	268.8	-0.0638489	0.714081	0.91332	protein_coding	RPAP3
ENSG00000005187	106.74	0.0364175	0.815008	0.9963	113.758	0.164551	0.413608	0.754386	118.933	0.153577	0.410342	0.753306	protein_coding	ACSM3
ENSG00000005194	129.504	0.0198052	0.888386	0.998021	126.231	-0.16441	0.342091	0.702278	136.805	-0.143966	0.361868	0.719352	protein_coding	CIAPIN1
ENSG00000005206	299.504	-0.0915889	0.401323	0.96	279.809	-0.0607586	0.747599	0.922013	291.099	-0.27654	0.155956	0.510767	protein_coding	SPPL2B
ENSG00000005238	344.05	0.00196146	0.991117	0.999571	306.579	-0.580155	0.0192761	0.197462	281.497	-0.626857	0.000297451	0.00993259	protein_coding	FAM214B
ENSG00000005243	8.81129	0.180281	0.668266	0.988569	10.6023	0.216447	0.708615	NA	8.88814	0.775311	0.12393	0.458829	protein_coding	COPZ2
ENSG00000005249	1938.71	-0.240107	0.289175	0.946651	1781.75	-0.256872	0.331427	0.692057	2094.89	-0.258005	0.472604	0.791751	protein_coding	PRKAR2B
ENSG00000005302	838.077	0.023702	0.852407	0.998021	773.382	0.0983785	0.502103	0.810701	848.723	0.0338845	0.819152	0.951195	protein_coding	MSL3
ENSG00000005339	3462.94	0.0320001	0.76713	0.995469	3346.91	0.0687815	0.641272	0.881401	3399.55	-0.0756831	0.612318	0.869545	protein_coding	CREBBP
ENSG00000005379	653.359	0.201904	0.145377	0.898122	709.045	0.157037	0.394979	0.74114	564.524	0.408267	0.0119398	0.127096	protein_coding	TSPOAP1
ENSG00000005436	177.824	-0.140822	0.413473	0.962086	163.829	0.0653259	0.710852	0.909627	183.699	-0.0733193	0.713521	0.913013	protein_coding	GCFC2
ENSG00000005448	45.039	0.3074	0.0375484	0.734792	51.5929	0.0264855	0.916405	0.975099	47.2018	0.22323	0.33219	0.696074	protein_coding	WDR54
ENSG00000005469	81.2475	-0.116373	0.502305	0.97411	89.5638	0.19102	0.353066	0.712796	90.2015	0.078012	0.738361	0.923996	protein_coding	CROT
ENSG00000005471	56.6531	0.194967	0.393879	0.958304	57.3546	-0.451508	0.0598334	0.338612	66.259	-0.412122	0.122896	0.456914	protein_coding	ABCB4
ENSG00000005483	2593.84	0.0147449	0.846149	0.998021	2905.05	0.474558	0.000462243	0.0246724	3021.07	0.342598	0.0063821	0.0857302	protein_coding	KMT2E
ENSG00000005486	218.781	-0.163404	0.403809	0.96	240.218	0.227305	0.385105	0.734277	261.196	-0.216837	0.355824	0.714796	protein_coding	RHBDD2
ENSG00000005700	498.383	-0.0723015	0.522038	0.976127	494.993	0.0851833	0.560334	0.840651	498.416	0.00320534	0.984385	0.995639	protein_coding	IBTK
ENSG00000005801	223.057	0.0135743	0.907109	0.998168	229.411	0.0695694	0.656958	0.888533	220.488	0.0451194	0.751575	0.928427	protein_coding	ZNF195
ENSG00000005810	4940.52	0.0694947	0.295581	0.947781	5044.24	-0.0492029	0.691797	0.902341	4913.23	-0.0212723	0.856619	0.96173	protein_coding	MYCBP2
ENSG00000005812	480.593	-0.108936	0.174142	0.912229	476.748	0.03552	0.798026	0.938496	496.054	-0.0233259	0.850666	0.959562	protein_coding	FBXL3
ENSG00000005844	5568.39	0.234224	0.00598725	0.396108	5084.05	-0.236607	0.0764969	0.377095	4454.63	-0.248992	0.0782737	0.364298	protein_coding	ITGAL
ENSG00000005882	173.714	0.0117816	0.935259	0.998542	152.878	0.0896837	0.628269	0.875208	156.012	0.00498257	0.98233	0.995144	protein_coding	PDK2
ENSG00000005884	50.7938	0.198906	0.352507	0.955108	51.4491	-0.173691	0.524053	0.82211	50.2229	0.0414048	0.905968	0.975894	protein_coding	ITGA3
ENSG00000005889	670.836	-0.169725	0.161625	0.906927	727.461	0.13442	0.291646	0.656302	831.478	-0.0548025	0.707354	0.911954	protein_coding	ZFX
ENSG00000005893	839.633	-0.0225704	0.85144	0.998021	806.953	-0.0872444	0.607884	0.864467	805.881	-0.00575996	0.975528	0.993827	protein_coding	LAMP2
ENSG00000005961	1919.95	-0.426092	0.0737986	0.834693	1929.86	-0.541313	0.00679801	0.11773	2129.68	-0.489189	0.247528	0.621116	protein_coding	ITGA2B
ENSG00000006007	365.645	-0.0648912	0.653058	0.986571	398.903	-0.00303575	0.9875	0.995874	378.056	0.0367378	0.843272	0.957314	protein_coding	GDE1
ENSG00000006015	183.979	0.159291	0.17935	0.913719	196.189	-0.211491	0.305458	0.669302	183.104	-0.0789101	0.699612	0.908585	protein_coding	REX1BD
ENSG00000006016	21.6923	0.0369629	0.86924	0.998021	24.095	-0.0220399	0.953242	0.987498	25.1532	-0.062191	0.858161	0.962383	protein_coding	CRLF1
ENSG00000006025	222.263	0.0956473	0.578538	0.978474	244.602	0.0682291	0.723428	0.91312	219.116	-0.00820611	0.971223	0.992219	protein_coding	OSBPL7
ENSG00000006062	425.318	0.0823329	0.517482	0.975604	480.164	0.0560686	0.728454	0.916129	462.424	0.323103	0.0299368	0.22151	protein_coding	MAP3K14
ENSG00000006118	77.4796	-0.0150343	0.94864	0.998924	64.0097	-0.486975	0.063048	0.346467	62.7429	-0.451627	0.0332888	0.235356	protein_coding	TMEM132A
ENSG00000006125	1588.49	-0.182793	0.186674	0.915499	1727.23	0.406995	0.00397347	0.0906029	1859.59	0.277088	0.0386232	0.25429	protein_coding	AP2B1
ENSG00000006194	279.271	0.0412595	0.677101	0.989291	289.208	0.0488845	0.766356	0.92904	281.73	-0.0834014	0.599846	0.863692	protein_coding	ZNF263
ENSG00000006282	194.303	0.152041	0.338061	0.952599	162.951	-0.186453	0.290201	0.654781	173.562	-0.340487	0.0277401	0.211882	protein_coding	SPATA20
ENSG00000006432	127.731	-0.171801	0.243115	0.941993	156.439	0.439464	0.0158347	0.18152	168.834	0.149882	0.448272	0.77788	protein_coding	MAP3K9
ENSG00000006451	205.749	-0.0966526	0.436476	0.967543	195.747	0.21151	0.226507	0.596455	207.985	-0.0852028	0.517656	0.821688	protein_coding	RALA
ENSG00000006453	56.0531	-0.0509764	0.846997	0.998021	47.1571	0.144371	0.656164	0.888533	51.1626	-0.0176065	0.946773	0.987387	protein_coding	BAIAP2L1
ENSG00000006459	1243.33	0.126922	0.21365	0.930998	1286.72	-0.0713079	0.632861	0.87771	1230.05	0.120006	0.281147	0.65147	protein_coding	KDM7A
ENSG00000006530	390.753	-0.0879459	0.324756	0.951325	406.085	0.0180408	0.896087	0.968233	397.302	-0.0282006	0.825256	0.952283	protein_coding	AGK
ENSG00000006534	390.886	0.153028	0.280092	0.946651	325.556	-0.446853	0.0412241	0.287151	298.245	-0.312617	0.0981454	0.40924	protein_coding	ALDH3B1
ENSG00000006555	139.585	0.0893365	0.575068	0.978474	122.197	-0.42349	0.0750754	0.373774	106.147	-0.393489	0.0392582	0.256445	protein_coding	TTC22
ENSG00000006576	468.522	-0.152229	0.0642141	0.822393	454.97	0.0328761	0.823335	0.946369	489.077	-0.147813	0.331477	0.695483	protein_coding	PHTF2
ENSG00000006607	227.031	0.0246243	0.836237	0.998021	248.29	-0.0407495	0.810076	0.942629	244.227	-0.096341	0.46975	0.791526	protein_coding	FARP2
ENSG00000006625	59.1769	0.111721	0.549667	0.978474	57.2343	-0.0589487	0.808341	0.942119	59.1345	0.0562781	0.810523	0.948723	protein_coding	GGCT
ENSG00000006634	124.279	-0.227926	0.102991	0.859897	158.418	0.78508	1.54586e-05	0.00264202	166.911	0.34375	0.0410938	0.262894	protein_coding	DBF4
ENSG00000006638	67.8315	-0.0940078	0.693351	0.989933	58.8656	-0.368512	0.151515	0.506648	70.4271	-0.668047	0.0106731	0.118806	protein_coding	TBXA2R
ENSG00000006652	526.602	0.148744	0.265757	0.946651	850.88	0.88151	2.8173e-07	0.000190156	852.78	0.992555	2.05511e-11	7.2099e-09	protein_coding	IFRD1
ENSG00000006695	193.638	0.0442456	0.695295	0.989933	180.343	-0.25716	0.109015	0.436885	182.9	-0.232957	0.129193	0.466804	protein_coding	COX10
ENSG00000006712	318.097	0.376223	0.00805789	0.447739	342.442	-0.285389	0.103869	0.428584	290.011	-0.0145013	0.940111	0.98533	protein_coding	PAF1
ENSG00000006715	632.468	-0.0945757	0.304209	0.947781	651.734	0.161871	0.34878	0.708872	673.081	0.0793265	0.61118	0.869002	protein_coding	VPS41
ENSG00000006744	393.134	-0.0237324	0.805623	0.995949	436.897	-0.0685607	0.638307	0.879921	412.851	0.0159351	0.910365	0.977521	protein_coding	ELAC2
ENSG00000006756	233.712	-0.0690011	0.618961	0.983119	206.089	-0.360979	0.0548754	0.328903	215.649	-0.170849	0.29204	0.662036	protein_coding	ARSD
ENSG00000006757	35.2886	0.0102239	0.963854	0.999571	27.9326	-0.591991	0.0441665	0.297224	33.7811	-0.767469	0.00595415	0.0818616	protein_coding	PNPLA4
ENSG00000006831	492.218	-0.0749315	0.438223	0.967543	499.73	0.173699	0.244048	0.613696	489.696	0.102589	0.464553	0.789085	protein_coding	ADIPOR2
ENSG00000007038	12.2112	-0.191875	0.570436	0.978474	7.98388	-0.434963	0.424228	NA	12.5067	-0.692874	0.110873	0.436244	protein_coding	PRSS21
ENSG00000007047	310.698	0.130888	0.31949	0.947781	311.29	0.0639176	0.659484	0.890202	293.182	-0.0381752	0.79218	0.941547	protein_coding	MARK4
ENSG00000007080	156.601	0.233052	0.130463	0.889573	152.438	-0.000237822	0.998965	0.999201	144.211	0.0737283	0.708791	0.912113	protein_coding	CCDC124
ENSG00000007129	152.727	-0.191064	0.0859476	0.841583	161.859	-0.0874041	0.621116	0.87119	165.067	-0.333418	0.0402018	0.260269	protein_coding	CEACAM21
ENSG00000007168	1076.2	-0.00196021	0.981994	0.999571	1050.58	-0.0179009	0.890142	0.966921	1044.87	-0.0580477	0.610786	0.868632	protein_coding	PAFAH1B1
ENSG00000007202	1765.97	0.0177582	0.83395	0.998021	1639.55	0.0113296	0.937592	0.981505	1675.98	-0.0190427	0.87004	0.965404	protein_coding	KIAA0100
ENSG00000007237	1464.61	0.0738283	0.431019	0.965751	1282.08	-0.311923	0.0624314	0.345218	1128.13	-0.0658987	0.622769	0.873817	protein_coding	AC005747.1
ENSG00000007255	62.6013	0.0706926	0.713462	0.991542	73.8294	0.246511	0.354911	0.714128	71.1205	-0.0515446	0.827314	0.95286	protein_coding	TRAPPC6A
ENSG00000007264	363.632	0.348263	0.013964	0.540783	406.525	-0.0819899	0.690008	0.902132	307.414	0.0930588	0.618941	0.87121	protein_coding	MATK
ENSG00000007312	354.023	0.0226658	0.836878	0.998021	372.636	-0.414723	0.013372	0.166017	382.164	-0.330347	0.0990653	0.411617	protein_coding	CD79B
ENSG00000007341	162.872	0.0490805	0.684013	0.989291	175.156	0.0507028	0.744679	0.920983	169.03	0.0924761	0.502831	0.811117	protein_coding	ST7L
ENSG00000007350	75.4256	-0.271763	0.293225	0.947781	26.103	0.108964	0.812562	0.943112	33.0033	0.587753	0.19497	0.56237	protein_coding	TKTL1
ENSG00000007376	131.786	0.11752	0.326084	0.952294	124.17	-0.210161	0.28189	0.649402	111.544	-0.281794	0.135573	0.47943	protein_coding	RPUSD1
ENSG00000007392	456.128	0.0680163	0.454297	0.968788	500.273	0.179347	0.191246	0.55733	502.88	0.168727	0.190447	0.556624	protein_coding	LUC7L
ENSG00000007402	205.799	0.253152	0.184154	0.915499	217.705	-0.172096	0.413586	0.754386	158.96	0.0693993	0.736854	0.923996	protein_coding	CACNA2D2
ENSG00000007516	89.9427	0.159631	0.401174	0.96	97.3634	-0.0233286	0.937218	0.981296	93.3996	-0.250097	0.322704	0.688012	protein_coding	BAIAP3
ENSG00000007520	147.524	0.0777285	0.510089	0.975156	147.834	-0.0733186	0.705917	0.908116	138.272	0.0637255	0.729455	0.9211	protein_coding	TSR3
ENSG00000007541	163.324	-0.344554	0.0172026	0.580959	139.125	-0.296561	0.189739	0.555717	152.805	-0.616092	0.00425429	0.0664135	protein_coding	PIGQ
ENSG00000007545	423.266	-0.160176	0.391644	0.958304	350.894	-0.295676	0.067914	0.356918	382.036	-0.399627	0.0287731	0.216624	protein_coding	CRAMP1
ENSG00000007923	278.49	0.0834117	0.537309	0.976693	246.233	-0.351443	0.0314994	0.252735	239.829	-0.277831	0.0363557	0.245687	protein_coding	DNAJC11
ENSG00000007944	682.909	0.186776	0.116153	0.875007	840.113	0.368013	0.0192023	0.197462	843.155	0.477855	0.00265409	0.0476238	protein_coding	MYLIP
ENSG00000007968	263.587	-0.432525	0.0781591	0.837612	221.672	-0.62471	0.308938	0.671565	213.679	-1.36584	0.00315485	0.053853	protein_coding	E2F2
ENSG00000008018	385.005	0.00192039	0.984245	0.999571	409.806	0.0812609	0.59777	0.859722	402.238	0.219084	0.0867572	0.385483	protein_coding	PSMB1
ENSG00000008083	1168.18	-0.0473081	0.498263	0.973422	1244.01	0.327533	0.0104548	0.149784	1227.9	0.313029	0.00424505	0.0663428	protein_coding	JARID2
ENSG00000008086	169.885	-0.0413107	0.837828	0.998021	147.977	-0.059108	0.81123	0.94285	178.172	-0.404945	0.0469133	0.282355	protein_coding	CDKL5
ENSG00000008128	520.09	0.143567	0.130531	0.889573	580.521	0.0559188	0.693828	0.903391	552.684	0.122007	0.403795	0.749275	protein_coding	CDK11A
ENSG00000008130	952.147	-0.0742774	0.639948	0.985281	845.487	-0.192519	0.159123	0.516305	831.836	-0.210341	0.109811	0.434405	protein_coding	NADK
ENSG00000008226	135.456	-0.12616	0.394027	0.958304	134.541	0.261329	0.21494	0.582818	144.603	-0.0071479	0.964783	0.990402	protein_coding	DLEC1
ENSG00000008256	123.4	0.13713	0.445897	0.96844	141.328	0.249543	0.267637	0.635802	139.199	0.145769	0.443294	0.773801	protein_coding	CYTH3
ENSG00000008277	98.4655	0.296566	0.12105	0.883781	105.321	-0.25599	0.211858	0.57979	90.9954	0.119023	0.60388	0.865452	protein_coding	ADAM22
ENSG00000008282	262.092	-0.103464	0.387847	0.958304	275.097	0.173474	0.246835	0.61736	290.557	0.113141	0.450626	0.77964	protein_coding	SYPL1
ENSG00000008283	113.324	0.116261	0.547153	0.978474	130.773	-0.135127	0.561737	0.841337	118.258	0.114019	0.583944	0.85656	protein_coding	CYB561
ENSG00000008294	701.803	0.041421	0.685398	0.989291	727.352	0.18614	0.388068	0.736698	683.291	0.194543	0.30911	0.67846	protein_coding	SPAG9
ENSG00000008323	55.0394	0.312446	0.169919	0.909698	52.0124	-0.524452	0.104068	0.428584	45.2482	-0.316293	0.228602	0.602537	protein_coding	PLEKHG6
ENSG00000008324	59.1045	-0.31526	0.081172	0.839474	68.7324	0.589938	0.021581	0.211192	69.113	0.00586094	0.97569	0.993827	protein_coding	SS18L2
ENSG00000008382	94.1615	0.11705	0.375085	0.957688	88.5536	-0.192701	0.321258	0.683219	86.8118	-0.192399	0.323133	0.688283	protein_coding	MPND
ENSG00000008394	84.0404	0.293889	0.196643	0.92389	70.6745	-0.336888	0.258604	0.627233	58.2798	0.18083	0.441889	0.772943	protein_coding	MGST1
ENSG00000008405	171.563	0.209636	0.109078	0.862509	218.521	0.439866	0.04801	0.309733	185.585	0.531534	0.0178788	0.162027	protein_coding	CRY1
ENSG00000008441	234.295	0.353291	0.149453	0.899529	217.76	-1.20853	0.0133724	0.166017	186.706	-0.810212	0.092397	0.396896	protein_coding	NFIX
ENSG00000008513	1468.12	-0.0144394	0.83601	0.998021	1537.57	0.0282875	0.811776	0.943035	1548.35	0.108214	0.392337	0.742352	protein_coding	ST3GAL1
ENSG00000008516	89.3514	0.0758169	0.774533	0.995694	63.899	-0.33889	0.197397	0.564088	59.8014	-0.230175	0.441595	0.772943	protein_coding	MMP25
ENSG00000008517	1373.46	0.141203	0.283415	0.946651	1518.16	0.298763	0.159183	0.516305	1365.19	0.29329	0.0741383	0.354373	protein_coding	IL32
ENSG00000008710	850.06	-0.0177304	0.88585	0.998021	922.626	0.103568	0.441798	0.775227	900.807	0.062595	0.613181	0.869553	protein_coding	PKD1
ENSG00000008838	364.962	0.0184891	0.860383	0.998021	342.925	-0.156916	0.281648	0.649248	332.193	-0.0372661	0.78079	0.937575	protein_coding	MED24
ENSG00000008853	225.65	0.0638731	0.610207	0.981852	247.18	-0.251686	0.144427	0.495178	226.586	-0.184121	0.22557	0.599126	protein_coding	RHOBTB2
ENSG00000008869	864.022	-0.0813154	0.415923	0.963156	881.138	0.144887	0.306751	0.669619	922.341	-0.0691444	0.58119	0.855828	protein_coding	HEATR5B
ENSG00000008952	850.594	0.132594	0.334419	0.952599	915.924	-0.0231044	0.912436	0.973719	898.856	0.0457738	0.778712	0.936424	protein_coding	SEC62
ENSG00000008988	3202.85	0.16895	0.222687	0.934034	3526.39	0.182778	0.274976	0.643245	3542.7	0.367827	0.00793409	0.098202	protein_coding	RPS20
ENSG00000009307	3981.66	-0.031839	0.657963	0.98714	4288.47	0.232794	0.0762226	0.376551	4464.25	0.0887251	0.379459	0.733747	protein_coding	CSDE1
ENSG00000009335	822.571	-0.080574	0.273215	0.946651	774.026	-0.111462	0.441815	0.775227	778.204	-0.210045	0.118943	0.449528	protein_coding	UBE3C
ENSG00000009413	770.546	-0.0173044	0.905346	0.998168	757.714	-0.238056	0.175311	0.538443	731.117	-0.256853	0.183437	0.547541	protein_coding	REV3L
ENSG00000009694	326.645	0.0962562	0.55247	0.978474	418.502	0.0714261	0.745006	0.921029	363.927	0.41484	0.0158444	0.151576	protein_coding	TENM1
ENSG00000009724	84.0583	-0.0874759	0.48219	0.970135	96.5457	0.34313	0.0749375	0.373694	102.413	0.298422	0.108075	0.430422	protein_coding	MASP2
ENSG00000009780	137.672	0.0554542	0.636034	0.985281	152.491	-0.146098	0.380466	0.729914	141.486	-0.0128037	0.942559	0.986209	protein_coding	FAM76A
ENSG00000009790	2090.54	0.117504	0.34372	0.954056	1895.03	-0.263063	0.0820763	0.389437	1983.8	-0.128886	0.385429	0.737836	protein_coding	TRAF3IP3
ENSG00000009830	48.5144	-0.0761323	0.696244	0.989933	47.7561	-0.118736	0.660798	0.890751	50.5263	-0.207926	0.374745	0.730442	protein_coding	POMT2
ENSG00000009844	277.111	0.0405179	0.738968	0.995038	239.811	-0.387933	0.0170797	0.188039	246.714	-0.28279	0.121219	0.453496	protein_coding	VTA1
ENSG00000009954	1242.36	0.0195735	0.831009	0.998021	1239.55	0.00727737	0.955042	0.987586	1241.01	0.0389565	0.746096	0.927589	protein_coding	BAZ1B
ENSG00000010017	582.057	0.151106	0.0519889	0.786066	639.236	0.063819	0.611275	0.865649	607.833	0.129241	0.273179	0.644481	protein_coding	RANBP9
ENSG00000010072	143.364	0.0353692	0.832813	0.998021	142.569	0.256489	0.184301	0.548816	155.147	-0.0435297	0.814995	0.950497	protein_coding	SPRTN
ENSG00000010165	177.239	-0.145791	0.340083	0.952744	163.443	-0.640788	0.00648091	0.115065	151.561	-0.829102	1.07456e-05	0.000683289	protein_coding	EEF1AKNMT
ENSG00000010219	60.7953	-0.234118	0.153427	0.902678	58.9658	-0.0906829	0.711515	0.909627	61.8699	-0.171288	0.468125	0.79101	protein_coding	DYRK4
ENSG00000010244	2178.73	-0.0650022	0.403251	0.96	2385.96	0.263283	0.0475542	0.308164	2376.02	0.212036	0.0778554	0.363516	protein_coding	ZNF207
ENSG00000010256	467.138	-0.148067	0.12955	0.889573	425.347	0.0598603	0.674665	0.896726	439.71	-0.127152	0.324584	0.68949	protein_coding	UQCRC1
ENSG00000010270	205.719	-0.150919	0.187042	0.915499	207.43	0.0883325	0.637308	0.879672	207.18	-0.0529801	0.730015	0.921377	protein_coding	STARD3NL
ENSG00000010278	162.055	-0.224734	0.292222	0.946976	148.476	-0.169458	0.556899	0.839181	177.005	-0.125475	0.614816	0.869904	protein_coding	CD9
ENSG00000010292	575.146	-0.0271789	0.790767	0.995694	565.635	0.0402172	0.78678	0.934623	595.143	-0.181709	0.194516	0.561579	protein_coding	NCAPD2
ENSG00000010295	417.638	0.0447512	0.606054	0.981852	352.555	-0.240221	0.128957	0.473428	341.395	-0.354659	0.012693	0.131774	protein_coding	IFFO1
ENSG00000010310	32.3665	-0.417313	0.0535394	0.786066	32.3576	0.289615	0.433034	0.769313	30.4596	-0.196466	0.548616	0.840985	protein_coding	GIPR
ENSG00000010318	59.4121	-0.00909862	0.955311	0.999136	63.0227	0.129225	0.560282	0.840651	65.0383	0.211539	0.331592	0.695519	protein_coding	PHF7
ENSG00000010322	941	0.11639	0.197192	0.924127	957.819	0.148654	0.309425	0.671989	940.333	-2.95778e-06	0.999984	0.999984	protein_coding	NISCH
ENSG00000010327	1197.71	0.00829853	0.964289	0.999571	790.317	-0.492188	0.0119396	0.158322	789.498	-0.440338	0.00130498	0.028894	protein_coding	STAB1
ENSG00000010361	45.3684	0.0190298	0.918307	0.99852	42.6395	-0.239612	0.377938	0.728149	43.3968	-0.247267	0.402151	0.747979	protein_coding	FUZ
ENSG00000010404	1821.52	0.0284825	0.771883	0.995694	1952.41	0.196855	0.105927	0.431442	1890.36	0.179898	0.124039	0.459009	protein_coding	IDS
ENSG00000010539	84.4464	0.00160369	0.99303	0.999571	73.1278	-0.212498	0.385054	0.734277	70.9022	-0.253727	0.208734	0.579208	protein_coding	ZNF200
ENSG00000010610	1833.99	0.046184	0.690821	0.989291	1775.75	0.0576788	0.717668	0.912424	1855.06	0.0974821	0.518752	0.822072	protein_coding	CD4
ENSG00000010626	24.7303	0.277527	0.331505	0.952599	24.8191	0.124764	0.690886	0.902341	26.8187	0.133593	0.663503	0.893717	protein_coding	LRRC23
ENSG00000010671	693.935	-0.160543	0.129455	0.889573	597.15	-0.519753	0.00993204	0.145624	642.056	-0.37677	0.0734737	0.352638	protein_coding	BTK
ENSG00000010704	51.192	-0.0225855	0.921093	0.998542	43.4355	-0.21896	0.464926	0.78743	46.3835	-0.00255991	0.992871	0.998492	protein_coding	HFE
ENSG00000010803	188.699	0.15222	0.178071	0.913719	191.457	-0.0612228	0.741015	0.919788	201.133	-0.0331941	0.821448	0.951573	protein_coding	SCMH1
ENSG00000010810	2518.73	-0.00579388	0.942467	0.998542	2814.04	0.212645	0.102521	0.42668	2659.09	0.24044	0.0344669	0.238873	protein_coding	FYN
ENSG00000010818	1586.31	-0.20425	0.192822	0.921257	2193.74	0.644663	0.0105952	0.150836	2147.38	0.586884	0.00119206	0.0274274	protein_coding	HIVEP2
ENSG00000011007	457.659	0.108329	0.308564	0.947781	420.012	-0.302751	0.0308018	0.251372	407.894	-0.274461	0.031919	0.230397	protein_coding	ELOA
ENSG00000011009	250.849	0.158872	0.0975182	0.858495	245.635	0.0582982	0.744783	0.921013	239.094	-0.0535258	0.729957	0.921377	protein_coding	LYPLA2
ENSG00000011021	271.392	-0.0207672	0.858517	0.998021	278.769	0.0530729	0.763549	0.927613	266.73	0.0866998	0.540602	0.83704	protein_coding	CLCN6
ENSG00000011105	109.52	-0.708753	0.0172855	0.582117	109.278	-0.130923	0.622667	0.872233	124.463	-0.112836	0.717724	0.914679	protein_coding	TSPAN9
ENSG00000011114	407.96	-0.0720205	0.67306	0.989221	435.95	-0.221628	0.157693	0.514393	398.758	-0.0203029	0.893518	0.971816	protein_coding	BTBD7
ENSG00000011132	167.341	0.0906711	0.4576	0.968788	185.76	0.124921	0.538607	0.829758	188.153	0.202413	0.238237	0.613082	protein_coding	APBA3
ENSG00000011143	49.2085	-0.275966	0.211801	0.930998	42.0624	-0.486655	0.0723498	0.367395	42.7001	-0.470796	0.0651369	0.333603	protein_coding	MKS1
ENSG00000011198	200.62	-0.191651	0.186653	0.915499	185.061	0.0326371	0.873309	0.961086	196.165	-0.0554226	0.768923	0.933838	protein_coding	ABHD5
ENSG00000011243	550	0.0327467	0.731237	0.994165	564.627	-0.181827	0.235431	0.606613	532.868	-0.0214637	0.878975	0.9684	protein_coding	AKAP8L
ENSG00000011258	479.177	-0.0513324	0.545684	0.978474	476.48	0.193037	0.229702	0.600149	498.566	0.0615774	0.615447	0.870055	protein_coding	MBTD1
ENSG00000011260	262.46	-0.0542692	0.587313	0.978596	278.464	0.13668	0.36629	0.722249	287.439	0.0244243	0.848091	0.958658	protein_coding	UTP18
ENSG00000011275	896.622	-0.0304192	0.717628	0.992317	957.079	0.12586	0.345461	0.705941	992.383	0.0136173	0.907568	0.976738	protein_coding	RNF216
ENSG00000011295	397.943	0.0289849	0.742159	0.995038	448.818	0.202566	0.177267	0.540913	432.378	0.32388	0.0118883	0.126717	protein_coding	TTC19
ENSG00000011304	1792.22	0.181226	0.0979643	0.858495	1762.28	0.0281183	0.850011	0.952994	1707.63	0.0397934	0.733888	0.923225	protein_coding	PTBP1
ENSG00000011332	13.4428	0.0946606	0.780635	0.995694	17.4155	0.548734	0.216699	NA	17.6959	0.643863	0.0718566	0.348876	protein_coding	DPF1
ENSG00000011376	246.839	-0.00122256	0.991838	0.999571	255.107	0.0442066	0.770696	0.929582	261.715	-0.0778139	0.5836	0.856534	protein_coding	LARS2
ENSG00000011405	542.49	0.0976118	0.61369	0.98214	617.32	0.184574	0.37127	0.725757	548.538	-0.0686413	0.77954	0.936977	protein_coding	PIK3C2A
ENSG00000011422	373.468	0.372203	0.11935	0.880746	362.227	-0.108186	0.659573	0.890234	305.226	0.532615	0.00138057	0.030004	protein_coding	PLAUR
ENSG00000011426	32.7728	-0.260441	0.366642	0.95677	25.8487	-0.384789	0.298975	0.663028	30.1926	-0.630476	0.0339932	0.237532	protein_coding	ANLN
ENSG00000011451	388.467	0.0462153	0.740186	0.995038	396.92	-0.220499	0.192809	0.558522	381.319	-0.270159	0.127292	0.464286	protein_coding	WIZ
ENSG00000011454	597.47	-0.0756894	0.462395	0.969776	586.318	-0.0847258	0.621933	0.871623	614.929	0.0834773	0.606362	0.866389	protein_coding	RABGAP1
ENSG00000011478	42.4407	-0.207261	0.305111	0.947781	48.8335	0.175949	0.492427	0.805325	44.9173	0.0867988	0.746751	0.927661	protein_coding	QPCTL
ENSG00000011485	334.929	0.0775547	0.554644	0.978474	299.63	-0.530171	0.000225086	0.0160411	264.773	-0.237001	0.0785828	0.365403	protein_coding	PPP5C
ENSG00000011523	437.938	-0.079288	0.384774	0.958304	472.018	0.308016	0.0211069	0.208481	515.103	0.123647	0.272448	0.644099	protein_coding	CEP68
ENSG00000011566	137.735	-0.240868	0.17397	0.912229	144.649	0.39345	0.13842	0.486007	151.784	0.361158	0.170957	0.531921	protein_coding	MAP4K3
ENSG00000011590	35.8416	-0.433403	0.0350779	0.725862	38.6193	0.602332	0.108806	0.436694	42.3276	0.248312	0.370194	0.726675	protein_coding	ZBTB32
ENSG00000011600	1337.05	0.064141	0.597694	0.980507	1177.22	-0.262338	0.236877	0.607359	1111.21	0.0141463	0.949812	0.987779	protein_coding	TYROBP
ENSG00000011638	68.8378	-0.249548	0.11233	0.867541	69.1549	-0.0505977	0.834954	0.948397	76.02	-0.446215	0.051631	0.296389	protein_coding	TMEM159
ENSG00000012048	91.2033	-0.0364968	0.850625	0.998021	67.3308	-0.227298	0.297747	0.662008	83.2926	-0.408925	0.113896	0.440549	protein_coding	BRCA1
ENSG00000012061	359.716	0.212497	0.0499212	0.786066	333.109	-0.385586	0.0232331	0.219734	310.455	-0.133939	0.345025	0.706678	protein_coding	ERCC1
ENSG00000012124	582.529	0.0199577	0.862268	0.998021	672.593	-0.368472	0.0346819	0.265049	675.551	-0.23891	0.14079	0.487708	protein_coding	CD22
ENSG00000012174	100.575	0.0179639	0.880814	0.998021	96.9464	-0.389338	0.0479337	0.3095	96.5342	-0.300571	0.0732415	0.352155	protein_coding	MBTPS2
ENSG00000012211	84.4321	-0.210656	0.0882289	0.846721	69.7927	-0.249507	0.295603	0.660207	72.4531	-0.356851	0.112574	0.438716	protein_coding	PRICKLE3
ENSG00000012232	397.486	-0.177382	0.290211	0.946651	367.942	-0.211263	0.33025	0.691445	346.118	-0.0748009	0.708272	0.912045	protein_coding	EXTL3
ENSG00000012660	885.198	0.0785282	0.371273	0.957665	944.067	0.114654	0.356469	0.715923	942.186	0.207573	0.0777737	0.363453	protein_coding	ELOVL5
ENSG00000012779	1025.39	0.0416984	0.788519	0.995694	888.283	-0.343689	0.0814112	0.38856	868.472	-0.181771	0.192551	0.558897	protein_coding	ALOX5
ENSG00000012817	657.072	0.0074005	0.962599	0.999571	647.7	0.109124	0.583294	0.851705	413.63	-0.0446553	0.879889	0.968569	protein_coding	KDM5D
ENSG00000012822	728.514	0.0828013	0.389222	0.958304	783.966	0.0399363	0.767257	0.929189	707.372	0.167238	0.165738	0.524483	protein_coding	CALCOCO1
ENSG00000012963	226.215	0.109496	0.407134	0.96	226.977	0.141642	0.421462	0.759618	229.408	0.0571754	0.747406	0.927694	protein_coding	UBR7
ENSG00000012983	472.468	0.266284	0.0318609	0.705171	467.713	-0.225057	0.163156	0.522427	428.253	-0.039572	0.80831	0.948292	protein_coding	MAP4K5
ENSG00000013016	410.539	-0.214396	0.209507	0.930019	393.269	-0.387503	0.0305082	0.250829	426.607	-0.319416	0.171443	0.532061	protein_coding	EHD3
ENSG00000013275	319.675	0.0317836	0.776604	0.995694	332.702	-0.0425084	0.760541	0.925986	304.9	-0.038253	0.765463	0.933288	protein_coding	PSMC4
ENSG00000013288	949.717	-0.0179238	0.820024	0.9963	888.398	-0.114431	0.453645	0.780785	861.657	-0.207274	0.0939922	0.399781	protein_coding	MAN2B2
ENSG00000013306	649.101	0.06856	0.764054	0.995038	629.468	-0.649931	0.243242	0.612721	547.144	-0.570396	0.228844	0.602546	protein_coding	SLC25A39
ENSG00000013364	1313.89	-0.0533975	0.612247	0.981852	1268.43	-0.133968	0.398201	0.743409	1241.43	-0.183048	0.0917011	0.39566	protein_coding	MVP
ENSG00000013374	685.083	0.120793	0.334563	0.952599	724.936	0.237161	0.094055	0.410687	739.879	0.279127	0.063912	0.331212	protein_coding	NUB1
ENSG00000013375	170.623	-0.0300879	0.824237	0.997606	172.524	0.0781696	0.758072	0.925386	205.826	0.113439	0.589613	0.85818	protein_coding	PGM3
ENSG00000013441	1391.26	0.0923781	0.375492	0.957688	1698.39	0.400816	0.0113523	0.155155	1643.14	0.368091	0.012315	0.129643	protein_coding	CLK1
ENSG00000013503	109.999	0.0477871	0.743748	0.995038	107.304	-0.428182	0.0305215	0.250829	99.8659	-0.207769	0.356131	0.714834	protein_coding	POLR3B
ENSG00000013523	230.306	-0.0725442	0.560331	0.978474	251.946	0.23834	0.133409	0.480183	263.611	0.111913	0.494335	0.805859	protein_coding	ANGEL1
ENSG00000013561	209.152	0.052806	0.759265	0.995038	196.718	-0.660959	0.00175878	0.0570087	180.364	-0.457641	0.0256927	0.203264	protein_coding	RNF14
ENSG00000013563	227.676	0.0432803	0.755757	0.995038	186.413	-0.167288	0.371612	0.725757	182.764	-0.227832	0.15877	0.51501	protein_coding	DNASE1L1
ENSG00000013573	95.0119	-0.158047	0.256775	0.945216	83.5842	-0.13835	0.538146	0.829715	90.4989	-0.366601	0.0900077	0.392548	protein_coding	DDX11
ENSG00000013583	105.085	-0.0666542	0.677005	0.989291	94.5925	-0.076076	0.723178	0.91312	104.099	-0.0143824	0.948074	0.987779	protein_coding	HEBP1
ENSG00000013725	1047.55	0.211698	0.135709	0.893451	1187.15	0.341604	0.0593167	0.337419	1204.11	0.165837	0.370561	0.726991	protein_coding	CD6
ENSG00000013810	656.729	-0.00510529	0.963326	0.999571	623.73	-0.0311762	0.837958	0.948949	652.649	-0.0408514	0.77606	0.935004	protein_coding	TACC3
ENSG00000014123	439.563	-0.0164564	0.899433	0.998168	434.56	0.0157172	0.91514	0.974696	439.084	0.114396	0.407823	0.751597	protein_coding	UFL1
ENSG00000014138	102.626	-0.223788	0.117525	0.879253	102.22	0.129355	0.507778	0.814464	114.616	0.0441814	0.805597	0.946946	protein_coding	POLA2
ENSG00000014164	276.737	0.0172677	0.882353	0.998021	258.102	-0.127214	0.463163	0.786569	257.993	-0.156679	0.302841	0.671777	protein_coding	ZC3H3
ENSG00000014216	1158.7	-0.0789185	0.473514	0.969776	1073.54	-0.0553663	0.686773	0.900706	1077.71	-0.220147	0.128119	0.465031	protein_coding	CAPN1
ENSG00000014257	173.731	0.0387335	0.810905	0.9963	123.668	-0.615918	0.022032	0.214387	127.46	-0.562276	0.0159144	0.152081	protein_coding	ACPP
ENSG00000014641	258.908	-0.202059	0.0438642	0.766394	287.911	0.361753	0.0148501	0.176573	314.373	0.239433	0.0472795	0.283013	polymorphic_pseudogene	MDH1
ENSG00000014824	317.857	-0.118962	0.269849	0.946651	325.365	-0.0646026	0.686796	0.900706	328.747	-0.0821174	0.565477	0.848175	protein_coding	SLC30A9
ENSG00000014914	180.398	0.158508	0.268729	0.946651	130.46	-0.728241	0.00706944	0.119855	126.557	-0.31034	0.265821	0.637461	protein_coding	MTMR11
ENSG00000014919	227.628	-0.400494	0.00356209	0.329881	212.038	-0.222361	0.243942	0.613583	228.859	-0.485696	0.00513177	0.0745333	protein_coding	COX15
ENSG00000015133	3459.13	0.071175	0.347086	0.954273	3379.99	-0.119738	0.389071	0.737304	3208.44	-0.114256	0.336509	0.700418	protein_coding	CCDC88C
ENSG00000015153	327.006	0.0427589	0.6886	0.989291	345.188	0.206389	0.209898	0.577569	328.458	-0.0120623	0.950022	0.987779	protein_coding	YAF2
ENSG00000015171	544.636	0.110456	0.236206	0.941221	570.397	-0.136043	0.39707	0.742735	556.463	0.0482012	0.774402	0.934534	protein_coding	ZMYND11
ENSG00000015285	1302.07	0.123759	0.345512	0.954273	1162.52	-0.353777	0.00703087	0.119607	1084	-0.199464	0.130149	0.467974	protein_coding	WAS
ENSG00000015475	393.767	0.209928	0.124776	0.887355	368.676	-0.274343	0.0772107	0.378778	343.343	-0.0296798	0.874517	0.966786	protein_coding	BID
ENSG00000015479	2497.84	0.145875	0.205357	0.929074	2802.21	0.328786	0.0120449	0.158722	2867.84	0.404456	0.00048261	0.0141705	protein_coding	MATR3
ENSG00000015532	290.749	-0.0471072	0.649607	0.985974	266.472	-0.202672	0.198923	0.565583	273.339	-0.26119	0.0833558	0.378891	protein_coding	XYLT2
ENSG00000015568	352.736	0.137889	0.453073	0.968788	454.66	0.795222	0.000824782	0.0359673	444.03	0.624409	0.00230528	0.0432198	protein_coding	RGPD5
ENSG00000015676	502.818	-0.121869	0.187402	0.915499	494.516	0.0440986	0.766957	0.929189	499.951	-0.148092	0.2502	0.623752	protein_coding	NUDCD3
ENSG00000016864	169.702	0.0210516	0.879287	0.998021	165.356	0.17606	0.371699	0.725785	175.892	0.0926163	0.589725	0.85818	protein_coding	GLT8D1
ENSG00000017260	574.327	-0.0859372	0.404057	0.96	590.118	0.186106	0.142745	0.492325	641.484	0.124894	0.388153	0.739941	protein_coding	ATP2C1
ENSG00000017483	99.1682	0.104481	0.686749	0.989291	103.43	-0.582126	0.0297249	0.248012	88.8568	-0.641863	0.008944	0.106095	protein_coding	SLC38A5
ENSG00000017797	672.727	0.169647	0.201421	0.927313	632.935	-0.241091	0.132885	0.479663	627.88	-0.0149323	0.934299	0.983938	protein_coding	RALBP1
ENSG00000018189	392.607	0.0803242	0.422338	0.965247	400.828	-0.0130079	0.936864	0.981193	398.328	0.122708	0.390297	0.741252	protein_coding	RUFY3
ENSG00000018280	904.507	0.189851	0.201189	0.927313	645.784	-0.637502	0.000333896	0.0204693	606.016	-0.312	0.0249643	0.199878	protein_coding	SLC11A1
ENSG00000018510	579.708	0.00424819	0.960958	0.999571	527.15	-0.210449	0.132928	0.479663	490.352	-0.103402	0.475839	0.793703	protein_coding	AGPS
ENSG00000018610	91.5716	-0.0877683	0.452397	0.968788	102.295	0.12492	0.557309	0.839332	101.383	0.167504	0.325965	0.690767	protein_coding	CXorf56
ENSG00000018699	191.915	-0.108082	0.377913	0.958119	187.778	0.0895805	0.569143	0.844852	216.835	-0.242227	0.128971	0.466295	protein_coding	TTC27
ENSG00000018869	26.0453	-0.234718	0.361479	0.955976	23.3539	-0.0424805	0.892629	0.967277	25.6588	-0.0946106	0.75921	0.931581	protein_coding	ZNF582
ENSG00000019102	181.308	-0.271151	0.211271	0.930998	183.863	-0.296939	0.178082	0.541545	193.427	-0.300773	0.234153	0.607785	protein_coding	VSIG2
ENSG00000019144	22.6686	0.160428	0.585704	0.978474	25.158	-0.886741	0.0179033	0.191963	21.2658	0.0937228	0.804142	0.946335	protein_coding	PHLDB1
ENSG00000019169	102.742	0.118634	0.575272	0.978474	65.1004	-0.440484	0.180406	0.544793	47.9621	-0.512942	0.115662	0.444054	protein_coding	MARCO
ENSG00000019485	123.975	0.140203	0.3467	0.954273	116.597	-0.328809	0.134899	0.481701	113.216	-0.142448	0.463453	0.788226	protein_coding	PRDM11
ENSG00000019582	24089.3	0.288955	0.0363747	0.726097	24221.8	-0.224536	0.103462	0.428538	23354	0.108483	0.446636	0.776432	protein_coding	CD74
ENSG00000019991	91.3543	-0.166845	0.391748	0.958304	66.5136	-0.185545	0.555437	0.838418	79.4982	-0.241253	0.472775	0.791751	protein_coding	HGF
ENSG00000019995	345.257	-0.0524926	0.667933	0.988569	343.127	-0.13862	0.353652	0.71289	351.908	-0.141612	0.405526	0.75031	protein_coding	ZRANB1
ENSG00000020129	195.967	0.0717399	0.569714	0.978474	182.781	-0.328494	0.078127	0.380807	181.239	-0.342899	0.019335	0.16942	protein_coding	NCDN
ENSG00000020181	117.49	-0.0209337	0.910911	0.998272	77.477	-0.353688	0.172126	0.5342	85.2324	-0.388602	0.0333572	0.235433	protein_coding	ADGRA2
ENSG00000020256	158.494	0.0723493	0.548452	0.978474	138.694	-0.184311	0.314203	0.676072	139.551	-0.205429	0.22383	0.596841	protein_coding	ZFP64
ENSG00000020426	75.6722	0.000619068	0.996204	0.999571	74.9849	-0.103698	0.650031	0.885973	71.9346	-0.0692905	0.705921	0.911422	protein_coding	MNAT1
ENSG00000020577	97.51	0.329714	0.115799	0.875007	118.125	-0.174278	0.504468	0.812217	102.916	0.234551	0.221465	0.594157	protein_coding	SAMD4A
ENSG00000020633	2384.66	0.257956	0.125184	0.888071	3010.02	0.247184	0.108178	0.435221	2357.26	0.447888	0.0113752	0.123315	protein_coding	RUNX3
ENSG00000020922	405.542	-0.00165552	0.990149	0.999571	386.573	0.141245	0.339935	0.69972	390.84	0.0978008	0.531888	0.83061	protein_coding	MRE11
ENSG00000021300	124.393	-0.0155388	0.949659	0.998924	130.034	0.609622	0.0554765	0.329702	150.528	0.0764885	0.631962	0.879139	protein_coding	PLEKHB1
ENSG00000021355	1003.73	0.0169592	0.856844	0.998021	879.778	0.00311697	0.983232	0.993923	923.186	0.0769228	0.632883	0.879218	protein_coding	SERPINB1
ENSG00000021574	352.532	-0.0760028	0.414867	0.962328	321.326	-0.132121	0.406217	0.749366	323.378	-0.10209	0.570842	0.850648	protein_coding	SPAST
ENSG00000021762	550.967	0.0935828	0.514757	0.975604	477.11	-0.310714	0.0460442	0.303258	381.109	-0.300605	0.131481	0.470603	protein_coding	OSBPL5
ENSG00000021776	797.25	-0.073407	0.444001	0.967543	860.704	0.0500162	0.741225	0.919788	878.106	0.244831	0.137921	0.48362	protein_coding	AQR
ENSG00000022267	336.036	-0.236231	0.239527	0.941993	345.879	-0.250837	0.139173	0.486932	401.029	-0.21596	0.429048	0.765868	protein_coding	FHL1
ENSG00000022277	479.397	0.102022	0.322117	0.94928	444.855	-0.128016	0.345951	0.706346	447.641	-0.0242365	0.850432	0.959448	protein_coding	RTF2
ENSG00000022556	60.4463	-0.146738	0.433281	0.967543	57.8325	-0.393396	0.133811	0.480361	57.5111	-0.342533	0.151081	0.503683	protein_coding	NLRP2
ENSG00000022567	178.16	-0.00240012	0.986924	0.999571	172.864	-0.0151042	0.932018	0.980157	178.427	-0.0282479	0.882025	0.969181	protein_coding	SLC45A4
ENSG00000022840	1338.72	0.0388377	0.788943	0.995694	1463.1	-0.0428486	0.839031	0.949414	1438.88	-0.0222636	0.906298	0.976044	protein_coding	RNF10
ENSG00000022976	125.18	0.0649932	0.616025	0.982604	122.113	0.0264142	0.883169	0.964532	124.13	-0.133155	0.455925	0.783556	protein_coding	ZNF839
ENSG00000023041	332.683	-0.0760499	0.50975	0.974961	336.278	0.112521	0.444021	0.776095	357.225	0.307069	0.0520729	0.29745	protein_coding	ZDHHC6
ENSG00000023171	259.729	0.0627409	0.658601	0.98714	239.943	-0.0870305	0.632295	0.87771	227.001	-0.206949	0.20548	0.575489	protein_coding	GRAMD1B
ENSG00000023191	869.353	-0.0351329	0.821916	0.996756	748.797	-0.209692	0.158814	0.515766	731.457	-0.286327	0.0151494	0.147141	protein_coding	RNH1
ENSG00000023228	543.327	-0.0197501	0.815264	0.9963	585.433	0.145277	0.30836	0.671142	575.614	0.157924	0.283546	0.653853	protein_coding	NDUFS1
ENSG00000023287	684.363	-0.0484343	0.610969	0.981852	802.429	0.536872	0.000397799	0.0224359	813.099	0.372373	0.0150483	0.146441	protein_coding	RB1CC1
ENSG00000023318	562.644	-0.00702791	0.943293	0.998787	525.56	-0.00534036	0.970152	0.990275	548.714	-0.0104536	0.947044	0.98752	protein_coding	ERP44
ENSG00000023330	175.507	-0.0341656	0.784819	0.995694	162.196	-0.069501	0.715952	0.912191	166.149	-0.111501	0.488324	0.801802	protein_coding	ALAS1
ENSG00000023445	1267.45	0.170242	0.310502	0.947781	1284.86	0.0881712	0.533802	0.826981	1302.9	0.0456097	0.754852	0.929869	protein_coding	BIRC3
ENSG00000023516	1008.02	-0.0817704	0.464891	0.969776	1054.41	0.128452	0.339742	0.699539	1102.79	0.0886304	0.513243	0.819096	protein_coding	AKAP11
ENSG00000023572	140.965	-0.154197	0.385617	0.958304	120.433	0.0727637	0.78921	0.935114	118.022	-0.214334	0.406376	0.750979	protein_coding	GLRX2
ENSG00000023608	48.17	0.170276	0.231716	0.939217	51.0815	-0.463581	0.0375706	0.274835	44.7323	-0.035739	0.870321	0.965558	protein_coding	SNAPC1
ENSG00000023697	160.963	-0.104444	0.466788	0.969776	150.428	-0.153725	0.411613	0.753325	153.231	-0.0808058	0.662224	0.893385	protein_coding	DERA
ENSG00000023734	415.363	-0.0494991	0.537109	0.976693	496.921	0.483228	0.000288809	0.0186478	506.922	0.395144	0.000307815	0.0101514	protein_coding	STRAP
ENSG00000023839	33.0008	-0.208424	0.504552	0.974546	41.5382	0.494387	0.277428	0.64556	47.2372	0.257624	0.453784	0.781879	protein_coding	ABCC2
ENSG00000023892	1051.71	-0.00815349	0.925109	0.998542	1041.54	-0.128987	0.390535	0.738339	1030.11	-0.165559	0.159259	0.515607	protein_coding	DEF6
ENSG00000023902	1166.68	-0.040941	0.763633	0.995038	1092.36	-0.137278	0.362957	0.720537	1115.51	-0.149489	0.250883	0.62438	protein_coding	PLEKHO1
ENSG00000023909	167.928	-0.0802295	0.63087	0.985281	206.496	0.0954627	0.65304	0.887448	196.465	0.155336	0.371222	0.727095	protein_coding	GCLM
ENSG00000024048	1297.73	-0.0326074	0.745607	0.995038	1282.13	-0.11805	0.430971	0.767528	1231.91	-0.126476	0.298238	0.668121	protein_coding	UBR2
ENSG00000024422	15.5455	-0.329784	0.639876	0.985281	14.1189	0.500995	0.395232	NA	10.6208	0.734093	0.25619	0.630271	protein_coding	EHD2
ENSG00000024862	109.861	0.0212826	0.869324	0.998021	109.438	-0.0737359	0.683039	0.899047	107.377	-0.0374814	0.823123	0.951913	protein_coding	CCDC28A
ENSG00000025039	87.6597	0.216031	0.251677	0.94443	78.031	-0.158836	0.570254	0.84556	69.5673	0.00350877	0.987994	0.996708	protein_coding	RRAGD
ENSG00000025156	140.77	-0.322291	0.0380072	0.734792	163.648	0.80354	0.000279685	0.0182011	191.209	0.325507	0.038605	0.25429	protein_coding	HSF2
ENSG00000025293	772.043	0.0426006	0.562052	0.978474	827.121	0.189628	0.162331	0.521146	816.63	0.232326	0.0811651	0.372894	protein_coding	PHF20
ENSG00000025434	32.6929	-0.122147	0.589203	0.979207	27.922	0.07984	0.832952	0.948229	32.0776	-0.188938	0.541804	0.83739	protein_coding	NR1H3
ENSG00000025708	2288.6	-0.0933808	0.701282	0.989933	1590.37	-0.303224	0.153115	0.508609	1592.32	-0.450381	0.00661514	0.087977	protein_coding	TYMP
ENSG00000025770	222.703	0.087907	0.592844	0.980092	261.684	0.487272	0.01782	0.191688	252.552	0.249353	0.237224	0.611559	protein_coding	NCAPH2
ENSG00000025772	86.9501	0.0782926	0.475481	0.969776	83.8042	-0.0883955	0.651578	0.886871	85.518	-0.0507865	0.759688	0.931662	protein_coding	TOMM34
ENSG00000025796	621.748	-0.0282544	0.807887	0.996092	609.845	0.154624	0.352661	0.712487	637.108	-0.0865566	0.564714	0.847745	protein_coding	SEC63
ENSG00000025800	877.88	0.00957839	0.918637	0.99852	967.514	0.128702	0.319432	0.681389	911.433	0.158776	0.208164	0.578809	protein_coding	KPNA6
ENSG00000026025	10367.5	0.047626	0.679388	0.989291	8987.01	-0.194779	0.158117	0.514794	8853.73	-0.0895086	0.489126	0.802609	protein_coding	VIM
ENSG00000026036	106.051	-0.108921	0.57904	0.978474	119.554	0.222776	0.298737	0.663028	114.75	0.112629	0.615713	0.870158	protein_coding	RTEL1-TNFRSF6B
ENSG00000026103	236.41	0.101446	0.304237	0.947781	280.109	0.134363	0.388164	0.736698	242.117	0.2837	0.0348212	0.239994	protein_coding	FAS
ENSG00000026297	1215.04	0.0446458	0.613193	0.981873	1191.74	-0.0161341	0.904017	0.970942	1251.03	0.0406225	0.755208	0.929869	protein_coding	RNASET2
ENSG00000026508	6530.66	0.0926894	0.327055	0.952599	6969.05	0.150349	0.306079	0.669619	6881.02	0.283947	0.0103602	0.116659	protein_coding	CD44
ENSG00000026559	25.4966	0.439923	0.0997552	0.859897	28.9023	-0.4104	0.265291	0.633654	26.5666	-0.0279378	0.924083	0.981462	protein_coding	KCNG1
ENSG00000026652	399.405	-0.0995014	0.341176	0.952961	389.249	0.0282725	0.879977	0.963578	362.817	-0.0500201	0.7677	0.933645	protein_coding	AGPAT4
ENSG00000026751	676.808	-0.0250306	0.852485	0.998021	665.853	-0.152933	0.364309	0.721222	558.73	-0.146786	0.249588	0.62299	protein_coding	SLAMF7
ENSG00000026950	1285.11	0.00681854	0.94095	0.998542	1279.29	-0.00304848	0.981456	0.993923	1205.99	-0.0724464	0.554385	0.844295	protein_coding	BTN3A1
ENSG00000027001	56.1667	0.0916566	0.552304	0.978474	66.3857	0.443102	0.0522209	0.322237	60.9754	0.365715	0.112239	0.438172	protein_coding	MIPEP
ENSG00000027075	1989.37	-0.043287	0.715601	0.991927	2327.8	0.376799	0.0265476	0.238074	2125.92	0.279649	0.0885923	0.389513	protein_coding	PRKCH
ENSG00000027697	778.483	-0.0565594	0.645897	0.985281	663.211	-0.0318199	0.85055	0.953132	722.856	-0.0919774	0.553899	0.844026	protein_coding	IFNGR1
ENSG00000027847	155.378	-0.100653	0.40701	0.96	160.789	-0.0677049	0.708226	0.908568	155.179	-0.0882196	0.625124	0.875311	protein_coding	B4GALT7
ENSG00000027869	329.498	0.243099	0.281511	0.946651	410.349	0.326998	0.0977989	0.418542	316.73	0.609992	0.00241501	0.0449184	protein_coding	SH2D2A
ENSG00000028116	258.053	-0.0948252	0.337287	0.952599	245.334	0.00505482	0.978302	0.993125	247.396	-0.102736	0.547817	0.84059	protein_coding	VRK2
ENSG00000028137	3884.51	0.0950155	0.516212	0.975604	3165.41	-0.213595	0.171854	0.53402	3084.8	-0.153251	0.27021	0.641932	protein_coding	TNFRSF1B
ENSG00000028203	313.583	-0.107383	0.352493	0.955108	317.121	-0.0840456	0.575347	0.847983	318.716	-0.0426834	0.75654	0.930099	protein_coding	VEZT
ENSG00000028277	1742.47	0.125001	0.337882	0.952599	1617.88	-0.50117	0.00677641	0.117476	1482	-0.238715	0.0332771	0.235356	protein_coding	POU2F2
ENSG00000028310	426.4	0.0521109	0.544935	0.978474	458.575	0.0887839	0.569762	0.845202	448.304	-0.0170054	0.90537	0.975788	protein_coding	BRD9
ENSG00000028528	1104.77	0.00885956	0.930398	0.998542	1062.22	0.0360461	0.801102	0.939013	1033.89	0.0177707	0.870492	0.965558	protein_coding	SNX1
ENSG00000028839	171.358	-0.0933948	0.566561	0.978474	196.651	-0.0578259	0.776009	0.930638	191.294	-0.164052	0.391644	0.74172	protein_coding	TBPL1
ENSG00000029363	2704.09	0.114488	0.303672	0.947781	2913.88	0.170723	0.212843	0.580978	2952	0.210292	0.109126	0.432818	protein_coding	BCLAF1
ENSG00000029364	428.091	-0.0733112	0.443261	0.967543	420.329	0.0224893	0.865713	0.958154	423.132	-0.0684768	0.59478	0.860733	protein_coding	SLC39A9
ENSG00000029534	674.313	0.236232	0.330733	0.952599	628.837	-1.19927	0.0321749	0.255315	573.781	-1.01326	0.0624663	0.326172	protein_coding	ANK1
ENSG00000029639	77.8904	-0.418724	0.00328849	0.319536	79.1101	-0.0422213	0.861593	0.957167	87.8472	-0.389304	0.0675303	0.338951	protein_coding	TFB1M
ENSG00000029725	904.319	0.0990764	0.323268	0.94988	884.536	-0.288085	0.0146487	0.17566	854.652	-0.0863561	0.469109	0.791242	protein_coding	RABEP1
ENSG00000029993	38.2556	-0.290579	0.167032	0.907697	42.7484	0.387198	0.203609	0.570878	50.1822	0.103957	0.738995	0.924423	protein_coding	HMGB3
ENSG00000030066	427.774	-0.261016	0.030071	0.698539	425.17	-0.0666522	0.67696	0.8977	452.53	-0.0875865	0.47204	0.791713	protein_coding	NUP160
ENSG00000030110	197.519	-0.180567	0.0913355	0.85389	194.458	-0.032639	0.877651	0.962449	181.014	-0.366242	0.0375109	0.25014	protein_coding	BAK1
ENSG00000030419	472.848	0.115287	0.203207	0.928356	528.345	-0.124499	0.51973	0.820322	523.209	-0.130944	0.417061	0.758439	protein_coding	IKZF2
ENSG00000030582	3776.16	-0.0733352	0.647392	0.985445	2766.03	-0.445744	0.042237	0.291219	2827.22	-0.424229	0.0394359	0.257028	protein_coding	GRN
ENSG00000031003	934.406	-0.0919119	0.230041	0.938369	914.578	0.0558135	0.662204	0.891869	940.52	0.0457527	0.734995	0.923811	protein_coding	FAM13B
ENSG00000031081	567.6	-0.00394921	0.977674	0.999571	460.171	-0.397287	0.0287103	0.245457	457.765	-0.427194	0.00296932	0.0513774	protein_coding	ARHGAP31
ENSG00000031691	23.7592	0.293258	0.190487	0.918569	19.8954	-0.331438	0.363151	NA	20.2844	-0.256729	0.474283	0.792927	protein_coding	CENPQ
ENSG00000031698	587.605	0.0568436	0.552724	0.978474	571.308	-0.0189935	0.882295	0.964431	571.602	0.00816388	0.953017	0.987779	protein_coding	SARS1
ENSG00000031823	479.857	0.042595	0.580459	0.978474	519.741	0.0346957	0.812737	0.943112	491.692	0.0399491	0.756014	0.929869	protein_coding	RANBP3
ENSG00000032219	682.816	0.0955367	0.40378	0.96	709.283	0.227564	0.0792211	0.383196	712.364	0.221615	0.0797132	0.368721	protein_coding	ARID4A
ENSG00000032389	147.96	-0.171154	0.086388	0.84194	143.505	-0.174092	0.312539	0.674597	136.736	-0.282967	0.0800758	0.369726	protein_coding	EIPR1
ENSG00000032444	884.027	0.104983	0.269977	0.946651	790.439	-0.119374	0.408342	0.75054	722.025	-0.137688	0.278672	0.648929	protein_coding	PNPLA6
ENSG00000032742	94.9338	-0.113024	0.563391	0.978474	89.4402	-0.109413	0.624173	0.873034	95.8012	0.0822751	0.64355	0.884615	protein_coding	IFT88
ENSG00000033011	119.48	-0.143594	0.180171	0.913719	108.36	-0.15331	0.44659	0.777467	110.388	-0.422429	0.0141811	0.14145	protein_coding	ALG1
ENSG00000033030	316.18	0.0695155	0.52084	0.976127	314.745	-0.0371964	0.809116	0.942271	308.7	0.0126814	0.925102	0.981482	protein_coding	ZCCHC8
ENSG00000033050	215.856	-0.0617653	0.704435	0.990367	198.008	0.229624	0.35924	0.717676	214.589	0.00225607	0.991101	0.997635	protein_coding	ABCF2
ENSG00000033100	552.797	-0.0155206	0.860275	0.998021	555.666	0.0289466	0.848616	0.952427	545.926	-0.0340135	0.768432	0.933645	protein_coding	CHPF2
ENSG00000033122	20.6002	-0.29614	0.387784	0.958304	28.1716	-0.0240249	0.95289	0.987498	23.3893	0.210955	0.506905	0.814166	protein_coding	LRRC7
ENSG00000033170	347.577	-0.313243	0.00140524	0.191226	339.989	0.121944	0.393645	0.739807	376.872	-0.160891	0.249334	0.622893	protein_coding	FUT8
ENSG00000033178	508.311	-0.132993	0.295939	0.947781	590.475	0.154032	0.270843	0.63837	573.175	0.349026	0.0193416	0.16942	protein_coding	UBA6
ENSG00000033327	683.597	-0.0240486	0.895115	0.998168	611.81	-0.0438323	0.833023	0.948229	587.469	-0.0104902	0.939083	0.98508	protein_coding	GAB2
ENSG00000033627	363.314	0.00505012	0.96935	0.999571	338.535	-0.213806	0.227884	0.597788	338.395	-0.0167	0.923408	0.98138	protein_coding	ATP6V0A1
ENSG00000033800	1257.49	0.147827	0.119418	0.880746	1183.13	0.0582762	0.652685	0.887363	1204.8	0.147841	0.198179	0.56662	protein_coding	PIAS1
ENSG00000033867	637.945	-0.0496222	0.701351	0.989933	697.182	-0.0117155	0.93627	0.981152	663.188	0.0208478	0.887247	0.970943	protein_coding	SLC4A7
ENSG00000034053	477.17	0.0614738	0.702896	0.990012	406.836	-0.0606484	0.740903	0.919788	443.822	-0.303989	0.0780351	0.364188	protein_coding	APBA2
ENSG00000034152	849.383	0.00829777	0.970231	0.999571	856.51	-0.0956755	0.682146	0.898838	788.175	-0.163709	0.44137	0.772888	protein_coding	MAP2K3
ENSG00000034510	4090.52	0.0671813	0.602626	0.981563	4148.85	0.0231913	0.891271	0.967055	4100.28	0.0117874	0.925117	0.981482	protein_coding	TMSB10
ENSG00000034533	133.877	-0.258735	0.0792179	0.837612	135.914	0.244459	0.222365	0.59134	147.006	0.0956129	0.602849	0.865014	protein_coding	ASTE1
ENSG00000034677	823.831	0.0395522	0.650322	0.986081	1011.02	0.297404	0.0275259	0.242194	909.13	0.381621	0.0062913	0.0847223	protein_coding	RNF19A
ENSG00000034693	94.4184	0.0741363	0.744274	0.995038	75.9821	-0.0251979	0.918081	0.975441	82.7947	-0.203464	0.347533	0.708275	protein_coding	PEX3
ENSG00000034713	387.728	-0.0404968	0.777203	0.995694	410.469	-0.114498	0.504332	0.812076	427.742	-0.0628021	0.747595	0.927694	protein_coding	GABARAPL2
ENSG00000035115	209.649	0.00923684	0.957367	0.999274	221.348	0.187378	0.39089	0.738339	230.993	-0.01165	0.941434	0.986015	protein_coding	SH3YL1
ENSG00000035141	184.85	0.02874	0.804723	0.995949	181.514	-0.0704018	0.665905	0.892763	190.966	-0.0587562	0.691211	0.905476	protein_coding	FAM136A
[truncated: 23,246 more rows]
