# Supplementary material for: Longitudinal transcriptome analyses show robust T cell immunity during recovery from COVID-19
Source: Signal Transduct Target Ther. 2020 Dec 24;5:294. doi: 10.1038/s41392-020-00457-4 (PMC7758413; doi:10.1038/s41392-020-00457-4)
Supplement: Supplementary file 3 — Dataset 2 [file 41392_2020_457_MOESM3_ESM.xlsx]

## Sheet: Result
ID	Stage2v1_baseMean	Stage2v1_log2FoldChange	Stage2v1_pvalue	Stage2v1_padj	Stage3v2_baseMean	Stage3v2_log2FoldChange	Stage3v2_pvalue	Stage3v2_padj	Stage3v1_baseMean	Stage3v1_log2FoldChange	Stage3v1_pvalue	Stage3v1_padj	X.miRNA	read_count	precursor	total
miRNA_1	54646.9	0.0382213	0.501711	0.725262	56249.9	-0.0971987	0.370804	0.511155	69271.9	-0.0956849	0.435581	0.591473	hsa-let-7a-5p	3315080	hsa-let-7a-1	3315080
miRNA_2	289.75	0.0237222	0.819165	0.911375	351.838	0.349049	0.0119155	0.0367431	418.704	0.221162	0.104205	0.219341	hsa-let-7a-3p	18686	hsa-let-7a-1	18686
miRNA_3	54714	0.0382335	0.501327	0.725262	56322.9	-0.096862	0.372322	0.512122	69358.6	-0.0954783	0.43644	0.59175	hsa-let-7a-5p	3319291	hsa-let-7a-2	3319291
miRNA_5	54618.4	0.0381165	0.50266	0.725401	56220.3	-0.0968396	0.372663	0.512122	69244.9	-0.0957938	0.435245	0.591473	hsa-let-7a-5p	3313869	hsa-let-7a-3	3313869
miRNA_6	276.774	0.026115	0.802274	0.90118	330.747	0.319226	0.0220177	0.059227	394.59	0.189185	0.180644	0.324944	hsa-let-7a-3p	17703	hsa-let-7a-3	17703
miRNA_7	13835.4	0.0625103	0.495051	0.722434	12872.2	-0.509402	4.39319e-06	4.36851e-05	15139.6	-0.383991	0.0060894	0.028297	hsa-let-7b-5p	749184	hsa-let-7b	749184
miRNA_8	139.256	-0.0407924	0.817222	0.911375	105.372	-0.70662	5.32989e-05	0.000399742	138.671	-0.892834	1.8749e-05	0.000260466	hsa-let-7b-3p	6970	hsa-let-7b	6970
miRNA_9	1092.7	0.11032	0.241741	0.508793	1088.92	-0.18777	0.134627	0.24365	1307.97	-0.0545443	0.693626	0.80572	hsa-let-7c-5p	63652	hsa-let-7c	63652
miRNA_11	5415.12	-0.0174046	0.819123	0.911375	4837.25	-0.479935	1.81328e-05	0.000155801	6183.62	-0.526254	0.000175702	0.00168786	hsa-let-7d-5p	310131	hsa-let-7d	310131
miRNA_12	3001.8	-0.0292085	0.836673	0.922402	2225.25	-1.09846	1.53876e-12	1.51312e-10	2879.25	-1.13695	2.16292e-10	2.79017e-08	hsa-let-7d-3p	150699	hsa-let-7d	150699
miRNA_13	949.94	-0.463094	0.00395043	0.0486647	913.884	0.419504	0.0188334	0.0527454	1436.82	-0.12	0.487498	0.647368	hsa-let-7e-5p	66317	hsa-let-7e	66317
miRNA_14	10.724	-0.538236	0.111029	0.334467	10.9276	0.325331	0.335438	0.475742	15.7188	-0.176719	0.565718	0.717477	hsa-let-7e-3p	691	hsa-let-7e	691
miRNA_15	164892	0.102498	0.295611	0.568483	169086	-0.139094	0.243838	0.377267	199469	-0.0161368	0.89308	0.95438	hsa-let-7f-5p	9859571	hsa-let-7f-1	9859571
miRNA_16	335.032	0.480956	0.0307018	0.156267	272.726	-1.16391	1.53649e-11	7.9988e-10	266.469	-0.471324	0.013105	0.049514	hsa-let-7f-1-3p	15549	hsa-let-7f-1	15549
miRNA_17	165164	0.102648	0.295015	0.568483	169344	-0.140017	0.240494	0.374054	199744	-0.0165229	0.890556	0.952833	hsa-let-7f-5p	9873528	hsa-let-7f-2	9873528
miRNA_18	57.9565	0.193817	0.243487	0.51042	55.8015	-0.484259	0.0117775	0.0364445	60.4615	-0.00542081	0.977632	0.99521	hsa-let-7f-2-3p	3352	hsa-let-7f-2	3352
miRNA_19	208827	0.250681	0.0186726	0.123315	243986	0.186217	0.201153	0.323087	278827	0.346356	0.00335476	0.0172315	hsa-let-7g-5p	12751094	hsa-let-7g	12751094
miRNA_20	17.5287	0.575174	0.0114418	0.0969753	26.1507	0.544462	0.0184693	0.05189	27.804	1.07029	2.8437e-05	0.000377627	hsa-let-7g-3p	1245	hsa-let-7g	1245
miRNA_21	189354	0.171202	0.0592095	0.236282	205876	-0.0596654	0.598403	0.712768	233687	0.126722	0.236637	0.389222	hsa-let-7i-5p	11177643	hsa-let-7i	11177643
miRNA_22	85.4091	0.344939	0.0266358	0.139756	78.1495	-0.447445	0.0196224	0.0544384	91.4279	-0.258492	0.332331	0.498497	hsa-let-7i-3p	4524	hsa-let-7i	4524
miRNA_23	36.4763	-0.321922	0.124641	0.346224	34.0272	-0.061272	0.803059	0.87436	46.8161	-0.221264	0.347763	0.514803	hsa-miR-1-3p	2207	hsa-mir-1-1	2207
miRNA_25	36.2895	-0.334248	0.114521	0.341374	33.8146	-0.0527165	0.834334	0.89346	46.8973	-0.220782	0.349162	0.516028	hsa-miR-1-3p	2199	hsa-mir-1-2	2199
miRNA_26	2205.78	0.882422	0.000205332	0.0102666	2749.32	-0.0807141	0.843148	0.900011	2437.17	0.770575	0.00320005	0.0167032	hsa-miR-100-5p	111540	hsa-mir-100	111540
miRNA_28	5.70826	0.54933	0.126985	0.349312	6.62336	-0.381288	0.392072	0.528134	6.09135	0.158416	0.732179	0.837969	hsa-miR-101-5p	291	hsa-mir-101-1	291
miRNA_29	18680.5	0.1905	0.153981	0.38838	22185.6	0.202255	0.151718	0.268541	26135.1	0.401772	0.0197151	0.0654513	hsa-miR-101-3p	1201707	hsa-mir-101-1	1201707
miRNA_30	19397.7	0.196492	0.143027	0.3721	23160.4	0.211093	0.132731	0.241272	27228	0.416864	0.0159495	0.0558232	hsa-miR-101-3p	1247196	hsa-mir-101-2	1247196
miRNA_33	4.89861	1.26175	0.00125396	NA	6.17166	-0.739624	0.0720158	0.152474	4.31799	0.379548	0.441098	0.596275	hsa-miR-10392-5p	259	hsa-mir-10392	259
miRNA_40	177.613	2.36964	5.59196e-11	4.75316e-08	156.498	-3.48729	2.1064e-17	9.32084e-15	49.889	-0.665841	0.151486	0.288899	hsa-miR-10395-3p	5848	hsa-mir-10395	5848
miRNA_50	132.055	-0.0877979	0.62399	0.822089	117.362	-0.407301	0.0163562	0.0473046	140.92	-0.376669	0.020236	0.0666903	hsa-miR-10399-5p	7729	hsa-mir-10399	7729
miRNA_51	414.297	-0.533541	0.000103971	0.00929906	355.957	0.239365	0.123064	0.229287	548.533	-0.391662	0.00418258	0.0203057	hsa-miR-10399-3p	26025	hsa-mir-10399	26025
miRNA_52	78303.2	-0.119881	0.168325	0.408788	74949.1	-0.054464	0.704235	0.796992	101721	-0.161021	0.237918	0.390619	hsa-miR-103a-3p	4734741	hsa-mir-103a-1	4734741
miRNA_54	38.8104	0.320548	0.195022	0.443233	30.7957	-1.59954	6.33783e-07	7.89997e-06	31.7953	-0.961971	0.00067941	0.00461284	hsa-miR-103a-2-5p	1804	hsa-mir-103a-2	1804
miRNA_55	78740.9	-0.119724	0.16825	0.408788	75425	-0.0521252	0.715906	0.804588	102314	-0.15842	0.246088	0.40194	hsa-miR-103a-3p	4760209	hsa-mir-103a-2	4760209
miRNA_71	18.9018	0.0950858	0.667364	0.841161	18.2114	-0.410212	0.0742567	0.15536	22.4019	-0.357937	0.166018	0.305325	hsa-miR-10527-5p	1034	hsa-mir-10527	1034
miRNA_72	534.996	-0.0851552	0.575961	0.785821	493.737	-0.374829	0.0550992	0.1207	629.929	-0.357589	0.0407649	0.108586	hsa-miR-106a-5p	29932	hsa-mir-106a	29932
miRNA_73	8.56095	0.0173128	0.958267	0.988503	8.59826	-0.216889	0.557395	0.681801	11.4325	-0.347382	0.275349	0.43621	hsa-miR-106a-3p	495	hsa-mir-106a	495
miRNA_74	1101.14	0.326543	0.0497914	0.219289	1162.6	-0.138002	0.409277	0.543859	1295.35	0.263814	0.167341	0.306598	hsa-miR-106b-5p	65861	hsa-mir-106b	65861
miRNA_75	3661.27	-0.164247	0.182828	0.424679	3266.56	-0.278989	0.0782304	0.161009	4474.15	-0.482168	0.00343215	0.0175098	hsa-miR-106b-3p	206075	hsa-mir-106b	206075
miRNA_76	11565.7	-0.0425801	0.637017	0.825403	11987.4	0.0712115	0.590573	0.706055	15854.4	-0.0137071	0.905039	0.956968	hsa-miR-107	729967	hsa-mir-107	729967
miRNA_77	4831.85	-0.29093	0.00231153	0.0360731	5006.16	0.377742	0.0158534	0.0460009	7016.38	0.075426	0.604982	0.741246	hsa-miR-10a-5p	305442	hsa-mir-10a	305442
miRNA_78	27.4787	-0.0197299	0.909173	0.963588	28.7631	0.100876	0.65449	0.757155	38.9945	0.0145072	0.941617	0.973975	hsa-miR-10a-3p	1828	hsa-mir-10a	1828
miRNA_79	368.418	0.612682	0.0361928	0.173807	410.488	-0.278432	0.501244	0.629221	397.222	0.387546	0.171118	0.311129	hsa-miR-10b-5p	16007	hsa-mir-10b	16007
miRNA_84	1228.66	-0.408992	0.00197228	0.0340289	1336.75	0.525715	0.00567497	0.0196186	2094.9	0.00218344	0.989003	0.99521	hsa-miR-11400	83175	hsa-mir-11400	83175
miRNA_85	19.2598	-0.265954	0.270695	0.540851	21.6689	0.615992	0.0291709	0.0739721	31.9427	0.155193	0.564004	0.716971	hsa-miR-11401	1418	hsa-mir-11401	1418
miRNA_88	5.54499	0.660439	0.045033	0.202191	5.40061	-0.507234	0.207942	0.332182	5.5302	0.116121	0.788652	0.881378	hsa-miR-1179	301	hsa-mir-1179	301
miRNA_90	45.054	0.156845	0.55574	0.771306	42.8603	-0.648159	0.0421098	0.0964998	41.3942	-0.685414	0.0198008	0.0654948	hsa-miR-1180-3p	1814	hsa-mir-1180	1814
miRNA_98	27.7953	0.221135	0.450219	0.694843	26.0431	0.320997	0.165075	0.286453	36.6348	0.122996	0.671915	0.787973	hsa-miR-1185-1-3p	1978	hsa-mir-1185-1	1978
miRNA_100	16.9538	0.0851817	0.697815	0.853443	14.4045	-0.0683224	0.803225	0.87436	18.6004	-0.0480324	0.87581	0.948269	hsa-miR-1185-2-3p	1081	hsa-mir-1185-2	1081
miRNA_102	11.4088	0.0867321	0.782891	0.899263	8.0034	-0.352021	0.348282	0.486935	10.8606	-0.419856	0.218683	0.36773	hsa-miR-1197	667	hsa-mir-1197	667
miRNA_136	36.3582	0.60565	0.0132817	0.10467	30.1196	-2.82994	3.07953e-06	3.16905e-05	22.8262	-1.50694	7.16483e-05	0.000787389	hsa-miR-12136	1480	hsa-mir-12136	1480
miRNA_137	1836.38	0.724332	0.121168	0.341374	2425.32	-0.452169	0.423363	0.559218	2289.54	0.0357247	0.94852	0.977755	hsa-miR-122-5p	82931	hsa-mir-122	82931
miRNA_144	28.4394	-0.380003	0.043284	0.198872	20.3373	-0.298201	0.291801	0.431124	33.4729	-0.853398	0.0035425	0.0179712	hsa-miR-1226-3p	1589	hsa-mir-1226	1589
miRNA_150	9.24937	-0.328881	0.270865	0.540851	9.59265	-0.331266	0.350922	0.48908	12.6823	-0.393359	0.203626	0.353471	hsa-miR-1229-3p	573	hsa-mir-1229	573
miRNA_179	183.876	0.631796	0.0837732	0.291833	103.484	-1.25771	0.00520466	0.0182984	92.5726	-1.03832	0.0444773	0.117436	hsa-miR-1246	4687	hsa-mir-1246	4687
miRNA_182	11.4597	0.806257	0.0430927	0.198872	10.9958	-0.230342	0.577715	0.694671	10.0796	1.03799	0.037059	0.103605	hsa-miR-1248	437	hsa-mir-1248	437
miRNA_183	5.96828	-0.995481	0.00349505	0.0446694	4.88986	1.43488	0.00224869	0.0100005	7.87376	0.0287164	0.93868	0.973427	hsa-miR-1249-5p	351	hsa-mir-1249	351
miRNA_185	76.9992	-0.0432879	0.742969	0.882016	67.7394	-0.428264	0.0344296	0.0827995	89.8982	-0.377477	0.0134309	0.0503242	hsa-miR-1250-5p	4470	hsa-mir-1250	4470
miRNA_192	52.8306	-0.198462	0.304986	0.574807	63.836	-0.146745	0.441803	0.578396	69.4799	-0.166946	0.402241	0.559666	hsa-miR-1255a	3168	hsa-mir-1255a	3168
miRNA_199	961.767	-0.272607	0.10656	0.324646	1077.83	0.537421	0.000282964	0.00181466	1508.03	-0.0207514	0.877784	0.949268	hsa-miR-125a-5p	62293	hsa-mir-125a	62293
miRNA_200	6.45803	-0.364882	0.263156	0.530053	6.59049	0.24333	0.546529	0.67271	9.16668	-0.288213	0.389948	0.550287	hsa-miR-125a-3p	392	hsa-mir-125a	392
miRNA_201	342.962	0.306383	0.123498	0.344876	400.273	0.324148	0.0634018	0.136191	507.881	0.494728	0.00720818	0.0319068	hsa-miR-125b-5p	19893	hsa-mir-125b-1	19893
miRNA_202	7.89946	0.954432	0.177057	0.420711	11.5733	0.683669	0.126822	0.234806	12.9068	1.77169	0.0159494	0.0558232	hsa-miR-125b-1-3p	446	hsa-mir-125b-1	446
miRNA_203	344.76	0.308133	0.121216	0.341374	401.589	0.319548	0.0665171	0.142192	509.541	0.491386	0.0077368	0.0331106	hsa-miR-125b-5p	19953	hsa-mir-125b-2	19953
miRNA_204	16.0302	-0.0544776	0.789233	0.899263	17.8742	0.198946	0.510912	0.63684	24.2903	0.167447	0.5339	0.693256	hsa-miR-125b-2-3p	1004	hsa-mir-125b-2	1004
miRNA_205	1337.7	-0.0640615	0.58842	0.791387	1244.2	-0.248649	0.13805	0.248322	1666.21	-0.21669	0.165968	0.305325	hsa-miR-126-5p	85182	hsa-mir-126	85182
miRNA_206	118193	-0.34346	0.0350829	0.170403	138709	0.65993	5.3098e-05	0.000399742	200661	0.224707	0.216297	0.366389	hsa-miR-126-3p	8525081	hsa-mir-126	8525081
miRNA_207	5769.15	-0.397758	0.0361844	0.173807	7975	1.25503	1.17526e-09	3.29957e-08	11550.9	0.586946	0.00582884	0.0272717	hsa-miR-1260a	455566	hsa-mir-1260a	455566
miRNA_208	6337.51	-0.385756	0.0381892	0.180683	8575.61	1.19868	3.67961e-09	8.14114e-08	12497.4	0.537975	0.00971646	0.0386518	hsa-miR-1260b	496154	hsa-mir-1260b	496154
miRNA_217	5.96669	-0.322249	0.416589	0.669377	7.6983	1.40277	0.00381558	0.015075	9.43672	0.374986	0.344493	0.512484	hsa-miR-1268a	362	hsa-mir-1268a	362
miRNA_218	6.07086	-0.34355	0.373114	0.629439	7.80489	1.35972	0.00437516	0.016269	9.68336	0.358343	0.35922	0.520667	hsa-miR-1268a	369	hsa-mir-1268b	369
miRNA_219	6.07086	-0.34355	0.373114	0.629439	7.80489	1.35972	0.00437516	0.016269	9.68336	0.358343	0.35922	0.520667	hsa-miR-1268b	369	hsa-mir-1268b	369
miRNA_222	81.9569	0.201842	0.275797	0.547494	59.7578	-0.552163	0.00393921	0.0154942	78.7514	-0.471368	0.00691441	0.0309095	hsa-miR-127-5p	4771	hsa-mir-127	4771
miRNA_223	3741.76	-0.340331	0.140527	0.369808	3103.2	0.205827	0.167886	0.290194	4869.91	-0.466818	0.0174411	0.0604359	hsa-miR-127-3p	231653	hsa-mir-127	231653
miRNA_225	61.9822	0.105156	0.496809	0.722434	81.5187	0.465682	0.00631993	0.0215951	97.7551	0.442927	0.00390349	0.0193673	hsa-miR-1271-5p	4477	hsa-mir-1271	4477
miRNA_228	8.60905	-0.0940762	0.720503	0.866472	9.96245	0.290574	0.341438	0.478879	12.6307	0.0159333	0.958486	0.984656	hsa-miR-1273c	557	hsa-mir-1273c	557
miRNA_229	31.2535	-0.269673	0.0985438	0.309086	28.3006	-0.259563	0.228901	0.358529	38.1196	-0.531467	0.00911194	0.0372311	hsa-miR-1273h-5p	1811	hsa-mir-1273h	1811
miRNA_230	288.387	-0.487561	0.000280925	0.0119393	296.711	0.408998	0.00358434	0.0143536	439.56	-0.209728	0.168891	0.308098	hsa-miR-1273h-3p	19115	hsa-mir-1273h	19115
miRNA_231	9.11328	-0.377758	0.226999	0.488479	15.1917	1.43005	1.75566e-05	0.00015233	21.9753	0.695238	0.0629127	0.152715	hsa-miR-1275	783	hsa-mir-1275	783
miRNA_233	39.5971	0.403856	0.0247523	0.131496	38.6634	-0.837743	0.000706588	0.00398299	36.5745	-0.100045	0.684093	0.798109	hsa-miR-1277-5p	2102	hsa-mir-1277	2102
miRNA_234	12.0884	0.316504	0.276323	0.547494	14.852	0.372783	0.216137	0.342797	17.22	0.558299	0.0972284	0.206875	hsa-miR-1277-3p	730	hsa-mir-1277	730
miRNA_235	24.3099	0.0812842	0.682731	0.845949	38.0239	0.682872	0.00683701	0.0230067	42.3415	0.571311	0.00827415	0.0347514	hsa-miR-1278	1884	hsa-mir-1278	1884
miRNA_237	14.9174	-0.510829	0.0279369	0.145683	13.5279	0.243868	0.370429	0.511155	20.7968	-0.445884	0.127274	0.254914	hsa-miR-128-1-5p	873	hsa-mir-128-1	873
miRNA_238	5949.84	-0.306993	0.0549223	0.225526	9652.28	1.22822	1.08526e-11	6.40304e-10	12389.5	0.827169	5.33746e-06	0.000104777	hsa-miR-128-3p	479586	hsa-mir-128-1	479586
miRNA_239	4969.42	-0.317529	0.0426288	0.198002	8012.41	1.22952	2.28469e-12	2.02195e-10	10290.6	0.813627	2.73405e-06	6.02158e-05	hsa-miR-128-3p	403854	hsa-mir-128-2	403854
miRNA_245	6.40339	-0.43106	0.194278	0.443167	7.87648	0.502133	0.173868	0.293652	10.5779	0.327643	0.347108	0.514678	hsa-miR-1284	427	hsa-mir-1284	427
miRNA_246	13.1395	0.266711	0.249673	0.513855	14.6565	-0.421807	0.158251	0.277332	15.7201	-0.00179361	0.994534	0.99521	hsa-miR-1285-5p	756	hsa-mir-1285-1	756
miRNA_247	52.8357	0.159161	0.352709	0.617946	61.2414	0.21699	0.310724	0.449331	74.387	0.0846536	0.645723	0.773326	hsa-miR-1285-3p	3414	hsa-mir-1285-1	3414
miRNA_248	45.2577	0.191614	0.288796	0.559172	55.0033	0.283397	0.213027	0.339081	64.9048	0.197647	0.313767	0.479411	hsa-miR-1285-3p	2992	hsa-mir-1285-2	2992
miRNA_250	66.1192	-0.166102	0.221074	0.480524	65.4407	-0.0314776	0.847161	0.901127	85.0744	-0.204715	0.208579	0.356717	hsa-miR-1287-5p	4139	hsa-mir-1287	4139
miRNA_256	7.91938	0.270596	0.488436	0.720249	11.3376	1.14202	0.0206677	0.0557649	11.9186	1.53559	0.000130422	0.00132327	hsa-miR-129-5p	473	hsa-mir-129-1	473
miRNA_258	7.9753	0.269795	0.491464	0.720249	11.3968	1.14891	0.0200354	0.0550463	11.9524	1.54371	0.000124789	0.00128051	hsa-miR-129-5p	476	hsa-mir-129-2	476
miRNA_260	29.2014	0.576786	0.128875	0.352231	19.2849	-1.21247	0.0418417	0.0961816	16.7874	-1.07568	0.0736815	0.170601	hsa-miR-1290	808	hsa-mir-1290	808
miRNA_261	23.9562	0.0990948	0.619833	0.820651	42.9123	1.47628	2.32429e-07	3.11666e-06	49.3149	1.32168	3.33931e-08	1.67522e-06	hsa-miR-1291	1870	hsa-mir-1291	1870
miRNA_262	25.7375	-0.178529	0.4271	0.677304	20.7843	-0.620632	0.0335676	0.0811302	26.2928	-0.875363	0.000118615	0.00123114	hsa-miR-1292-5p	1279	hsa-mir-1292	1279
miRNA_265	10.5201	-0.0079087	0.979244	0.992548	11.1055	-0.300918	0.404496	0.539095	12.4873	-0.221976	0.541572	0.699628	hsa-miR-1294	565	hsa-mir-1294	565
miRNA_269	72.4336	-0.0829991	0.633732	0.824919	60.3172	-0.645435	0.00432363	0.016269	77.7366	-0.668005	0.000459517	0.00354653	hsa-miR-1296-5p	3963	hsa-mir-1296	3963
miRNA_272	16.5114	0.573068	0.0208627	0.127185	23.2838	0.76313	0.00500135	0.0177759	21.7924	1.36785	2.50084e-07	9.81853e-06	hsa-miR-1298-5p	1159	hsa-mir-1298	1159
miRNA_276	537.34	-0.269407	0.0554607	0.226642	453.982	-0.451241	0.00400351	0.0156775	614.141	-0.660739	3.20094e-05	0.000407106	hsa-miR-1301-3p	28932	hsa-mir-1301	28932
miRNA_288	12.4751	0.133348	0.649489	0.830174	12.9646	-0.0166742	0.959001	0.969961	14.8102	0.172874	0.551849	0.708148	hsa-miR-1303	715	hsa-mir-1303	715
miRNA_289	12.9586	-0.0855721	0.707445	0.857815	12.8926	-0.227519	0.430474	0.566919	16.0269	-0.119208	0.669882	0.787973	hsa-miR-1304-5p	734	hsa-mir-1304	734
miRNA_290	45.1179	-0.289729	0.0725275	0.265726	45.4411	0.267962	0.189384	0.312113	66.7294	-0.114612	0.552089	0.708148	hsa-miR-1304-3p	3003	hsa-mir-1304	3003
miRNA_292	34.6876	-0.395724	0.0542371	0.224894	35.7636	0.618872	0.0035446	0.014259	52.1965	0.11539	0.619903	0.755429	hsa-miR-1306-5p	2290	hsa-mir-1306	2290
miRNA_293	35.8762	-0.106636	0.521093	0.741925	37.4229	0.100275	0.656817	0.758855	47.8028	-0.0549751	0.772027	0.871319	hsa-miR-1306-3p	2253	hsa-mir-1306	2253
miRNA_294	38.7581	0.0721826	0.693573	0.851932	46.9298	0.632462	0.00137346	0.00686731	57.2315	0.60688	0.0013429	0.00782346	hsa-miR-1307-5p	2602	hsa-mir-1307	2602
miRNA_295	4141.5	-0.324689	0.023985	0.130332	4240.9	0.33905	0.0336438	0.0811302	5896.8	-0.229183	0.132348	0.261511	hsa-miR-1307-3p	256289	hsa-mir-1307	256289
miRNA_296	46.9162	0.547881	0.00899969	0.0889504	37.7541	-1.55405	8.01868e-12	5.59362e-10	35.6222	-0.670858	0.00823523	0.0347514	hsa-miR-130a-5p	2296	hsa-mir-130a	2296
miRNA_297	775.595	0.202142	0.120944	0.341374	709.802	-0.493049	0.014619	0.0433233	870.712	-0.169192	0.325843	0.491213	hsa-miR-130a-3p	43383	hsa-mir-130a	43383
miRNA_298	318.995	-0.441234	0.00258754	0.0371258	377.749	0.819246	1.21484e-08	2.10811e-07	553.905	0.126119	0.469047	0.623784	hsa-miR-130b-5p	22945	hsa-mir-130b	22945
miRNA_299	232.81	0.0395404	0.705357	0.857815	212.331	-0.404254	0.0191718	0.0535237	259.569	-0.175002	0.199483	0.348816	hsa-miR-130b-3p	12976	hsa-mir-130b	12976
miRNA_300	158.259	0.00464785	0.982182	0.993763	281.481	1.58258	4.30401e-12	3.46277e-10	336.269	1.22649	1.64316e-09	1.64864e-07	hsa-miR-132-5p	13475	hsa-mir-132	13475
miRNA_301	205.571	0.229433	0.102074	0.314359	226.109	-0.0749494	0.631696	0.743419	255.617	0.00619252	0.972607	0.993512	hsa-miR-132-3p	12231	hsa-mir-132	12231
miRNA_307	205.165	-0.06214	0.707437	0.857815	185.634	-1.04804	0.000576727	0.00340269	218.359	-0.764764	0.00381447	0.0190302	hsa-miR-133a-3p	10182	hsa-mir-133a-1	10182
miRNA_309	205.165	-0.06214	0.707437	0.857815	185.634	-1.04804	0.000576727	0.00340269	218.359	-0.764764	0.00381447	0.0190302	hsa-miR-133a-3p	10182	hsa-mir-133a-2	10182
miRNA_310	16.9885	-0.237624	0.395061	0.647017	16.5626	-1.24053	0.00434455	0.016269	18.0812	-0.791472	0.0392311	0.107807	hsa-miR-133b	869	hsa-mir-133b	869
miRNA_311	452.24	-0.0607411	0.753513	0.893286	319.538	-0.711354	1.58515e-06	1.82189e-05	461.283	-0.957136	1.29512e-08	9.74581e-07	hsa-miR-134-5p	26995	hsa-mir-134	26995
miRNA_314	9.23578	-0.452281	0.0660762	0.255294	7.10776	-0.855754	0.036171	0.0853637	11.651	-1.34415	0.000195659	0.00184042	hsa-miR-1343-3p	579	hsa-mir-1343	579
miRNA_315	9.14149	0.697285	0.0517781	0.220057	8.11112	-0.149046	0.716402	0.804588	9.55127	0.599969	0.132285	0.261511	hsa-miR-135a-5p	395	hsa-mir-135a-1	395
miRNA_317	9.10208	0.678297	0.0608123	0.240148	8.07717	-0.108147	0.793852	0.871696	9.58207	0.611154	0.12482	0.251029	hsa-miR-135a-5p	394	hsa-mir-135a-2	394
miRNA_319	3.9875	0.507512	0.236144	NA	6.37918	0.428875	0.327415	0.467358	6.56855	1.33087	0.00166678	0.00946603	hsa-miR-135b-5p	253	hsa-mir-135b	253
miRNA_321	143.609	0.303443	0.16953	0.409376	130.142	-0.247133	0.283867	0.423646	165.179	-0.0563252	0.776771	0.872418	hsa-miR-136-5p	8441	hsa-mir-136	8441
miRNA_322	89.1207	0.0751055	0.765773	0.899263	72.7133	-0.202689	0.34528	0.483501	101.892	-0.118747	0.582258	0.72921	hsa-miR-136-3p	5854	hsa-mir-136	5854
miRNA_325	9.93694	1.39154	0.00301703	0.0413625	12.8819	-0.331575	0.429762	0.566825	11.2879	1.32446	0.00120551	0.00733366	hsa-miR-138-5p	471	hsa-mir-138-1	471
miRNA_327	9.81101	1.27017	0.011745	0.0969753	12.0229	-0.191145	0.67587	0.775293	10.3619	1.13998	0.00497045	0.0237477	hsa-miR-138-5p	437	hsa-mir-138-2	437
miRNA_329	4703.52	-0.658354	2.77894e-05	0.0047242	4575.09	0.441127	0.0322751	0.0787019	7829.35	-0.255565	0.158035	0.29607	hsa-miR-139-5p	306322	hsa-mir-139	306322
miRNA_330	88.4843	-0.535466	0.000279003	0.0119393	69.1963	-0.27082	0.230865	0.360345	115.688	-0.776553	4.17492e-07	1.34641e-05	hsa-miR-139-3p	5190	hsa-mir-139	5190
miRNA_331	1091.36	0.385469	0.0142858	0.108365	1536.77	0.432078	0.00508658	0.0180065	1585.39	0.759981	5.02205e-05	0.000596699	hsa-miR-140-5p	69490	hsa-mir-140	69490
miRNA_332	29298	0.124958	0.150384	0.383452	28579.5	-0.184117	0.0700175	0.149314	34338.8	-0.0739667	0.570872	0.720975	hsa-miR-140-3p	1633189	hsa-mir-140	1633189
miRNA_333	11.0513	0.14075	0.629623	0.822089	10.0092	-0.46811	0.15379	0.271237	11.616	-0.404199	0.227638	0.380797	hsa-miR-141-5p	582	hsa-mir-141	582
miRNA_334	35.4166	0.495109	0.0339113	0.165903	54.5344	0.6787	0.000790198	0.00442611	58.7488	1.04477	9.43752e-06	0.000160794	hsa-miR-141-3p	2382	hsa-mir-141	2382
miRNA_335	20651.5	0.286845	0.0788709	0.281682	26739.2	0.528768	0.00172987	0.00836575	30414.7	0.565929	0.00966599	0.0386212	hsa-miR-142-5p	1337333	hsa-mir-142	1337333
miRNA_336	9870.42	0.368611	0.0121111	0.0989853	15119.7	0.663052	2.8716e-05	0.0002249	15957.6	0.958134	3.89138e-07	1.3352e-05	hsa-miR-142-3p	674630	hsa-mir-142	674630
miRNA_337	100.266	-0.171251	0.441172	0.689331	90.7555	-0.139287	0.550616	0.676799	136.824	-0.300655	0.152435	0.289179	hsa-miR-143-5p	6197	hsa-mir-143	6197
miRNA_338	13461.1	-0.144414	0.401851	0.65561	13179	0.0637907	0.719275	0.806326	19359.5	-0.0527897	0.749273	0.852133	hsa-miR-143-3p	862622	hsa-mir-143	862622
miRNA_339	473.816	0.997585	0.00104826	0.0232186	530.691	-1.54718	0.000191898	0.00130638	254.153	0.0420948	0.886397	0.952099	hsa-miR-144-5p	15825	hsa-mir-144	15825
miRNA_340	236.544	1.38264	0.000594525	0.0180481	254.462	-1.31391	0.00233202	0.0103192	132.582	0.217053	0.65927	0.783575	hsa-miR-144-3p	8126	hsa-mir-144	8126
miRNA_341	1078.43	-0.588744	0.00222254	0.0356445	801.535	-0.275597	0.245872	0.37975	1450.11	-0.880065	3.04119e-06	6.53855e-05	hsa-miR-145-5p	60267	hsa-mir-145	60267
miRNA_342	129.978	0.0784338	0.675715	0.843885	107.79	-0.775923	0.000341432	0.00214303	142.524	-0.661757	0.00285502	0.0150765	hsa-miR-145-3p	6947	hsa-mir-145	6947
miRNA_343	8.93925	-0.75397	0.0209297	0.127185	9.73703	1.49469	9.66138e-05	0.000706638	15.3918	0.234491	0.423683	0.579676	hsa-miR-1468-5p	576	hsa-mir-1468	576
miRNA_346	144896	0.302101	0.0148417	0.108541	129180	-0.726376	1.78848e-07	2.43508e-06	139019	-0.29581	0.0149014	0.0530111	hsa-miR-146a-5p	7596828	hsa-mir-146a	7596828
miRNA_347	72.2186	0.204524	0.137222	0.364496	95.759	0.244228	0.21878	0.34637	107.254	0.298963	0.16739	0.306598	hsa-miR-146a-3p	4740	hsa-mir-146a	4740
miRNA_348	69509.7	0.208949	0.131652	0.357212	82501.6	0.176851	0.221636	0.349127	95612	0.367465	0.0210333	0.0690657	hsa-miR-146b-5p	4158548	hsa-mir-146b	4158548
miRNA_349	2448.8	-0.0155525	0.929562	0.970053	2256.9	0.174612	0.31455	0.453702	3122.49	0.0442392	0.81596	0.899648	hsa-miR-146b-3p	134016	hsa-mir-146b	134016
miRNA_354	6.19415	0.209217	0.531706	0.755769	8.49787	0.93887	0.00837686	0.0273562	9.43759	0.725431	0.0564605	0.140839	hsa-miR-147b-3p	419	hsa-mir-147b	419
miRNA_355	328.193	-0.157186	0.157989	0.394973	295.306	-0.260053	0.12446	0.231401	416.31	-0.423892	0.00734308	0.0321884	hsa-miR-148a-5p	19490	hsa-mir-148a	19490
miRNA_356	301079	-0.151346	0.315164	0.583638	336909	0.291259	0.071232	0.151539	441962	0.117256	0.405918	0.563355	hsa-miR-148a-3p	18539515	hsa-mir-148a	18539515
miRNA_357	170.307	0.148837	0.119116	0.341374	201.384	0.404851	0.00177263	0.00852596	241.163	0.513743	0.000279803	0.00242944	hsa-miR-148b-5p	10943	hsa-mir-148b	10943
miRNA_358	35183.1	0.356259	0.00815736	0.0856019	33280.4	-0.347182	0.026349	0.0681838	36812.4	0.0272383	0.828682	0.90813	hsa-miR-148b-3p	1938005	hsa-mir-148b	1938005
miRNA_359	7.81165	-0.0523999	0.862023	0.937886	8.9258	0.145338	0.680785	0.777412	11.6868	0.0104698	0.975837	0.99521	hsa-miR-149-5p	466	hsa-mir-149	466
miRNA_361	45920.4	0.0389394	0.796815	0.899263	51984.7	0.373756	0.0170891	0.0484738	68265.5	0.244419	0.230975	0.381299	hsa-miR-150-5p	2768639	hsa-mir-150	2768639
miRNA_362	480.771	-0.208136	0.237158	0.505223	497.035	0.55007	0.000443484	0.00274464	714.529	0.108338	0.624072	0.759483	hsa-miR-150-3p	28452	hsa-mir-150	28452
miRNA_363	694.108	-0.170976	0.132363	0.357212	650.26	-0.164477	0.381337	0.51981	926.091	-0.309967	0.0472689	0.122881	hsa-miR-151a-5p	45423	hsa-mir-151a	45423
miRNA_364	107422	-0.381683	0.0186974	0.123315	128697	0.624205	0.000916041	0.00491331	186720	0.23622	0.178124	0.32105	hsa-miR-151a-3p	7645231	hsa-mir-151a	7645231
miRNA_365	689.94	-0.179513	0.12068	0.341374	647.161	-0.165034	0.380625	0.51981	922.252	-0.312411	0.0455794	0.119299	hsa-miR-151b	45243	hsa-mir-151a	45243
miRNA_366	473.648	-0.109972	0.306957	0.577241	431.345	-0.318976	0.100049	0.194986	603.399	-0.387793	0.0175385	0.0604359	hsa-miR-151b	30460	hsa-mir-151b	30460
miRNA_367	6.32089	0.142008	0.6812	0.845949	6.99156	-0.228632	0.589969	0.706055	7.324	0.133509	0.737878	0.842356	hsa-miR-152-5p	354	hsa-mir-152	354
miRNA_368	2443.84	-0.0834308	0.309416	0.577716	2334.48	0.0863109	0.484596	0.613544	2933.86	0.00900301	0.940009	0.973427	hsa-miR-152-3p	149355	hsa-mir-152	149355
miRNA_369	4.59152	0.671983	0.0722094	NA	5.96548	-0.110938	0.812141	0.880814	5.73971	0.838455	0.0917075	0.198741	hsa-miR-153-3p	247	hsa-mir-153-1	247
miRNA_370	4.59152	0.671983	0.0722094	NA	5.96548	-0.110938	0.812141	0.880814	5.73971	0.838455	0.0917075	0.198741	hsa-miR-153-3p	247	hsa-mir-153-2	247
miRNA_373	4.38224	0.601343	0.120134	NA	5.19983	0.395764	0.330072	0.469636	5.69952	1.0419	0.0293609	0.0858021	hsa-miR-1537-3p	246	hsa-mir-1537	246
miRNA_376	20.5533	0.556767	0.0222486	0.127185	15.4253	-0.723325	0.0222955	0.0594323	18.5294	-0.345809	0.276315	0.436975	hsa-miR-154-5p	1160	hsa-mir-154	1160
miRNA_377	8.99185	0.0551386	0.870579	0.937886	6.73631	-0.308771	0.4561	0.592729	8.47478	-0.109642	0.78032	0.875316	hsa-miR-154-3p	534	hsa-mir-154	534
miRNA_378	10125.2	0.282444	0.0292538	0.150701	10810.8	-0.232841	0.158929	0.277585	11035.3	-0.00721403	0.961279	0.986403	hsa-miR-155-5p	550210	hsa-mir-155	550210
miRNA_381	370.669	0.186746	0.292543	0.56514	381.465	-0.0867493	0.642037	0.747636	441.684	0.158043	0.370953	0.53389	hsa-miR-15a-5p	22278	hsa-mir-15a	22278
miRNA_383	3577.09	0.142086	0.337607	0.602394	3282.06	-0.521154	0.00687787	0.0230565	4192.19	-0.412097	0.0112547	0.0434314	hsa-miR-15b-5p	211127	hsa-mir-15b	211127
miRNA_384	344.794	-0.0972631	0.454178	0.694843	327.78	-0.236403	0.0896003	0.181456	428.663	-0.262404	0.135726	0.26471	hsa-miR-15b-3p	19760	hsa-mir-15b	19760
miRNA_385	9513.31	0.199794	0.28256	0.554887	8960.79	-0.578265	0.00240917	0.0104006	9830.91	-0.259218	0.152882	0.289417	hsa-miR-16-5p	511050	hsa-mir-16-1	511050
miRNA_386	21.2825	0.41251	0.0579833	0.234694	20.8134	-0.404734	0.096397	0.189581	20.3099	0.224845	0.390504	0.550287	hsa-miR-16-1-3p	1077	hsa-mir-16-1	1077
miRNA_387	9544.71	0.19896	0.285422	0.556442	8989.66	-0.578345	0.00240682	0.0104006	9864.29	-0.259992	0.152403	0.289179	hsa-miR-16-5p	512684	hsa-mir-16-2	512684
miRNA_388	332.152	-0.117941	0.409129	0.66114	419.691	0.441115	0.031146	0.0767732	508.099	0.140785	0.253009	0.407666	hsa-miR-16-2-3p	21361	hsa-mir-16-2	21361
miRNA_389	8808.24	-0.0771772	0.579835	0.78606	8005.82	-0.278546	0.127572	0.235211	10528.8	-0.260113	0.0802714	0.180762	hsa-miR-17-5p	510920	hsa-mir-17	510920
miRNA_390	36.9837	0.272696	0.0586607	0.236197	47.5704	0.378554	0.035487	0.0839732	54.9073	0.677601	0.00119913	0.00733366	hsa-miR-17-3p	2406	hsa-mir-17	2406
miRNA_391	33732.2	0.17402	0.212056	0.468968	32130.8	0.0668026	0.609229	0.721777	39495.6	0.0834213	0.599978	0.739137	hsa-miR-181a-5p	1909046	hsa-mir-181a-1	1909046
miRNA_392	654.155	-0.0448086	0.726473	0.867571	679.396	0.399147	0.000972236	0.0051216	894.911	0.278072	0.0288352	0.0845396	hsa-miR-181a-3p	40376	hsa-mir-181a-1	40376
miRNA_393	33728.4	0.174098	0.211796	0.468968	32128.4	0.0668277	0.609129	0.721777	39492.8	0.0834172	0.599986	0.739137	hsa-miR-181a-5p	1908918	hsa-mir-181a-2	1908918
miRNA_394	964.716	0.0786498	0.653706	0.831812	1169.27	0.731828	9.11976e-06	8.40728e-05	1449.8	0.694725	7.23735e-05	0.000787389	hsa-miR-181a-2-3p	70185	hsa-mir-181a-2	70185
miRNA_395	3638.36	-0.0153764	0.906423	0.963075	3257.08	0.0488679	0.701641	0.796971	4030.52	-0.0526516	0.70992	0.819767	hsa-miR-181b-5p	200762	hsa-mir-181b-1	200762
miRNA_396	9.22475	-0.0473511	0.867876	0.937886	9.86729	0.555187	0.0958916	0.189007	13.1841	0.174368	0.555228	0.710157	hsa-miR-181b-3p	645	hsa-mir-181b-1	645
miRNA_397	3793.4	0.00585054	0.964212	0.991028	3395.22	0.0126184	0.919432	0.94514	4142.39	-0.0481273	0.737806	0.842356	hsa-miR-181b-5p	207139	hsa-mir-181b-2	207139
miRNA_398	4.75253	0.500802	0.166738	NA	7.09689	0.974962	0.0260331	0.0675639	6.75298	1.07275	0.00717144	0.0319005	hsa-miR-181b-2-3p	388	hsa-mir-181b-2	388
miRNA_399	82.9823	0.724118	0.000403227	0.014281	82.6608	-0.6141	0.00379873	0.015075	80.0401	0.176065	0.447099	0.602582	hsa-miR-181c-5p	4299	hsa-mir-181c	4299
miRNA_400	135.696	-0.117128	0.410321	0.661807	163.87	0.743805	0.000201176	0.00134879	228.797	0.508784	0.000940362	0.00595904	hsa-miR-181c-3p	9510	hsa-mir-181c	9510
miRNA_401	570.889	0.0228772	0.849569	0.927001	583.174	0.00911579	0.957198	0.969325	721.953	0.0668703	0.616848	0.752721	hsa-miR-181d-5p	32036	hsa-mir-181d	32036
miRNA_403	1943.35	0.21422	0.201894	0.451605	1764.86	-1.03217	1.30738e-06	1.52241e-05	1811.47	-0.54528	0.0216772	0.0709221	hsa-miR-182-5p	85138	hsa-mir-182	85138
miRNA_407	478.168	0.904852	0.0206241	0.127185	437.242	-1.96086	7.34653e-06	6.91668e-05	353.692	-0.499589	0.31128	0.476417	hsa-miR-183-5p	18141	hsa-mir-183	18141
miRNA_409	85.7931	1.32287	0.0104603	0.0969753	155.666	0.0828058	0.913902	0.94514	100.612	0.799271	0.230452	0.381132	hsa-miR-184	5846	hsa-mir-184	5846
miRNA_410	674.043	-0.236545	0.0684922	0.26056	690.173	0.274255	0.127419	0.235211	959.469	0.0172533	0.91522	0.960981	hsa-miR-1843	42074	hsa-mir-1843	42074
miRNA_411	8576.47	-0.0797211	0.45625	0.695004	7937.98	-0.230413	0.100247	0.194986	10554.4	-0.298965	0.0715425	0.168062	hsa-miR-185-5p	494903	hsa-mir-185	494903
miRNA_412	992.329	-0.283325	0.0712157	0.262049	910.045	0.0331821	0.815145	0.882991	1358.85	-0.403536	0.0243968	0.0751887	hsa-miR-185-3p	60338	hsa-mir-185	60338
miRNA_413	9439.98	0.319571	0.00332592	0.0441723	11180.3	0.20033	0.103429	0.199949	12136.9	0.444157	0.000965439	0.00605411	hsa-miR-186-5p	558371	hsa-mir-186	558371
miRNA_416	6.32693	-0.309262	0.323564	0.588928	4.73947	-0.0520138	0.902354	0.93951	6.64523	-0.443771	0.342413	0.51023	hsa-miR-187-3p	337	hsa-mir-187	337
miRNA_417	3.18552	0.276899	0.571856	NA	4.59604	1.12636	0.0173917	0.049053	5.63304	1.14546	0.0149112	0.0530111	hsa-miR-188-5p	250	hsa-mir-188	250
miRNA_419	154.177	0.289808	0.0710215	0.262049	148.988	-0.172048	0.388579	0.524297	173.032	0.175633	0.337594	0.504714	hsa-miR-18a-5p	8476	hsa-mir-18a	8476
miRNA_420	60.1602	-0.105225	0.534506	0.757217	53.326	-0.304396	0.144468	0.257771	69.5834	-0.492395	0.00661066	0.0298471	hsa-miR-18a-3p	3237	hsa-mir-18a	3237
miRNA_423	5.70465	-1.12679	0.00233414	0.0360731	6.46124	2.08706	9.88528e-07	1.18348e-05	11.2909	0.409147	0.227784	0.380797	hsa-miR-1908-5p	421	hsa-mir-1908	421
miRNA_427	153.768	0.574501	0.0195376	0.12677	105.582	-1.92161	4.76529e-13	7.0288e-11	103.889	-0.734669	0.00611066	0.028297	hsa-miR-190a-5p	6255	hsa-mir-190a	6255
miRNA_429	33.957	0.533416	0.0162363	0.113122	32.2574	-0.607488	0.0142909	0.0427278	30.0397	0.0632663	0.830457	0.908973	hsa-miR-190b-5p	1742	hsa-mir-190b	1742
miRNA_431	49149.1	-0.0181559	0.868504	0.937886	43069.6	-0.433902	0.000998801	0.00523041	53556.1	-0.455003	0.000154026	0.0015118	hsa-miR-191-5p	2702226	hsa-mir-191	2702226
miRNA_432	26.1239	-0.417252	0.0237971	0.130332	27.5886	0.175681	0.473058	0.604872	39.3012	-0.224177	0.283739	0.444821	hsa-miR-191-3p	1724	hsa-mir-191	1724
miRNA_444	3843.75	0.146832	0.283895	0.554887	6237.38	0.963736	2.05775e-08	3.37242e-07	7255.13	0.962576	2.6685e-12	5.25701e-10	hsa-miR-192-5p	276898	hsa-mir-192	276898
miRNA_446	65.9389	-0.200964	0.337974	0.602394	55.4269	-0.226618	0.282013	0.421591	79.9485	-0.504304	0.0675378	0.160915	hsa-miR-193a-5p	3549	hsa-mir-193a	3549
miRNA_448	7.68801	-0.621786	0.0315101	0.157533	5.37957	-0.163615	0.690933	0.78697	9.27875	-0.669208	0.0940319	0.202651	hsa-miR-193b-5p	365	hsa-mir-193b	365
miRNA_449	27.774	0.41571	0.0542777	0.224894	24.0896	-0.548374	0.0276997	0.0706462	30.7298	-0.23875	0.39924	0.558071	hsa-miR-193b-3p	1269	hsa-mir-193b	1269
miRNA_450	733.925	0.403365	0.0141556	0.108365	916.138	0.143651	0.395136	0.530645	975.585	0.501127	0.00512053	0.024336	hsa-miR-194-5p	43753	hsa-mir-194-1	43753
miRNA_451	742.701	0.400617	0.0161015	0.113122	926.588	0.13889	0.411466	0.545948	985.47	0.500098	0.00543536	0.025697	hsa-miR-194-5p	44230	hsa-mir-194-2	44230
miRNA_452	6.08843	-0.00818251	0.978337	0.992548	5.50599	-0.561817	0.176061	0.295663	6.3522	-0.714813	0.107334	0.224359	hsa-miR-194-3p	333	hsa-mir-194-2	333
miRNA_453	34.5422	0.196733	0.241826	0.508793	37.1573	-0.265875	0.169	0.290561	45.5205	0.0160288	0.942734	0.974015	hsa-miR-195-5p	2277	hsa-mir-195	2277
miRNA_454	6.26699	-1.14975	0.00104716	0.0232186	7.26594	1.42533	0.00629244	0.0215845	12.4281	0.159841	0.633765	0.768174	hsa-miR-195-3p	442	hsa-mir-195	442
miRNA_455	14.2803	0.583235	0.0511267	0.220057	27.7581	0.275658	0.279698	0.419701	22.1725	0.723169	0.017602	0.0604359	hsa-miR-196a-5p	1075	hsa-mir-196a-1	1075
miRNA_457	18.0295	0.623764	0.0420642	0.196454	33.7426	0.227324	0.333146	0.473249	27.3863	0.755637	0.0078201	0.0333092	hsa-miR-196a-5p	1301	hsa-mir-196a-2	1301
miRNA_459	78.8283	0.234181	0.111843	0.334742	87.2273	-0.063024	0.702415	0.796971	99.2712	0.188041	0.275306	0.43621	hsa-miR-196b-5p	4568	hsa-mir-196b	4568
miRNA_462	2667.73	-0.310254	0.0215086	0.127185	2091.15	-0.292664	0.0918014	0.184646	3080.61	-0.759494	2.6365e-06	5.95189e-05	hsa-miR-197-3p	143852	hsa-mir-197	143852
miRNA_468	6237.65	-0.179135	0.177194	0.420711	5801.09	-0.045595	0.827143	0.887815	8304.25	-0.225041	0.200096	0.348816	hsa-miR-199a-5p	396811	hsa-mir-199a-1	396811
miRNA_469	14320.7	-0.121841	0.386085	0.638467	12974.3	-0.283483	0.0948502	0.187714	18238.6	-0.388391	0.0237296	0.073383	hsa-miR-199a-3p	909619	hsa-mir-199a-1	909619
miRNA_470	14320.7	-0.121841	0.386085	0.638467	12974.3	-0.283483	0.0948502	0.187714	18238.6	-0.388391	0.0237296	0.073383	hsa-miR-199b-3p	909619	hsa-mir-199a-1	909619
miRNA_471	6237.83	-0.179169	0.177159	0.420711	5801.15	-0.045463	0.827624	0.887815	8304.73	-0.225047	0.200049	0.348816	hsa-miR-199a-5p	396827	hsa-mir-199a-2	396827
miRNA_472	14372.3	-0.121514	0.387644	0.638561	13022.2	-0.283276	0.0950238	0.187714	18303.3	-0.388385	0.0236097	0.073383	hsa-miR-199a-3p	912744	hsa-mir-199a-2	912744
miRNA_473	14372.3	-0.121514	0.387644	0.638561	13022.2	-0.283276	0.0950238	0.187714	18303.3	-0.388385	0.0236097	0.073383	hsa-miR-199b-3p	912744	hsa-mir-199a-2	912744
miRNA_474	14320.7	-0.121844	0.386076	0.638467	12974.3	-0.283483	0.0948502	0.187714	18238.6	-0.388391	0.0237296	0.073383	hsa-miR-199a-3p	909621	hsa-mir-199b	909621
miRNA_475	1150.96	-0.0521041	0.80258	0.90118	1010.92	-0.347902	0.0800805	0.163675	1281.78	-0.274688	0.214184	0.364922	hsa-miR-199b-5p	64041	hsa-mir-199b	64041
miRNA_476	14320.7	-0.121844	0.386076	0.638467	12974.3	-0.283483	0.0948502	0.187714	18238.6	-0.388391	0.0237296	0.073383	hsa-miR-199b-3p	909621	hsa-mir-199b	909621
miRNA_478	484.326	0.363932	0.0215451	0.127185	623.919	-0.0180337	0.92817	0.94963	651.96	0.501598	0.039398	0.107807	hsa-miR-19a-3p	26540	hsa-mir-19a	26540
miRNA_479	7.19298	0.120778	0.720701	0.866472	7.60941	0.14841	0.711038	0.801616	9.48348	0.29304	0.380522	0.544423	hsa-miR-19b-1-5p	407	hsa-mir-19b-1	407
miRNA_480	1096.53	0.31933	0.0935035	0.301053	1263.07	-0.212921	0.293617	0.433084	1283.21	0.312814	0.164314	0.303783	hsa-miR-19b-3p	56166	hsa-mir-19b-1	56166
miRNA_481	1094.22	0.31962	0.0940466	0.301389	1260.45	-0.211745	0.296084	0.435997	1280.77	0.313044	0.164507	0.303783	hsa-miR-19b-3p	56055	hsa-mir-19b-2	56055
miRNA_483	20.5562	-0.0780228	0.675539	0.843885	26.7666	0.621233	0.0121079	0.0369499	34.1694	0.573416	0.0121599	0.0461361	hsa-miR-200a-5p	1378	hsa-mir-200a	1378
miRNA_484	96.6079	0.402291	0.0442326	0.200572	121.63	0.276409	0.265538	0.403782	128.935	0.779385	0.000101514	0.00107843	hsa-miR-200a-3p	5435	hsa-mir-200a	5435
miRNA_486	285.288	-0.00930205	0.947882	0.981364	310.2	0.223395	0.279801	0.419701	375.244	0.177588	0.286554	0.448454	hsa-miR-200b-3p	16444	hsa-mir-200b	16444
miRNA_488	712.651	0.0662885	0.503678	0.725638	656.368	-0.494949	1.564e-05	0.000137044	776.023	-0.373334	0.00158568	0.00906244	hsa-miR-200c-3p	38210	hsa-mir-200c	38210
miRNA_492	19.6576	0.0124502	0.969167	0.991326	21.1326	0.374698	0.473646	0.604872	24.5062	0.207054	0.525177	0.687297	hsa-miR-203a-3p	1168	hsa-mir-203a	1168
miRNA_495	18.9983	0.116244	0.740631	0.881703	19.8698	0.383111	0.46531	0.601166	23.9185	0.269732	0.43364	0.590613	hsa-miR-204-5p	971	hsa-mir-204	971
miRNA_507	13784.4	-0.149826	0.406398	0.660494	12614.8	-0.0877554	0.652929	0.756338	16884.5	-0.134287	0.450413	0.605243	hsa-miR-20a-5p	825825	hsa-mir-20a	825825
miRNA_508	10.1345	0.385029	0.142649	0.3721	9.05345	-0.815563	0.0174041	0.049053	9.65867	-0.102218	0.786783	0.880378	hsa-miR-20a-3p	519	hsa-mir-20a	519
miRNA_509	777.292	-0.139694	0.354774	0.617946	685.197	-0.502175	0.0107685	0.0335569	878.558	-0.532936	0.00123113	0.0074114	hsa-miR-20b-5p	41755	hsa-mir-20b	41755
miRNA_511	430851	-0.129514	0.262097	0.529175	471191	0.269745	0.0563961	0.123236	587990	0.237093	0.13827	0.268512	hsa-miR-21-5p	27410325	hsa-mir-21	27410325
miRNA_512	988.927	0.492676	0.00494282	0.0577801	851.66	-0.789782	6.38423e-08	9.64712e-07	857.085	-0.123204	0.547722	0.705532	hsa-miR-21-3p	50535	hsa-mir-21	50535
miRNA_513	5.9668	0.20658	0.555945	0.771306	6.91225	-0.0261715	0.949677	0.96605	8.88758	0.0386605	0.913442	0.96023	hsa-miR-210-5p	413	hsa-mir-210	413
miRNA_514	231.647	-0.00699682	0.955194	0.986531	227.568	-0.169982	0.247704	0.381914	277.254	-0.147809	0.248319	0.404022	hsa-miR-210-3p	13011	hsa-mir-210	13011
miRNA_517	97.0178	-0.242234	0.0533639	0.223477	84.5008	-0.167914	0.315486	0.453992	112.357	-0.484501	0.00335851	0.0172315	hsa-miR-2110	5244	hsa-mir-2110	5244
miRNA_521	16.2219	0.241308	0.580964	0.786337	14.0123	-1.55208	0.000327166	0.00206815	14.2812	-1.03474	0.127316	0.254914	hsa-miR-2115-5p	721	hsa-mir-2115	721
miRNA_522	6.75003	0.0612905	0.913598	0.96423	5.31458	-2.12413	0.000524419	0.00315722	6.46271	-1.39609	0.0186113	0.0627523	hsa-miR-2115-3p	330	hsa-mir-2115	330
miRNA_526	7.64327	-0.0311804	0.911163	0.96423	10.5969	0.716986	0.0221895	0.0593584	12.9669	0.531677	0.0720352	0.168062	hsa-miR-212-5p	546	hsa-mir-212	546
miRNA_527	8.81564	-0.146456	0.621922	0.821515	7.58841	0.361814	0.279526	0.419701	11.3562	-0.146083	0.630887	0.765714	hsa-miR-212-3p	489	hsa-mir-212	489
miRNA_529	7.23601	0.444105	0.340176	0.602394	12.8366	0.638896	0.142248	0.254592	15.4583	0.816419	0.0400776	0.108008	hsa-miR-214-3p	498	hsa-mir-214	498
miRNA_530	69.1904	0.142036	0.356922	0.61915	96.3604	0.617351	0.00195062	0.00905584	110.198	0.671394	9.27852e-05	0.000997441	hsa-miR-215-5p	4730	hsa-mir-215	4730
miRNA_538	31.2095	1.11136	0.011702	0.0969753	42.3421	0.356749	0.46704	0.602165	42.2184	1.73152	7.52052e-08	3.39552e-06	hsa-miR-218-5p	1807	hsa-mir-218-1	1807
miRNA_540	31.0805	1.11603	0.0112764	0.0969753	42.2151	0.354317	0.469573	0.602278	42.0419	1.72834	8.3342e-08	3.58371e-06	hsa-miR-218-5p	1800	hsa-mir-218-2	1800
miRNA_543	4.44058	-0.291461	0.404328	NA	4.91933	0.444108	0.30034	0.440067	6.73056	0.146557	0.720047	0.828284	hsa-miR-219a-1-3p	303	hsa-mir-219a-1	303
miRNA_548	270.775	0.0411338	0.771464	0.899263	318.741	0.114275	0.527193	0.65437	350.339	0.122977	0.389723	0.550287	hsa-miR-22-5p	17276	hsa-mir-22	17276
miRNA_549	3223.18	0.149961	0.222172	0.480524	3775.8	0.110843	0.439883	0.577591	4350.97	0.175336	0.247066	0.402708	hsa-miR-22-3p	205184	hsa-mir-22	205184
miRNA_550	2514.38	-0.0837921	0.473938	0.704278	2541.76	-0.035573	0.843482	0.900011	3272.58	0.0153557	0.923501	0.963324	hsa-miR-221-5p	147813	hsa-mir-221	147813
miRNA_551	21711.4	-0.309787	0.00543331	0.0624096	21253.7	0.121733	0.468407	0.602278	31042.4	-0.204307	0.114492	0.23497	hsa-miR-221-3p	1378741	hsa-mir-221	1378741
miRNA_552	4.33787	-0.466816	0.208809	NA	5.79234	0.673356	0.0987737	0.193395	7.97815	0.276603	0.42291	0.579676	hsa-miR-222-5p	308	hsa-mir-222	308
miRNA_553	5732.19	-0.285523	0.0112212	0.0969753	5893.76	0.232737	0.0894675	0.181456	8142.35	-0.0772852	0.567834	0.71915	hsa-miR-222-3p	363042	hsa-mir-222	363042
miRNA_554	3419.16	-0.0866922	0.561692	0.771306	3387.42	-0.162208	0.301543	0.441099	4197.47	-0.199476	0.230035	0.381132	hsa-miR-223-5p	188084	hsa-mir-223	188084
miRNA_555	34848.7	-0.0113765	0.952015	0.984443	30890.9	-0.577478	0.00770752	0.0254521	39890.1	-0.407847	0.030607	0.0883006	hsa-miR-223-3p	1888770	hsa-mir-223	1888770
miRNA_556	953.077	0.0847687	0.646128	0.82962	958.371	-0.205214	0.420182	0.555846	1171.34	-0.0187957	0.926969	0.96546	hsa-miR-224-5p	50424	hsa-mir-224	50424
miRNA_560	52.9285	-0.386116	0.00729045	0.0774611	48.466	-0.0223831	0.91617	0.94514	70.0505	-0.463025	0.00927082	0.0375406	hsa-miR-2277-5p	3275	hsa-mir-2277	3275
miRNA_561	7.99408	0.175688	0.560041	0.771306	5.77792	-0.898277	0.0305497	0.0761592	6.6517	-0.396991	0.361903	0.522924	hsa-miR-2277-3p	379	hsa-mir-2277	379
miRNA_563	10.5059	-0.132223	0.647123	0.829645	10.0808	-0.447822	0.192737	0.316134	13.4839	-0.321171	0.35733	0.520434	hsa-miR-2355-5p	636	hsa-mir-2355	636
miRNA_564	113.052	-0.122327	0.384528	0.638467	119.325	0.107815	0.507883	0.633958	165.671	-0.0213952	0.899231	0.954739	hsa-miR-2355-3p	7096	hsa-mir-2355	7096
miRNA_566	23.025	-0.300361	0.303851	0.573941	20.9982	0.343463	0.181437	0.302291	29.7127	-0.0925363	0.773421	0.871319	hsa-miR-23a-5p	1277	hsa-mir-23a	1277
miRNA_567	22184.7	0.162722	0.115271	0.341374	19176.7	-0.815558	4.01839e-08	6.46595e-07	22249.7	-0.525665	0.000159591	0.00154958	hsa-miR-23a-3p	1209098	hsa-mir-23a	1209098
miRNA_568	15.8201	-0.649628	0.0215567	0.127185	10.4411	-0.152758	0.639993	0.746964	16.3293	-0.56423	0.047356	0.122881	hsa-miR-23b-5p	791	hsa-mir-23b	791
miRNA_569	12355.5	-0.0685676	0.547949	0.768575	10237.5	-0.625596	1.92953e-05	0.000164196	13495.4	-0.643764	5.85957e-07	1.82455e-05	hsa-miR-23b-3p	667976	hsa-mir-23b	667976
miRNA_570	4.34788	0.0684835	0.850762	NA	4.20386	-0.148199	0.747625	0.828095	5.36984	-0.41833	0.325251	0.49114	hsa-miR-23c	261	hsa-mir-23c	261
miRNA_571	73.5955	0.204667	0.320337	0.585877	102.884	0.841726	0.00195442	0.00905584	118.011	0.951722	6.61304e-06	0.000127055	hsa-miR-24-1-5p	5084	hsa-mir-24-1	5084
miRNA_572	21238.7	-0.127048	0.131773	0.357212	23555.7	0.321216	0.00430648	0.016269	30514.8	0.132263	0.315611	0.481414	hsa-miR-24-3p	1392587	hsa-mir-24-1	1392587
miRNA_573	21091.4	-0.129369	0.126283	0.349216	23390.8	0.323375	0.00415066	0.0158334	30337.8	0.131301	0.31939	0.484722	hsa-miR-24-3p	1384067	hsa-mir-24-2	1384067
miRNA_574	2269.63	0.0808738	0.587428	0.791305	3152.75	0.668775	0.000892814	0.00481793	3715.06	0.861933	3.9923e-07	1.3352e-05	hsa-miR-24-2-5p	150111	hsa-mir-24-2	150111
miRNA_577	38.5807	-0.394488	0.0127443	0.102195	32.257	-0.0241822	0.906241	0.941342	48.7459	-0.59942	0.00628888	0.0289738	hsa-miR-25-5p	2117	hsa-mir-25	2117
miRNA_578	21647.3	0.0193904	0.846319	0.927001	23050.2	0.00791702	0.954544	0.969325	28734.5	-0.0483529	0.741487	0.845408	hsa-miR-25-3p	1312695	hsa-mir-25	1312695
miRNA_583	452351	0.277323	0.00259416	0.0371258	457018	-0.255812	0.0168463	0.0480936	531980	0.0015237	0.990963	0.99521	hsa-miR-26a-5p	26058088	hsa-mir-26a-1	26058088
miRNA_584	7.38494	-0.156346	0.593125	0.795199	6.93452	-0.191582	0.610372	0.722165	8.82378	-0.00329593	0.992861	0.99521	hsa-miR-26a-1-3p	447	hsa-mir-26a-1	447
miRNA_585	452664	0.27727	0.00259747	0.0371258	457314	-0.255948	0.0168032	0.0480936	532316	0.00148051	0.991215	0.99521	hsa-miR-26a-5p	26073609	hsa-mir-26a-2	26073609
miRNA_586	24.7853	0.171269	0.435295	0.685187	24.3385	-0.148063	0.585945	0.702658	27.8905	-0.0821463	0.802457	0.889103	hsa-miR-26a-2-3p	1338	hsa-mir-26a-2	1338
miRNA_587	117102	0.581725	6.2447e-05	0.00758285	116207	-0.668082	4.28272e-09	9.02429e-08	109489	0.0425479	0.783464	0.877752	hsa-miR-26b-5p	6311051	hsa-mir-26b	6311051
miRNA_588	55.4162	-0.0964379	0.578269	0.78606	65.25	0.308137	0.129727	0.238192	79.8998	0.204771	0.265683	0.423873	hsa-miR-26b-3p	3632	hsa-mir-26b	3632
miRNA_589	786.931	0.404542	0.0607881	0.240148	982.683	0.261039	0.183841	0.304111	1010.42	0.675993	0.00200801	0.011104	hsa-miR-27a-5p	49029	hsa-mir-27a	49029
miRNA_590	15874.2	0.186158	0.220551	0.480524	26813.4	1.01568	5.85193e-09	1.17704e-07	29248.9	0.978444	2.58028e-08	1.37059e-06	hsa-miR-27a-3p	1258355	hsa-mir-27a	1258355
miRNA_591	50.8374	-0.252833	0.0776652	0.278577	44.5786	-0.142882	0.47798	0.607776	63.6509	-0.462202	0.0112439	0.0434314	hsa-miR-27b-5p	2944	hsa-mir-27b	2944
miRNA_592	15732.1	-0.258654	0.0984225	0.309086	17379.6	0.603896	0.000672246	0.0038137	25610.8	0.278578	0.135578	0.26471	hsa-miR-27b-3p	1193373	hsa-mir-27b	1193373
miRNA_593	678.816	0.147002	0.149467	0.382671	789.725	0.310025	0.0238562	0.0628355	947.694	0.268639	0.0867685	0.190175	hsa-miR-28-5p	44616	hsa-mir-28	44616
miRNA_594	11073	-0.116589	0.171052	0.411881	11169.2	0.0665223	0.646431	0.749793	14471.7	-0.0581422	0.669997	0.787973	hsa-miR-28-3p	673815	hsa-mir-28	673815
miRNA_601	9.86816	0.240432	0.438664	0.687823	7.66058	-1.10769	0.00329214	0.0133649	9.16156	-0.689325	0.0795963	0.180592	hsa-miR-299-5p	572	hsa-mir-299	572
miRNA_602	5.23845	0.532312	0.164548	0.404954	4.76746	-0.37204	0.405083	0.539095	5.67846	0.204557	0.649666	0.777017	hsa-miR-299-3p	328	hsa-mir-299	328
miRNA_603	15.9075	0.634893	0.00462552	0.056167	19.6453	0.166986	0.505174	0.632795	20.4498	0.691458	0.00916224	0.037268	hsa-miR-29a-5p	939	hsa-mir-29a	939
miRNA_604	12614.4	0.497112	0.0101291	0.0967385	17041.9	0.531639	0.000564673	0.00337659	18921.4	0.918047	3.7081e-06	7.78702e-05	hsa-miR-29a-3p	843422	hsa-mir-29a	843422
miRNA_605	8.62051	0.230155	0.381875	0.638177	8.8411	-0.076185	0.817902	0.883813	11.0346	0.0534603	0.862052	0.934494	hsa-miR-29b-1-5p	512	hsa-mir-29b-1	512
miRNA_606	1577.15	0.328629	0.0310711	0.156491	1886.56	0.246426	0.122402	0.228535	2075.38	0.536202	0.00900485	0.0370778	hsa-miR-29b-3p	97863	hsa-mir-29b-1	97863
miRNA_607	1577.25	0.328537	0.0311142	0.156491	1886.56	0.246426	0.122402	0.228535	2075.49	0.536054	0.00903336	0.0370778	hsa-miR-29b-3p	97868	hsa-mir-29b-2	97868
miRNA_608	36.8734	0.152255	0.49567	0.722434	31.7082	-0.524003	0.0389443	0.0906993	38.5094	-0.35327	0.0972595	0.206875	hsa-miR-29b-2-5p	1893	hsa-mir-29b-2	1893
miRNA_609	1044.84	0.322681	0.0202361	0.127185	1161.96	0.0646146	0.674322	0.775033	1247.34	0.397564	0.00140097	0.0080578	hsa-miR-29c-5p	56502	hsa-mir-29c	56502
miRNA_610	292.179	0.460468	0.0109345	0.0969753	314.629	-0.0812144	0.670776	0.773972	346.685	0.340322	0.123192	0.249983	hsa-miR-29c-3p	17395	hsa-mir-29c	17395
miRNA_612	32.0989	-0.230642	0.325267	0.589502	44.4035	0.903345	2.0956e-05	0.000173328	59.0167	0.609137	0.00083394	0.00545687	hsa-miR-301a-5p	2508	hsa-mir-301a	2508
miRNA_613	32.4588	0.155382	0.333677	0.600901	36.2046	0.0407858	0.897345	0.935394	42.1711	0.573199	0.0535103	0.136883	hsa-miR-301a-3p	1923	hsa-mir-301a	1923
miRNA_615	12.3275	0.121691	0.608032	0.810075	14.5874	0.26304	0.329556	0.469636	17.4171	0.406043	0.119249	0.243073	hsa-miR-301b-3p	763	hsa-mir-301b	763
miRNA_628	7.10094	0.283126	0.322524	0.588294	8.24041	0.0692876	0.844773	0.900011	9.62759	0.106995	0.752585	0.854823	hsa-miR-3064-5p	447	hsa-mir-3064	447
miRNA_630	17.3737	-0.0322747	0.908869	0.963588	13.7472	-1.18794	0.00205857	0.00941419	16.0294	-0.819584	0.0137078	0.0507301	hsa-miR-3065-5p	776	hsa-mir-3065	776
miRNA_632	21.892	-0.235175	0.35007	0.617343	22.3243	0.680604	0.00676303	0.0228446	31.5869	0.126272	0.57231	0.721782	hsa-miR-3074-5p	1409	hsa-mir-3074	1409
miRNA_636	1937.02	-0.00424391	0.971842	0.992501	1872.09	-0.260774	0.111759	0.214547	2483.58	-0.145956	0.337578	0.504714	hsa-miR-30a-5p	121223	hsa-mir-30a	121223
miRNA_637	74.9813	-0.236012	0.148067	0.381202	95.1678	0.997082	1.06728e-06	1.2594e-05	135.489	0.485603	0.00226048	0.0123137	hsa-miR-30a-3p	5824	hsa-mir-30a	5824
miRNA_638	4255.97	0.0281769	0.797795	0.899263	4465.12	0.253702	0.128189	0.235858	5931.09	0.307036	0.077835	0.178388	hsa-miR-30b-5p	280266	hsa-mir-30b	280266
miRNA_639	31.0503	-0.141575	0.413407	0.665523	31.31	0.217479	0.314772	0.453702	42.5648	-0.00308294	0.987985	0.99521	hsa-miR-30b-3p	1914	hsa-mir-30b	1914
miRNA_640	11033.4	-0.048274	0.55917	0.771306	12309.1	0.327982	0.00217853	0.00978678	15584.7	0.267695	0.0258134	0.077707	hsa-miR-30c-5p	693663	hsa-mir-30c-1	693663
miRNA_641	46.6055	-0.15931	0.25632	0.524993	43.9806	0.127326	0.490484	0.619228	59.9845	-0.117458	0.514531	0.679271	hsa-miR-30c-1-3p	2882	hsa-mir-30c-1	2882
miRNA_642	11037.1	-0.048316	0.55896	0.771306	12314.9	0.32825	0.00216168	0.00976064	15592	0.267935	0.0256548	0.077707	hsa-miR-30c-5p	693936	hsa-mir-30c-2	693936
miRNA_643	11.8811	-0.295986	0.246803	0.51042	9.38614	-0.789044	0.0204726	0.0554074	12.9059	-0.874051	0.00644334	0.0292379	hsa-miR-30c-2-3p	705	hsa-mir-30c-2	705
miRNA_644	71300.1	-0.104245	0.271062	0.540851	72097.7	0.044537	0.747565	0.828095	94628.7	0.00112984	0.992714	0.99521	hsa-miR-30d-5p	4320661	hsa-mir-30d	4320661
miRNA_645	75.9364	-0.0287981	0.831125	0.919728	96.2727	0.759963	2.6332e-05	0.000209945	121.023	0.650939	2.4803e-05	0.00033935	hsa-miR-30d-3p	5040	hsa-mir-30d	5040
miRNA_646	20054.6	0.237064	0.0921654	0.298228	20533.5	-0.104738	0.493684	0.621239	23831.3	0.163081	0.279484	0.441214	hsa-miR-30e-5p	1100167	hsa-mir-30e	1100167
miRNA_647	6622.55	-0.0275131	0.814504	0.909761	9131.53	0.90745	8.39686e-07	1.03211e-05	11330.9	0.711328	9.42522e-07	2.57908e-05	hsa-miR-30e-3p	477119	hsa-mir-30e	477119
miRNA_648	122.653	0.33185	0.0816322	0.289114	158.495	0.811206	6.7739e-06	6.5162e-05	200.047	0.936585	5.42664e-05	0.000636396	hsa-miR-31-5p	7814	hsa-mir-31	7814
miRNA_662	37.9979	-0.223155	0.299527	0.572131	42.325	0.0392227	0.851914	0.901847	54.9291	-0.0792214	0.694186	0.80572	hsa-miR-3120-3p	2527	hsa-mir-3120	2527
miRNA_674	5.77657	0.203368	0.46439	0.696336	5.64398	-0.151926	0.695232	0.790849	6.80675	0.0312424	0.9325	0.970101	hsa-miR-3128	342	hsa-mir-3128	342
miRNA_690	8.58714	-0.828477	0.0162328	0.113122	7.94841	0.63081	0.132763	0.241272	12.582	-0.0214292	0.94623	0.97651	hsa-miR-3138	584	hsa-mir-3138	584
miRNA_693	8.1692	0.581965	0.0686652	0.26056	7.2362	-2.33621	5.97375e-08	9.27504e-07	6.23876	-1.43249	0.0017086	0.00964294	hsa-miR-3140-3p	390	hsa-mir-3140	390
miRNA_697	4.45157	-0.358498	0.32965	NA	4.24217	0.674937	0.161294	0.280995	6.44912	0.0530331	0.894606	0.954739	hsa-miR-3143	256	hsa-mir-3143	256
miRNA_706	5.60715	-0.997413	0.00858688	0.0889504	7.69264	1.69169	2.96662e-05	0.000228301	11.199	0.382835	0.255318	0.409506	hsa-miR-3150a-5p	458	hsa-mir-3150a	458
miRNA_709	13.2166	0.287993	0.216735	0.476033	13.0675	-0.515398	0.0742424	0.15536	15.8546	-0.293947	0.332014	0.498497	hsa-miR-3150b-3p	690	hsa-mir-3150b	690
miRNA_724	7.28064	0.164437	0.60663	0.809475	7.27494	-0.428762	0.302388	0.441606	8.01597	-0.27432	0.503704	0.666928	hsa-miR-3157-5p	387	hsa-mir-3157	387
miRNA_725	9.64821	0.010187	0.967717	0.991326	14.7834	1.13246	2.56306e-05	0.000208102	17.9613	0.730139	0.00677997	0.0304593	hsa-miR-3157-3p	705	hsa-mir-3157	705
miRNA_727	173.043	0.00129359	0.994208	0.996532	221.424	0.627769	0.00935621	0.0300009	261.297	0.502197	0.0175828	0.0604359	hsa-miR-3158-3p	10673	hsa-mir-3158-1	10673
miRNA_729	173.127	0.00116973	0.994761	0.996532	221.597	0.626722	0.0094065	0.0300533	261.519	0.501723	0.0177931	0.0608606	hsa-miR-3158-3p	10682	hsa-mir-3158-2	10682
miRNA_747	16.0294	-0.251278	0.175131	0.419329	16.2335	0.087793	0.735598	0.819904	20.3961	-0.233309	0.34619	0.514161	hsa-miR-3173-5p	971	hsa-mir-3173	971
miRNA_749	5.43112	-0.497775	0.12375	0.344876	5.15529	0.0975681	0.8189	0.883813	7.40076	-0.370596	0.320105	0.484991	hsa-miR-3174	343	hsa-mir-3174	343
miRNA_751	4.57192	-0.182164	0.68459	NA	5.44411	0.983621	0.0368119	0.0866287	6.80005	0.416957	0.282489	0.443631	hsa-miR-3176	281	hsa-mir-3176	281
miRNA_753	18.2679	-0.510315	0.0316919	0.157533	13.9491	-0.241663	0.394766	0.530645	24.2008	-0.935159	0.000558938	0.00397937	hsa-miR-3177-3p	1022	hsa-mir-3177	1022
miRNA_786	8.15937	-0.124934	0.64336	0.827704	6.30722	-0.639893	0.104053	0.200626	7.8827	-0.519189	0.186606	0.333014	hsa-miR-3190-3p	453	hsa-mir-3190	453
miRNA_788	4.71701	-0.473389	0.152966	NA	3.40711	-0.552186	0.28223	NA	6.08598	-1.27016	0.00574643	0.0270262	hsa-miR-3191-3p	266	hsa-mir-3191	266
miRNA_793	5.28804	0.56723	0.134632	0.358737	13.1913	1.61366	2.72752e-06	2.83983e-05	12.5614	1.80181	1.19068e-07	4.88722e-06	hsa-miR-3194-3p	548	hsa-mir-3194	548
miRNA_801	851.836	0.394755	0.000907112	0.0220299	1069.7	0.136363	0.369877	0.511155	1116.73	0.495654	0.00226366	0.0123137	hsa-miR-32-5p	53195	hsa-mir-32	53195
miRNA_802	42.9723	-0.0152007	0.916544	0.965381	56.2558	0.671687	0.000212607	0.00139713	65.2305	0.606461	0.000533121	0.00385127	hsa-miR-32-3p	3089	hsa-mir-32	3089
miRNA_808	5.29312	-0.00615042	0.985693	0.995058	4.16834	-0.168441	0.703989	NA	5.94768	-0.487976	0.267377	0.425823	hsa-miR-320a-5p	258	hsa-mir-320a	258
miRNA_809	7176.89	-0.528919	8.48973e-05	0.00902034	7145.62	0.557495	0.00122301	0.00614981	10778.2	0.0438275	0.814274	0.898887	hsa-miR-320a-3p	443169	hsa-mir-320a	443169
miRNA_810	207.871	-0.373586	0.0123171	0.0997101	194.012	0.434843	0.00205837	0.00941419	290.31	-0.0753967	0.657603	0.783397	hsa-miR-320b	12533	hsa-mir-320b-1	12533
miRNA_811	181.482	-0.335392	0.0233186	0.129548	173.051	0.487532	0.000298654	0.0019015	257.243	-0.0176316	0.917489	0.962245	hsa-miR-320b	10909	hsa-mir-320b-2	10909
miRNA_812	45.313	-0.0455227	0.790767	0.899263	44.9124	0.234932	0.198674	0.320267	61.2359	0.0276525	0.895985	0.954739	hsa-miR-320c	2729	hsa-mir-320c-1	2729
miRNA_813	55.541	-0.136347	0.418521	0.671213	54.9149	0.316426	0.0737227	0.155344	76.1778	0.0290263	0.889143	0.952833	hsa-miR-320c	3318	hsa-mir-320c-2	3318
miRNA_814	26.1205	-0.336299	0.086051	0.294933	23.9848	0.384813	0.0643524	0.137898	36.811	-0.101571	0.674603	0.790099	hsa-miR-320d	1527	hsa-mir-320d-1	1527
miRNA_815	14.8133	-0.0507197	0.829709	0.919728	13.9538	0.372185	0.170498	0.290996	20.4285	0.00185021	0.994888	0.99521	hsa-miR-320d	899	hsa-mir-320d-2	899
miRNA_816	11.465	-0.558521	0.0225319	0.127185	9.94948	0.23431	0.446544	0.582878	14.9869	-0.252382	0.371299	0.53389	hsa-miR-320e	639	hsa-mir-320e	639
miRNA_818	143.678	-0.0510083	0.828705	0.919728	100.7	-0.431687	0.034959	0.0833666	153.922	-0.810396	4.04871e-05	0.00050082	hsa-miR-323a-3p	8805	hsa-mir-323a	8805
miRNA_820	187.441	-0.116354	0.631121	0.82278	128.27	-0.132753	0.461784	0.597484	201.617	-0.620548	0.000510743	0.00381158	hsa-miR-323b-3p	11168	hsa-mir-323b	11168
miRNA_821	280.588	0.305352	0.0973506	0.30837	221.335	-1.54475	3.04375e-11	1.49651e-09	224.712	-1.06202	1.16835e-06	3.10301e-05	hsa-miR-324-5p	13245	hsa-mir-324	13245
miRNA_822	104.704	0.0416376	0.781967	0.899263	80.936	-0.972475	2.0196e-06	2.18658e-05	106.053	-1.00751	2.16821e-06	5.02024e-05	hsa-miR-324-3p	5393	hsa-mir-324	5393
miRNA_824	825.612	0.0492625	0.696879	0.853443	656.019	-0.658352	0.000431133	0.00268699	895.779	-0.750743	1.45304e-05	0.00020778	hsa-miR-326	46839	hsa-mir-326	46839
miRNA_826	1096.34	-0.536494	0.000180775	0.0102439	1103.87	0.572165	0.000197215	0.00133233	1747.78	-0.136068	0.353541	0.51827	hsa-miR-328-3p	73090	hsa-mir-328	73090
miRNA_828	163.689	0.151505	0.498054	0.722434	116.574	-0.876601	1.31275e-05	0.000116179	146.05	-0.846382	7.08573e-05	0.000787389	hsa-miR-329-3p	8993	hsa-mir-329-1	8993
miRNA_830	163.689	0.151505	0.498054	0.722434	116.574	-0.876601	1.31275e-05	0.000116179	146.05	-0.846382	7.08573e-05	0.000787389	hsa-miR-329-3p	8993	hsa-mir-329-2	8993
miRNA_831	384.968	-0.208058	0.248656	0.513004	531.912	0.96608	3.97899e-07	5.10349e-06	682.577	0.473549	0.0104036	0.0408455	hsa-miR-330-5p	28061	hsa-mir-330	28061
miRNA_832	738.407	-0.357728	0.0115272	0.0969753	725.307	0.299716	0.0276868	0.0706462	1041.69	-0.110575	0.518206	0.683125	hsa-miR-330-3p	45339	hsa-mir-330	45339
miRNA_833	101.288	-0.21253	0.186572	0.429773	125.601	0.560005	0.00362194	0.0144388	166.354	0.156434	0.316924	0.4826	hsa-miR-331-5p	6873	hsa-mir-331	6873
miRNA_834	526.165	-0.0672172	0.592305	0.795199	491.766	-0.0693595	0.640256	0.746964	638.052	-0.104001	0.49694	0.658938	hsa-miR-331-3p	29694	hsa-mir-331	29694
miRNA_835	340.397	0.0996442	0.599248	0.802143	338.548	-0.134335	0.557902	0.681801	432.373	0.10002	0.645641	0.773326	hsa-miR-335-5p	21114	hsa-mir-335	21114
miRNA_836	911.527	-0.317962	0.0752733	0.273429	988.023	0.327804	0.119295	0.226198	1387.12	-0.0198178	0.899063	0.954739	hsa-miR-335-3p	62711	hsa-mir-335	62711
miRNA_837	11.992	0.160919	0.584166	0.78816	10.2564	0.211521	0.537452	0.664309	14.8208	0.151062	0.652818	0.778725	hsa-miR-337-5p	827	hsa-mir-337	827
miRNA_838	61.572	0.0896413	0.678781	0.844749	43.9772	-0.611969	0.00152646	0.00749259	58.1661	-0.657215	0.00312961	0.0164305	hsa-miR-337-3p	3434	hsa-mir-337	3434
miRNA_839	233.576	0.0868701	0.674009	0.843885	200.934	-0.480625	0.0130241	0.0394739	260.449	-0.449776	0.023296	0.073383	hsa-miR-338-5p	12726	hsa-mir-338	12726
miRNA_840	38.8737	0.681623	0.00204173	0.0340289	35.3276	0.0384852	0.861002	0.907127	35.6959	0.675874	0.0141964	0.0512772	hsa-miR-338-3p	1903	hsa-mir-338	1903
miRNA_841	1630.73	-0.15969	0.120734	0.341374	1410.74	-0.289307	0.0754518	0.156748	1944.61	-0.496219	0.000319048	0.00264312	hsa-miR-339-5p	97168	hsa-mir-339	97168
miRNA_842	596.136	-0.241615	0.0831513	0.291833	682.384	0.632427	9.69705e-06	8.84731e-05	937.797	0.179966	0.206492	0.353966	hsa-miR-339-3p	40039	hsa-mir-339	40039
miRNA_843	6.95632	0.118696	0.657735	0.834681	8.01159	0.216826	0.558661	0.681801	8.58663	0.279042	0.448196	0.603161	hsa-miR-33a-5p	461	hsa-mir-33a	461
miRNA_844	41.1738	0.507011	0.000482991	0.0157901	39.3777	-0.645834	0.00439813	0.016286	40.8656	0.048818	0.822798	0.903877	hsa-miR-33a-3p	2355	hsa-mir-33a	2355
miRNA_846	4.47989	-0.426994	0.233714	NA	3.35542	-0.456945	0.441981	NA	4.59078	-1.14662	0.0380535	0.105631	hsa-miR-33b-3p	238	hsa-mir-33b	238
miRNA_847	6310.72	0.141883	0.331243	0.597785	6543.09	0.204791	0.138936	0.249408	8128.3	0.382099	0.0395844	0.10799	hsa-miR-340-5p	412926	hsa-mir-340	412926
miRNA_848	980.315	-0.327142	0.0851853	0.294339	1790.87	1.66677	1.85487e-14	5.47186e-12	2319.83	1.14375	1.64283e-08	1.11944e-06	hsa-miR-340-3p	85454	hsa-mir-340	85454
miRNA_849	314.751	0.115643	0.448137	0.694843	315.91	0.205485	0.287775	0.427318	381.371	0.0739463	0.723219	0.830874	hsa-miR-342-5p	16567	hsa-mir-342	16567
miRNA_850	16528.3	0.244132	0.0821677	0.289803	16077.1	-0.285878	0.0424272	0.0965245	18154.5	-0.00720288	0.964842	0.987815	hsa-miR-342-3p	840218	hsa-mir-342	840218
miRNA_851	423.414	-0.173292	0.184501	0.427269	491.822	0.722373	2.94368e-05	0.000228301	670.122	0.262947	0.0917774	0.198741	hsa-miR-345-5p	27691	hsa-mir-345	27691
miRNA_854	131.36	0.192825	0.213768	0.470732	127.587	-0.624331	0.00094743	0.00502081	135.607	-0.199793	0.241768	0.396219	hsa-miR-34a-5p	6899	hsa-mir-34a	6899
miRNA_858	45.5753	0.367695	0.116882	0.341374	85.861	0.0270683	0.957277	0.969325	96.2044	0.436797	0.386571	0.550287	hsa-miR-34c-5p	3766	hsa-mir-34c	3766
miRNA_863	31.3545	0.157001	0.461858	0.696336	24.8341	-0.852262	0.000833595	0.0045539	30.0937	-0.716949	0.0023986	0.0129554	hsa-miR-3605-3p	1556	hsa-mir-3605	1556
miRNA_866	28.3788	0.428058	0.102703	0.315152	25.3953	-0.905411	0.00109086	0.0056457	25.6704	-0.401664	0.246149	0.40194	hsa-miR-3609	1169	hsa-mir-3609	1169
miRNA_867	878.266	-0.0201721	0.839701	0.924541	809.442	-0.189848	0.182058	0.302291	1059.4	-0.27176	0.0756096	0.174618	hsa-miR-361-5p	51038	hsa-mir-361	51038
miRNA_868	18035.3	0.200458	0.132379	0.357212	17572.4	-0.190211	0.170652	0.290996	20426.4	0.0317397	0.82266	0.903877	hsa-miR-361-3p	960090	hsa-mir-361	960090
miRNA_872	4.77761	0.654236	0.052449	NA	5.00526	-0.425049	0.298836	0.43859	4.75838	0.139886	0.774828	0.871319	hsa-miR-3613-5p	289	hsa-mir-3613	289
miRNA_874	24.6396	-0.492907	0.029502	0.151064	16.1025	-0.578461	0.0786755	0.161176	24.7882	-1.19084	0.000141937	0.0014241	hsa-miR-3614-5p	1232	hsa-mir-3614	1232
miRNA_875	7.37869	-0.246329	0.479448	0.711222	7.00791	-0.322685	0.438949	0.577222	8.86654	-0.812068	0.0695173	0.164761	hsa-miR-3614-3p	414	hsa-mir-3614	414
miRNA_876	887.163	-0.555974	0.000383374	0.0141682	1277.61	1.33453	5.85063e-13	7.39687e-11	1680.76	0.488487	0.0224921	0.0718904	hsa-miR-3615	67630	hsa-mir-3615	67630
miRNA_879	14.4127	0.138202	0.560559	0.771306	11.7705	-0.247225	0.458949	0.594684	14.3636	0.0034905	0.99078	0.99521	hsa-miR-3617-5p	807	hsa-mir-3617	807
miRNA_884	205.472	0.0127531	0.918839	0.9666	197.229	-0.0238415	0.887659	0.929678	249.874	-0.038612	0.824885	0.905068	hsa-miR-362-5p	11622	hsa-mir-362	11622
miRNA_887	4.53064	-0.59018	0.0900121	NA	3.67624	-0.257897	0.631966	NA	6.06373	-0.786828	0.0488149	0.125942	hsa-miR-3620-3p	277	hsa-mir-3620	277
miRNA_893	15.5008	-0.232513	0.246628	0.51042	12.6812	-0.13615	0.639459	0.746964	18.6083	-0.429731	0.114188	0.234879	hsa-miR-363-5p	850	hsa-mir-363	850
miRNA_894	3951.32	0.0691205	0.6743	0.843885	4951.08	0.488172	0.00896524	0.0289571	5859.45	0.407198	0.000500342	0.00379672	hsa-miR-363-3p	246113	hsa-mir-363	246113
miRNA_907	28.1796	-0.235292	0.199742	0.448061	18.5017	-0.59879	0.0105762	0.0330739	29.2302	-0.91078	0.000230476	0.00206059	hsa-miR-365a-5p	1268	hsa-mir-365a	1268
miRNA_908	44.0623	-0.413634	0.0224485	0.127185	39.49	0.275197	0.198667	0.320267	60.0837	-0.148154	0.420894	0.578488	hsa-miR-365a-3p	2306	hsa-mir-365a	2306
miRNA_909	44.0623	-0.413634	0.0224485	0.127185	39.49	0.275197	0.198667	0.320267	60.0837	-0.148154	0.420894	0.578488	hsa-miR-365b-3p	2306	hsa-mir-365a	2306
miRNA_910	44.0623	-0.413634	0.0224485	0.127185	39.49	0.275197	0.198667	0.320267	60.0837	-0.148154	0.420894	0.578488	hsa-miR-365a-3p	2306	hsa-mir-365b	2306
miRNA_912	44.0623	-0.413634	0.0224485	0.127185	39.49	0.275197	0.198667	0.320267	60.0837	-0.148154	0.420894	0.578488	hsa-miR-365b-3p	2306	hsa-mir-365b	2306
miRNA_923	22.3762	-0.0242035	0.893387	0.952797	21.26	0.127984	0.602532	0.715759	31.3142	-0.119833	0.582204	0.72921	hsa-miR-3667-3p	1364	hsa-mir-3667	1364
miRNA_940	9.34764	-0.616004	0.0211462	0.127185	6.8183	-0.0043976	0.991075	0.994446	10.3004	-0.64226	0.0599843	0.146394	hsa-miR-3679-5p	517	hsa-mir-3679	517
miRNA_955	18.7889	0.407015	0.0749125	0.273286	20.0764	-0.562696	0.0453964	0.101199	20.2937	0.0119216	0.967032	0.988935	hsa-miR-3688-3p	981	hsa-mir-3688-1	981
miRNA_957	19.0085	0.403862	0.0773285	0.278577	20.2618	-0.562526	0.0470017	0.104252	20.5119	0.00280736	0.992192	0.99521	hsa-miR-3688-3p	988	hsa-mir-3688-2	988
miRNA_976	36.3045	-0.18354	0.461213	0.696336	39.9426	1.00225	7.83801e-06	7.30172e-05	62.3381	0.343234	0.151648	0.288899	hsa-miR-369-5p	2701	hsa-mir-369	2701
miRNA_977	249.412	0.221611	0.35216	0.617946	189.243	-0.521419	0.00284645	0.0117755	263.012	-0.451305	0.030939	0.0889743	hsa-miR-369-3p	15650	hsa-mir-369	15650
miRNA_978	60.5666	-0.329311	0.182862	0.424679	66.0416	0.499604	0.0233881	0.0619714	80.5474	0.304649	0.230245	0.381132	hsa-miR-3690	3704	hsa-mir-3690-1	3704
miRNA_979	60.5666	-0.329311	0.182862	0.424679	66.0416	0.499604	0.0233881	0.0619714	80.5474	0.304649	0.230245	0.381132	hsa-miR-3690	3704	hsa-mir-3690-2	3704
miRNA_984	5.51169	0.0126614	0.974073	0.992501	4.94906	-0.235342	0.585773	0.702658	6.89568	-0.462299	0.260261	0.416694	hsa-miR-370-5p	358	hsa-mir-370	358
miRNA_985	1054.51	-0.383102	0.139537	0.368344	927.528	0.791728	2.84487e-05	0.000224796	1533.19	-0.147318	0.530354	0.691068	hsa-miR-370-3p	69562	hsa-mir-370	69562
miRNA_996	2141.69	0.679055	2.39193e-05	0.0047242	2219.6	-0.736811	9.89575e-07	1.18348e-05	1999.02	0.124793	0.533524	0.693256	hsa-miR-374a-5p	114595	hsa-mir-374a	114595
miRNA_997	1034.31	0.214512	0.102019	0.314359	1109.16	-0.0837784	0.559842	0.681801	1238.69	0.192091	0.281503	0.442853	hsa-miR-374a-3p	63658	hsa-mir-374a	63658
miRNA_998	2768.59	0.479716	0.000372864	0.0141682	3025.19	-0.382558	0.00119129	0.00602452	3073.79	0.246116	0.132128	0.261511	hsa-miR-374b-5p	162979	hsa-mir-374b	162979
miRNA_999	92.8881	0.119909	0.452641	0.694843	119.569	0.433488	0.0250306	0.0651532	143.852	0.627211	0.00094368	0.00595904	hsa-miR-374b-3p	6477	hsa-mir-374b	6477
miRNA_1000	7.2225	0.916389	0.000783249	0.0201746	8.05782	-0.434974	0.183311	0.303801	7.38904	0.561712	0.136706	0.266047	hsa-miR-374c-5p	405	hsa-mir-374c	405
miRNA_1003	13.4229	0.53893	0.339517	0.602394	19.3611	-0.136667	0.739227	0.822913	18.1901	0.604989	0.119114	0.243073	hsa-miR-375-3p	665	hsa-mir-375	665
miRNA_1005	51.4125	0.950154	0.00018026	0.0102439	33.9915	-1.57491	2.4139e-10	1.06815e-08	30.2041	-0.610034	0.0193593	0.0645072	hsa-miR-376a-3p	2437	hsa-mir-376a-1	2437
miRNA_1006	51.4125	0.950154	0.00018026	0.0102439	33.9915	-1.57491	2.4139e-10	1.06815e-08	30.2041	-0.610034	0.0193593	0.0645072	hsa-miR-376a-3p	2437	hsa-mir-376a-2	2437
miRNA_1009	6.4347	0.349235	0.60644	0.809475	3.93229	-0.65041	0.287166	NA	3.95609	-0.0675687	0.900609	0.954739	hsa-miR-376b-3p	246	hsa-mir-376b	246
miRNA_1011	56.2285	0.629304	0.00869327	0.0889504	39.3691	-1.3521	5.04222e-08	7.96851e-07	42.7538	-0.830844	0.00369795	0.018655	hsa-miR-376c-3p	2928	hsa-mir-376c	2928
miRNA_1012	21.4499	0.0920218	0.659889	0.834681	16.3872	-0.660277	0.00964325	0.0306988	22.3405	-0.813033	0.000505046	0.00380047	hsa-miR-377-5p	1177	hsa-mir-377	1177
miRNA_1013	5.83485	0.38082	0.2325	0.499054	6.02182	-0.00315545	0.994353	0.996605	7.94164	0.214652	0.5994	0.739137	hsa-miR-377-3p	379	hsa-mir-377	379
miRNA_1014	97.3126	-0.0237277	0.894615	0.952911	110.027	0.467341	0.016979	0.0483165	146.573	0.262518	0.184347	0.330289	hsa-miR-378a-5p	6311	hsa-mir-378a	6311
miRNA_1015	12257.3	0.152485	0.199783	0.448061	13448.4	0.0405026	0.75153	0.831381	15291	0.177083	0.195108	0.345455	hsa-miR-378a-3p	729025	hsa-mir-378a	729025
miRNA_1017	517.986	0.119221	0.489947	0.720249	573.454	0.382458	0.030402	0.0760049	728.513	0.316679	0.033895	0.0956907	hsa-miR-378c	33962	hsa-mir-378c	33962
miRNA_1018	191.327	0.0253773	0.898111	0.955437	229.882	0.624235	0.00149156	0.00737449	302.694	0.359306	0.0393198	0.107807	hsa-miR-378d	13412	hsa-mir-378d-1	13412
miRNA_1019	198.452	0.017783	0.925224	0.968519	239.259	0.605017	0.00185862	0.00889123	312.909	0.358793	0.0358022	0.100715	hsa-miR-378d	13931	hsa-mir-378d-2	13931
miRNA_1021	35.8496	0.320456	0.0655744	0.254796	34.6348	-0.442512	0.0383488	0.0897849	36.8788	-0.159531	0.466431	0.62122	hsa-miR-378f	1979	hsa-mir-378f	1979
miRNA_1022	43.5279	0.10121	0.622419	0.821515	44.0881	-0.184919	0.367411	0.508855	49.1687	0.0515919	0.806695	0.892703	hsa-miR-378g	2620	hsa-mir-378g	2620
miRNA_1024	28.0865	0.121369	0.577564	0.78606	29.5489	-0.0259007	0.909213	0.943322	34.1608	0.186234	0.388125	0.550287	hsa-miR-378i	1654	hsa-mir-378i	1654
miRNA_1026	1122.84	-0.103952	0.625116	0.822089	933.396	-0.0518937	0.770232	0.851005	1407.08	-0.283836	0.084763	0.18673	hsa-miR-379-5p	74807	hsa-mir-379	74807
miRNA_1027	52.4402	0.169488	0.382156	0.638177	46.1634	-0.0641903	0.73503	0.819904	62.1337	-0.0113197	0.952133	0.979243	hsa-miR-379-3p	3369	hsa-mir-379	3369
miRNA_1028	4.93613	-0.10765	0.807193	0.903971	4.18129	-0.144909	0.779273	0.859921	6.3668	-0.573097	0.199602	0.348816	hsa-miR-380-5p	323	hsa-mir-380	323
miRNA_1029	7.79629	0.235675	0.551472	0.771306	6.60884	-0.566734	0.180922	0.302291	8.02651	0.0591489	0.9042	0.956968	hsa-miR-380-3p	471	hsa-mir-380	471
miRNA_1031	3690.08	0.30701	0.0559405	0.227509	3961.98	0.239318	0.165563	0.286738	5171.27	0.307263	0.116188	0.237908	hsa-miR-381-3p	246575	hsa-mir-381	246575
miRNA_1032	489.166	0.0903704	0.690309	0.84915	366.683	-0.833423	4.11238e-09	8.87673e-08	453.098	-0.826794	9.28912e-06	0.000160794	hsa-miR-382-5p	26468	hsa-mir-382	26468
miRNA_1033	91.8623	-0.0649399	0.795339	0.899263	80.232	0.112416	0.56867	0.686594	121.559	-0.110757	0.592637	0.736935	hsa-miR-382-3p	6836	hsa-mir-382	6836
miRNA_1039	45.6034	-0.552271	0.0136141	0.106165	70.5819	1.56163	5.10756e-10	2.05463e-08	95.0631	0.672499	0.00406923	0.0199702	hsa-miR-3909	3607	hsa-mir-3909	3607
miRNA_1044	7.40051	-0.0388508	0.912387	0.96423	10.0336	0.844636	0.0120095	0.0369043	11.4125	0.885566	0.0109111	0.0426525	hsa-miR-3912-3p	536	hsa-mir-3912	536
miRNA_1045	17.7875	0.134563	0.453328	0.694843	20.6124	0.346786	0.198629	0.320267	23.9774	0.28493	0.216668	0.366389	hsa-miR-3913-5p	1116	hsa-mir-3913-1	1116
miRNA_1047	17.7875	0.134563	0.453328	0.694843	20.6124	0.346786	0.198629	0.320267	23.9774	0.28493	0.216668	0.366389	hsa-miR-3913-5p	1116	hsa-mir-3913-2	1116
miRNA_1056	6.33976	-0.166864	0.650596	0.83034	6.55484	-0.216414	0.617211	0.729281	8.55	-0.179445	0.637315	0.770201	hsa-miR-3920	429	hsa-mir-3920	429
miRNA_1069	25.6999	-0.223241	0.299146	0.572131	19.4607	-0.377519	0.11398	0.218338	25.3037	-0.506334	0.033443	0.0955665	hsa-miR-3928-3p	1386	hsa-mir-3928	1386
miRNA_1071	21.5438	0.211513	0.302635	0.573858	22.4777	0.0247258	0.92525	0.948837	25.8738	0.141291	0.556581	0.710881	hsa-miR-3934-5p	1235	hsa-mir-3934	1235
miRNA_1079	22.9072	-0.655182	0.0149403	0.108541	19.2136	0.192483	0.544589	0.671255	33.3417	-0.640404	0.00731684	0.0321884	hsa-miR-3940-3p	1369	hsa-mir-3940	1369
miRNA_1095	346.868	-0.151451	0.542699	0.764999	239.135	-0.395722	0.0826083	0.168065	342.301	-0.598882	0.00129673	0.00765327	hsa-miR-409-5p	19403	hsa-mir-409	19403
miRNA_1096	1513.52	-0.565207	0.0183769	0.123315	1276.61	0.404236	0.0243456	0.0638702	2124.43	-0.363904	0.0818922	0.183041	hsa-miR-409-3p	99756	hsa-mir-409	99756
miRNA_1098	67.7891	0.359764	0.137899	0.365153	55.359	-0.276283	0.285977	0.42536	75.8103	-0.209347	0.399031	0.558071	hsa-miR-410-3p	4327	hsa-mir-410	4327
miRNA_1099	348.721	-0.0452943	0.812121	0.908293	379.8	0.435703	0.0346035	0.0829922	548.979	0.224133	0.215684	0.366389	hsa-miR-411-5p	25487	hsa-mir-411	25487
miRNA_1100	63.2166	-0.196973	0.366608	0.626996	60.4739	0.259258	0.259167	0.396136	89.6105	-0.0140562	0.939905	0.973427	hsa-miR-411-3p	4464	hsa-mir-411	4464
miRNA_1101	30.9267	-0.423815	0.0803192	0.285654	22.0056	-0.150213	0.513891	0.639654	34.115	-0.736414	0.00241031	0.0129554	hsa-miR-412-5p	1888	hsa-mir-412	1888
miRNA_1103	189.163	0.143998	0.350883	0.617495	169.731	-0.780916	3.19058e-06	3.24559e-05	187.97	-0.468378	0.000898906	0.00583093	hsa-miR-421	9977	hsa-mir-421	9977
miRNA_1104	45.9053	0.145588	0.408085	0.66114	45.6334	-0.310827	0.094321	0.187714	50.7953	-0.0438565	0.821514	0.903877	hsa-miR-422a	2549	hsa-mir-422a	2549
miRNA_1105	9348.23	-0.521814	4.83766e-06	0.00137067	8821.37	0.336735	0.00809848	0.026545	13537.3	-0.240347	0.11058	0.228498	hsa-miR-423-5p	573264	hsa-mir-423	573264
miRNA_1106	11513.3	-0.537306	0.000242528	0.0114527	11980.6	0.683836	5.70016e-07	7.20663e-06	18627.4	-0.0929632	0.534337	0.693256	hsa-miR-423-3p	766896	hsa-mir-423	766896
miRNA_1107	104.548	0.413507	0.150674	0.383452	98.9563	-1.33164	3.46986e-07	4.51592e-06	99.8807	-0.67121	0.111933	0.230767	hsa-miR-424-5p	5378	hsa-mir-424	5378
miRNA_1108	202.683	-0.581342	0.000333292	0.0134904	194.884	0.350077	0.0303402	0.0760049	310.373	-0.407597	0.0250115	0.0765608	hsa-miR-424-3p	12483	hsa-mir-424	12483
miRNA_1109	56790.3	0.00442788	0.975709	0.992501	57967	-0.136172	0.494184	0.621239	69602	0.0704155	0.666485	0.786714	hsa-miR-425-5p	3141096	hsa-mir-425	3141096
miRNA_1110	1304.64	-0.189867	0.128655	0.352231	1057.9	-0.355781	0.0146369	0.0433233	1479.45	-0.591907	2.55145e-05	0.000343875	hsa-miR-425-3p	70783	hsa-mir-425	70783
miRNA_1147	336.638	-0.033277	0.781162	0.899263	292.991	-0.139941	0.396556	0.530729	405.161	-0.289282	0.0981146	0.207488	hsa-miR-4286	20399	hsa-mir-4286	20399
miRNA_1151	10.3038	0.42615	0.148444	0.381202	13.3638	-0.13268	0.734411	0.819904	12.8094	0.381558	0.262553	0.41962	hsa-miR-429	592	hsa-mir-429	592
miRNA_1172	884.605	0.435397	0.0382623	0.180683	613.23	-0.937502	7.89477e-09	1.51889e-07	723.345	-0.629251	0.000803436	0.00529564	hsa-miR-431-5p	46320	hsa-mir-431	46320
miRNA_1173	19.0943	-0.114182	0.73718	0.878826	12.6457	-1.06051	0.00153238	0.00749259	17.7701	-1.20119	0.000105783	0.00111072	hsa-miR-431-3p	1037	hsa-mir-431	1037
miRNA_1185	188.333	0.0973893	0.642132	0.827704	126.386	-1.06325	1.70191e-09	4.42996e-08	168.544	-1.11613	5.88489e-09	5.31405e-07	hsa-miR-432-5p	9945	hsa-mir-432	9945
miRNA_1193	157.238	-0.160911	0.245594	0.51042	164.434	-0.023203	0.890646	0.929862	217.169	-0.32254	0.0232749	0.073383	hsa-miR-4326	9513	hsa-mir-4326	9513
miRNA_1198	98.3048	-0.279198	0.260753	0.527715	66.3332	-0.263751	0.174666	0.294437	104.974	-0.806317	0.000245832	0.0021552	hsa-miR-433-3p	5336	hsa-mir-433	5336
miRNA_1217	1810.62	-0.421933	0.01408	0.108365	1500.31	-0.0188261	0.934141	0.952437	2321.83	-0.548466	0.00138982	0.0080449	hsa-miR-4433b-5p	115186	hsa-mir-4433b	115186
miRNA_1218	230.803	0.0244124	0.891528	0.952009	195.437	-0.198942	0.307477	0.446212	267.739	-0.388399	0.0430802	0.11408	hsa-miR-4433b-3p	14057	hsa-mir-4433b	14057
miRNA_1220	5.31856	-0.670667	0.100938	0.31313	4.01757	-0.733558	0.125741	NA	5.74608	-0.825628	0.0449286	0.117938	hsa-miR-4435	306	hsa-mir-4435-1	306
miRNA_1221	5.31856	-0.670667	0.100938	0.31313	4.01757	-0.733558	0.125741	NA	5.74608	-0.825628	0.0449286	0.117938	hsa-miR-4435	306	hsa-mir-4435-2	306
miRNA_1238	5.71806	-0.0149595	0.961667	0.989609	5.53383	-0.248473	0.591172	0.706055	7.14163	-0.202874	0.640447	0.771098	hsa-miR-4446-5p	331	hsa-mir-4446	331
miRNA_1239	111.436	-0.326217	0.0339614	0.165903	85.493	-0.388576	0.0773376	0.159543	128.569	-0.755097	7.05283e-06	0.000129974	hsa-miR-4446-3p	6400	hsa-mir-4446	6400
miRNA_1247	74.1538	-0.125483	0.561135	0.771306	48.0506	-1.24645	2.42332e-07	3.20095e-06	75.8392	-1.56862	3.14028e-07	1.13427e-05	hsa-miR-4454	4022	hsa-mir-4454	4022
miRNA_1261	6.85417	-0.339129	0.297381	0.570596	5.97164	0.208881	0.625766	0.737421	9.18336	-0.16255	0.638239	0.770201	hsa-miR-4470	445	hsa-mir-4470	445
miRNA_1265	276.172	-0.0721813	0.669164	0.841404	423.245	1.2045	3.5099e-09	7.96477e-08	541.757	0.962533	1.85953e-08	1.11944e-06	hsa-miR-4473	21127	hsa-mir-4473	21127
miRNA_1282	128.337	0.591263	0.0111589	0.0969753	88.7147	-2.67427	9.18892e-09	1.62644e-07	97.7146	-2.01152	0.00040211	0.0031509	hsa-miR-4485-3p	5263	hsa-mir-4485	5263
miRNA_1307	11.1451	0.0222283	0.92636	0.968519	15.0812	0.577666	0.0545689	0.119835	17.6962	0.75828	0.0117329	0.0450843	hsa-miR-4504	737	hsa-mir-4504	737
miRNA_1315	114.08	0.0119051	0.931934	0.970764	136.904	0.313093	0.0742294	0.15536	169.849	0.28214	0.142266	0.274694	hsa-miR-450a-5p	7068	hsa-mir-450a-1	7068
miRNA_1317	114.06	0.0109145	0.937563	0.975433	137.059	0.31506	0.072699	0.153553	170.096	0.283611	0.139903	0.271099	hsa-miR-450a-5p	7070	hsa-mir-450a-2	7070
miRNA_1318	5.53906	0.17229	0.667981	0.841161	5.19963	-0.365473	0.441018	0.578224	6.08435	-0.607488	0.196693	0.34758	hsa-miR-450a-2-3p	297	hsa-mir-450a-2	297
miRNA_1319	143.282	0.0565535	0.784245	0.899263	131.117	-0.418349	0.0267192	0.0687398	158.99	-0.397023	0.0804812	0.180782	hsa-miR-450b-5p	8152	hsa-mir-450b	8152
miRNA_1322	4.2324	-0.18594	0.594057	NA	3.84075	-0.188067	0.691655	NA	5.63835	-0.540063	0.224108	0.376152	hsa-miR-4511	246	hsa-mir-4511	246
miRNA_1331	33201.9	0.821916	0.0225941	0.127185	41345	-1.01268	0.0114573	0.035578	26882.1	0.209784	0.607696	0.743562	hsa-miR-451a	1419233	hsa-mir-451a	1419233
miRNA_1333	202.713	-0.139185	0.377415	0.634505	196.69	0.172322	0.470447	0.602526	266.017	0.112545	0.5533	0.708695	hsa-miR-452-5p	11139	hsa-mir-452	11139
miRNA_1339	139.554	0.22233	0.196832	0.446154	299.993	1.17729	7.56039e-08	1.09688e-06	376.159	1.47111	1.20236e-09	1.35716e-07	hsa-miR-4521	11313	hsa-mir-4521	11313
miRNA_1364	19.6475	-0.0164706	0.94551	0.980348	21.2875	0.0409677	0.873337	0.916849	28.3498	-0.11671	0.64304	0.773189	hsa-miR-454-5p	1336	hsa-mir-454	1336
miRNA_1365	1327.05	0.0191561	0.868327	0.937886	1293.84	-0.154914	0.396997	0.530729	1569.88	0.0215853	0.911875	0.96023	hsa-miR-454-3p	74738	hsa-mir-454	74738
miRNA_1367	16.5728	0.500559	0.0545038	0.224894	22.3101	0.230426	0.469391	0.602278	24.536	0.801837	0.00412647	0.0201417	hsa-miR-455-5p	952	hsa-mir-455	952
miRNA_1388	79.0877	-0.0578614	0.688636	0.848319	74.551	-0.160116	0.450946	0.587758	94.2579	-0.0310415	0.881253	0.950802	hsa-miR-4645-3p	4630	hsa-mir-4645	4630
miRNA_1390	6.03979	-1.09844	0.00202683	0.0340289	5.45697	0.938342	0.0429418	0.0973551	10.3568	-0.354644	0.361935	0.522924	hsa-miR-4646-3p	458	hsa-mir-4646	458
miRNA_1411	5.80125	-0.431178	0.180133	0.422964	6.88952	0.916165	0.0236039	0.0623565	10.2067	0.145706	0.660355	0.783575	hsa-miR-4659a-3p	436	hsa-mir-4659a	436
miRNA_1413	8.27763	-0.897062	0.00308645	0.0416426	9.33938	1.1662	0.00209563	0.00951095	15.3726	0.340196	0.302599	0.468691	hsa-miR-4659b-3p	658	hsa-mir-4659b	658
miRNA_1416	13.2521	-0.0178385	0.945748	0.980348	19.9778	0.789539	0.00665218	0.0225562	22.6952	0.607424	0.0219163	0.0711886	hsa-miR-4661-5p	934	hsa-mir-4661	934
miRNA_1418	12.0084	-0.125616	0.612306	0.813219	18.3272	0.674603	0.0144429	0.0430368	22.4316	0.688478	0.0026904	0.0142908	hsa-miR-4662a-5p	911	hsa-mir-4662a	911
miRNA_1423	34.0076	-0.358253	0.070235	0.262049	37.3514	0.450652	0.0626389	0.134879	48.2246	0.139407	0.548487	0.705532	hsa-miR-4664-3p	2097	hsa-mir-4664	2097
miRNA_1424	4.39323	-0.811358	0.0285775	NA	4.39475	0.461437	0.400146	0.534131	8.00772	-0.661021	0.105243	0.22101	hsa-miR-4665-5p	317	hsa-mir-4665	317
miRNA_1443	5.56076	-1.00618	0.00487549	0.0577801	5.42252	0.589815	0.229297	0.358529	9.15455	-0.164641	0.695631	0.80636	hsa-miR-4676-3p	410	hsa-mir-4676	410
miRNA_1445	33.5079	0.0034223	0.983241	0.993763	37.5448	0.287662	0.136347	0.246259	47.6989	0.264495	0.156038	0.293546	hsa-miR-4677-3p	2175	hsa-mir-4677	2175
miRNA_1457	10.8032	-0.295769	0.238542	0.505638	8.77646	-0.450853	0.222795	0.350219	11.8451	-0.845308	0.0136053	0.0507301	hsa-miR-4685-3p	553	hsa-mir-4685	553
miRNA_1482	5.12107	-0.544951	0.164739	0.404954	3.99563	-0.337133	0.517043	NA	6.58295	-0.914873	0.0311339	0.0892504	hsa-miR-4701-5p	318	hsa-mir-4701	318
miRNA_1550	6.959	-0.00335862	0.991221	0.996532	8.1009	0.390464	0.24112	0.374371	11.1744	0.235041	0.453494	0.608477	hsa-miR-4742-3p	454	hsa-mir-4742	454
miRNA_1556	16.1326	-0.69989	0.00562673	0.0629305	18.8202	1.01685	0.000213122	0.00139713	28.8078	0.187969	0.401833	0.559666	hsa-miR-4746-5p	1109	hsa-mir-4746	1109
miRNA_1600	40.9039	0.72273	0.00208719	0.0341175	63.7163	0.515143	0.0103268	0.0324087	57.7054	1.12493	1.47264e-05	0.00020778	hsa-miR-4772-5p	2719	hsa-mir-4772	2719
miRNA_1601	17.589	0.526555	0.10401	0.318017	20.4509	-0.376558	0.250592	0.385025	17.6515	0.133727	0.689463	0.803336	hsa-miR-4772-3p	930	hsa-mir-4772	930
miRNA_1606	5.10783	0.139657	0.652587	0.831633	4.37802	-1.15927	0.0165368	0.0476713	5.02125	-1.02823	0.0381348	0.105631	hsa-miR-4775	277	hsa-mir-4775	277
miRNA_1624	5.75324	0.20453	0.545821	0.767984	5.25441	-0.59509	0.154684	0.272158	6.75075	-0.393829	0.318285	0.483857	hsa-miR-4785	328	hsa-mir-4785	328
miRNA_1634	12.0631	0.720389	0.003521	0.0446694	14.5526	0.281532	0.38808	0.524297	13.7145	0.997024	0.00177233	0.00994043	hsa-miR-4791	717	hsa-mir-4791	717
miRNA_1646	6.34126	-0.319837	0.372226	0.629439	5.09246	-0.243159	0.577144	0.694671	7.61029	-0.550854	0.133007	0.26224	hsa-miR-4799-5p	366	hsa-mir-4799	366
miRNA_1658	3341.25	-0.427213	0.000477363	0.0157901	3429.35	0.512403	2.44273e-05	0.000200168	5129.9	-0.0285128	0.853636	0.929835	hsa-miR-484	223031	hsa-mir-484	223031
miRNA_1659	37.5091	-0.322508	0.119719	0.341374	23.4581	-0.739853	0.00476753	0.0171515	36.8202	-1.02132	8.23294e-07	2.32323e-05	hsa-miR-485-5p	1995	hsa-mir-485	1995
miRNA_1660	144.441	-0.200917	0.42011	0.672492	95.8319	-0.525956	0.00735926	0.0245772	147.583	-0.974166	2.95509e-05	0.000381207	hsa-miR-485-3p	8357	hsa-mir-485	8357
miRNA_1661	13347.6	-0.176049	0.363587	0.626875	11543.8	-0.943794	0.000470721	0.00289298	13811.1	-1.08228	1.65067e-06	3.97782e-05	hsa-miR-486-5p	601765	hsa-mir-486-1	601765
miRNA_1662	59.2158	-0.0307899	0.890674	0.952009	53.2417	-0.578304	0.0387642	0.0905179	71.9126	-0.809802	0.000626683	0.00431981	hsa-miR-486-3p	2951	hsa-mir-486-1	2951
miRNA_1663	13692.3	-0.181333	0.346818	0.612881	11823.3	-0.93442	0.00048339	0.00293014	14240.8	-1.07519	1.67394e-06	3.97782e-05	hsa-miR-486-5p	620139	hsa-mir-486-2	620139
miRNA_1664	43.157	-0.0646922	0.770292	0.899263	39.3092	-0.592628	0.0301216	0.0760049	53.2436	-0.783899	0.000750972	0.00502317	hsa-miR-486-3p	2232	hsa-mir-486-2	2232
miRNA_1665	4.40642	0.157476	0.678556	NA	2.92791	-0.604359	0.306663	NA	4.15316	-0.662686	0.230298	0.381132	hsa-miR-487a-5p	236	hsa-mir-487a	236
miRNA_1666	25.6127	0.526068	0.0465888	0.207332	17.2265	-0.454897	0.092251	0.18513	22.8226	-0.279285	0.339493	0.506714	hsa-miR-487a-3p	1494	hsa-mir-487a	1494
miRNA_1668	171.104	0.0336209	0.87654	0.942657	128.09	-0.420739	0.0310692	0.0767732	188.582	-0.557753	0.00404023	0.0199362	hsa-miR-487b-3p	10772	hsa-mir-487b	10772
miRNA_1674	10.8911	-0.945784	0.00262064	0.0371258	10.1483	-0.285088	0.480759	0.610433	16.5888	-0.860708	0.0172314	0.060077	hsa-miR-490-3p	730	hsa-mir-490	730
miRNA_1675	22.5826	0.120273	0.507759	0.728476	17.306	-0.712815	0.00314912	0.0129627	21.0205	-0.638073	0.0100444	0.0397809	hsa-miR-491-5p	1157	hsa-mir-491	1157
miRNA_1678	749.658	0.289689	0.181484	0.424679	543.964	-1.05707	5.38074e-09	1.10743e-07	666.142	-0.792265	0.000360236	0.00293057	hsa-miR-493-5p	41388	hsa-mir-493	41388
miRNA_1679	1095.21	-0.0940429	0.636428	0.825403	1163.06	0.515528	0.00318041	0.0129708	1652.64	0.110645	0.57505	0.722211	hsa-miR-493-3p	74634	hsa-mir-493	74634
miRNA_1681	632.993	0.100767	0.636937	0.825403	425.589	-0.838466	6.22414e-05	0.000462887	576.08	-0.895274	7.56695e-07	2.26294e-05	hsa-miR-494-3p	33716	hsa-mir-494	33716
miRNA_1683	460.809	0.0719077	0.706296	0.857815	390.843	-0.213074	0.159023	0.277585	514.599	-0.169127	0.30129	0.467547	hsa-miR-495-3p	28343	hsa-mir-495	28343
miRNA_1684	8.89255	0.366948	0.354623	0.617946	6.31788	-0.110266	0.793835	0.871696	8.70822	-0.297564	0.413961	0.573324	hsa-miR-496	509	hsa-mir-496	509
miRNA_1685	11.5628	0.242999	0.355724	0.618335	13.2562	0.0549839	0.850673	0.901847	16.6973	0.411241	0.168752	0.308098	hsa-miR-497-5p	808	hsa-mir-497	808
miRNA_1689	6.8613	0.115285	0.719643	0.866472	8.63302	0.704303	0.0586269	0.127481	11.0037	0.403258	0.248814	0.404099	hsa-miR-4999-5p	473	hsa-mir-4999	473
miRNA_1691	98.9605	0.0412447	0.847809	0.927001	164.892	1.25871	7.91263e-08	1.12946e-06	199.282	1.07443	7.12341e-09	5.84767e-07	hsa-miR-499a-5p	7570	hsa-mir-499a	7570
miRNA_1698	12.8518	0.0739079	0.770858	0.899263	13.1553	0.0253888	0.935379	0.952601	16.7183	0.161876	0.601816	0.740351	hsa-miR-5001-3p	811	hsa-mir-5001	811
miRNA_1711	6.29689	0.454414	0.222031	0.480524	7.54325	-0.397542	0.308063	0.446212	6.7931	0.234498	0.602611	0.740351	hsa-miR-5009-5p	328	hsa-mir-5009	328
miRNA_1713	147.121	-0.0708412	0.677093	0.843885	129.961	-0.400014	0.0436149	0.09789	160.722	-0.283156	0.110274	0.228473	hsa-miR-500a-5p	7360	hsa-mir-500a	7360
miRNA_1714	782.7	-0.108321	0.324442	0.589265	701.426	-0.205397	0.171381	0.291678	932.922	-0.353883	0.00902723	0.0370778	hsa-miR-500a-3p	44155	hsa-mir-500a	44155
miRNA_1715	117.994	-0.028817	0.868694	0.937886	106.367	-0.413266	0.0313165	0.0767732	127.775	-0.250985	0.14267	0.274694	hsa-miR-500b-5p	5973	hsa-mir-500a	5973
miRNA_1716	147.121	-0.0708412	0.677093	0.843885	129.961	-0.400014	0.0436149	0.09789	160.722	-0.283156	0.110274	0.228473	hsa-miR-500a-5p	7360	hsa-mir-500b	7360
miRNA_1717	117.994	-0.028817	0.868694	0.937886	106.367	-0.413266	0.0313165	0.0767732	127.775	-0.250985	0.14267	0.274694	hsa-miR-500b-5p	5973	hsa-mir-500b	5973
miRNA_1719	56.2111	0.204305	0.197358	0.446156	54.3548	-0.454266	0.0120986	0.0369499	59.3119	-0.153236	0.389275	0.550287	hsa-miR-501-5p	2880	hsa-mir-501	2880
miRNA_1720	209.104	-0.373242	0.00641022	0.0698549	184.459	0.0719139	0.672693	0.774166	273.324	-0.463116	0.00134194	0.00782346	hsa-miR-501-3p	12323	hsa-mir-501	12323
miRNA_1722	117.408	-0.406729	0.00496229	0.0577801	109.573	0.114384	0.474745	0.605403	159.517	-0.283539	0.146233	0.280358	hsa-miR-5010-3p	7031	hsa-mir-5010	7031
miRNA_1725	10.211	-0.079246	0.754686	0.89343	10.4318	0.000517939	0.99867	0.999169	13.021	-0.00175611	0.99521	0.99521	hsa-miR-502-5p	569	hsa-mir-502	569
miRNA_1726	706.999	-0.0641487	0.579012	0.78606	660.782	-0.128644	0.377988	0.517832	863.76	-0.226161	0.0959391	0.205779	hsa-miR-502-3p	40504	hsa-mir-502	40504
miRNA_1727	84.9962	-0.371546	0.0132992	0.10467	78.2245	0.0736979	0.713601	0.803482	119.406	-0.370629	0.0662583	0.158704	hsa-miR-503-5p	5232	hsa-mir-503	5232
miRNA_1729	34.8472	-0.601409	0.00654666	0.0704387	25.4741	0.208575	0.38684	0.524277	47.259	-0.468873	0.0624629	0.152032	hsa-miR-504-5p	1955	hsa-mir-504	1955
miRNA_1732	17.8453	-0.285174	0.194368	0.443167	17.7395	-0.0485267	0.851683	0.901847	24.8533	-0.466798	0.0854251	0.187686	hsa-miR-505-5p	1078	hsa-mir-505	1078
miRNA_1733	700.922	0.0971637	0.461259	0.696336	601.258	-0.859107	6.6019e-08	9.7378e-07	701.718	-0.722138	6.96151e-06	0.000129974	hsa-miR-505-3p	36131	hsa-mir-505	36131
miRNA_1738	3.70208	0.519827	0.227555	NA	8.29	0.814419	0.0610317	0.132061	7.86236	1.24145	0.00900225	0.0370778	hsa-miR-508-3p	369	hsa-mir-508	369
miRNA_1744	5.14242	0.808979	0.365603	0.626996	8.7128	0.109561	0.890987	0.929862	7.16105	1.78771	0.00637013	0.0290517	hsa-miR-509-5p	292	hsa-mir-509-1	292
miRNA_1746	5.14242	0.808979	0.365603	0.626996	8.7128	0.109561	0.890987	0.929862	7.16105	1.78771	0.00637013	0.0290517	hsa-miR-509-5p	292	hsa-mir-509-2	292
miRNA_1749	51.354	0.355253	0.0835621	0.291833	113.058	1.00352	4.08168e-06	4.10487e-05	119.419	1.14134	8.94335e-06	0.00015835	hsa-miR-509-3-5p	4904	hsa-mir-509-3	4904
miRNA_1757	108.019	-0.665178	0.0100832	0.0967385	129.78	1.344	1.56293e-07	2.16124e-06	212.524	0.0943724	0.709379	0.819767	hsa-miR-5100	8103	hsa-mir-5100	8103
miRNA_1758	2.58691	-0.492848	0.253777	NA	9.04703	2.79981	2.84352e-10	1.19834e-08	10.9742	1.7689	7.81685e-06	0.000141172	hsa-miR-511-5p	349	hsa-mir-511	349
miRNA_1773	74.1534	0.719005	0.00122922	0.0232186	233.327	1.19744	8.58188e-09	1.54999e-07	201.091	1.94794	2.48219e-14	7.47138e-12	hsa-miR-514a-3p	9081	hsa-mir-514a-1	9081
miRNA_1775	74.1534	0.719005	0.00122922	0.0232186	233.327	1.19744	8.58188e-09	1.54999e-07	201.091	1.94794	2.48219e-14	7.47138e-12	hsa-miR-514a-3p	9081	hsa-mir-514a-2	9081
miRNA_1777	74.1534	0.719005	0.00122922	0.0232186	233.327	1.19744	8.58188e-09	1.54999e-07	201.091	1.94794	2.48219e-14	7.47138e-12	hsa-miR-514a-3p	9081	hsa-mir-514a-3	9081
miRNA_1808	4.01024	-0.522052	0.250132	NA	2.21174	-0.199182	0.772905	NA	4.53473	-1.16077	0.0572031	0.141519	hsa-miR-5189-5p	242	hsa-mir-5189	242
miRNA_1809	7.50383	-0.144396	0.686899	0.847408	6.02194	-0.419288	0.373902	0.513028	8.92664	-0.755622	0.071375	0.168062	hsa-miR-5189-3p	509	hsa-mir-5189	509
miRNA_1835	29.74	-0.670252	0.00186737	0.0337716	27.9204	0.648298	0.00447928	0.0165174	46.471	-0.302729	0.119607	0.243255	hsa-miR-5193	1948	hsa-mir-5193	1948
miRNA_1924	3486.98	0.00279463	0.975224	0.992501	3584.76	0.0694202	0.560644	0.681801	4473.38	0.0418617	0.728946	0.836389	hsa-miR-532-5p	206932	hsa-mir-532	206932
miRNA_1925	86.0094	-0.154747	0.308317	0.577245	82.4658	0.196224	0.267041	0.404677	113.796	-0.134746	0.42333	0.579676	hsa-miR-532-3p	5310	hsa-mir-532	5310
miRNA_1926	42.4638	0.199417	0.377717	0.634505	33.1835	-0.510263	0.0139105	0.0418735	40.0805	-0.453863	0.0397566	0.108008	hsa-miR-539-5p	2309	hsa-mir-539	2309
miRNA_1927	23.8943	0.627732	0.0200912	0.127185	18.5024	-0.643671	0.0141934	0.0425802	22.1808	-0.250063	0.371299	0.53389	hsa-miR-539-3p	1388	hsa-mir-539	1388
miRNA_1930	5.91996	0.363787	0.39368	0.646	6.15597	-1.01335	0.0302106	0.0760049	5.69987	-0.010396	0.983229	0.99521	hsa-miR-542-5p	285	hsa-mir-542	285
miRNA_1931	98.4063	-0.151193	0.454509	0.694843	91.0279	-0.241804	0.184798	0.305123	122.101	-0.396786	0.0840748	0.18673	hsa-miR-542-3p	5909	hsa-mir-542	5909
miRNA_1932	250.434	-0.342456	0.134149	0.358574	252.819	0.783156	2.60592e-06	2.74552e-05	383.9	0.0684858	0.717894	0.826861	hsa-miR-543	17880	hsa-mir-543	17880
miRNA_1937	9.48405	0.0426969	0.870007	0.937886	10.192	-0.0335843	0.913105	0.94514	13.7913	-0.15294	0.651029	0.777618	hsa-miR-548a-3p	581	hsa-mir-548a-1	581
miRNA_1938	10.0646	0.0036604	0.988708	0.995736	10.6499	-0.0660135	0.826445	0.887815	14.5481	-0.157539	0.638849	0.770201	hsa-miR-548a-3p	620	hsa-mir-548a-2	620
miRNA_1939	10.0646	0.0036604	0.988708	0.995736	10.6499	-0.0660135	0.826445	0.887815	14.5481	-0.157539	0.638849	0.770201	hsa-miR-548a-3p	620	hsa-mir-548a-3	620
miRNA_1941	14.3989	0.226479	0.320509	0.585877	14.5956	-0.437218	0.120639	0.226198	15.8503	-0.309234	0.310578	0.476149	hsa-miR-548t-3p	787	hsa-mir-548aa-1	787
miRNA_1942	14.3989	0.226479	0.320509	0.585877	14.5956	-0.437218	0.120639	0.226198	15.8503	-0.309234	0.310578	0.476149	hsa-miR-548aa	787	hsa-mir-548aa-1	787
miRNA_1943	10.9075	0.486738	0.0907819	0.298228	9.81703	-1.12303	0.000820558	0.00453871	10.9032	-0.671616	0.0795906	0.180592	hsa-miR-548ap-3p	538	hsa-mir-548aa-1	538
miRNA_1944	14.3989	0.226479	0.320509	0.585877	14.5956	-0.437218	0.120639	0.226198	15.8503	-0.309234	0.310578	0.476149	hsa-miR-548t-3p	787	hsa-mir-548aa-2	787
miRNA_1945	14.3989	0.226479	0.320509	0.585877	14.5956	-0.437218	0.120639	0.226198	15.8503	-0.309234	0.310578	0.476149	hsa-miR-548aa	787	hsa-mir-548aa-2	787
miRNA_1946	10.9075	0.486738	0.0907819	0.298228	9.81703	-1.12303	0.000820558	0.00453871	10.9032	-0.671616	0.0795906	0.180592	hsa-miR-548ap-3p	538	hsa-mir-548aa-2	538
miRNA_1947	6.9374	-0.37044	0.220039	0.480524	6.74855	0.0953438	0.81871	0.883813	8.79702	0.114061	0.744678	0.847976	hsa-miR-548ab	471	hsa-mir-548ab	471
miRNA_1949	13.2746	0.115254	0.685951	0.847408	14.9857	-0.61106	0.0516527	0.113997	14.3443	-0.164282	0.594828	0.736935	hsa-miR-548ad-5p	707	hsa-mir-548ad	707
miRNA_1951	13.2746	0.115254	0.685951	0.847408	14.9857	-0.61106	0.0516527	0.113997	14.3443	-0.164282	0.594828	0.736935	hsa-miR-548ae-5p	707	hsa-mir-548ad	707
miRNA_1952	3.55986	0.156463	0.679868	NA	5.3043	-0.196765	0.640617	0.746964	5.4595	-0.2034	0.671623	0.787973	hsa-miR-548ae-3p	262	hsa-mir-548ae-1	262
miRNA_1953	13.2336	0.171653	0.559214	0.771306	15.0515	-0.675369	0.0407538	0.0941699	14.2544	-0.23671	0.463	0.617562	hsa-miR-548ad-5p	713	hsa-mir-548ae-2	713
miRNA_1954	3.55986	0.156463	0.679868	NA	5.3043	-0.196765	0.640617	0.746964	5.4595	-0.2034	0.671623	0.787973	hsa-miR-548ae-3p	262	hsa-mir-548ae-2	262
miRNA_1955	13.2336	0.171653	0.559214	0.771306	15.0515	-0.675369	0.0407538	0.0941699	14.2544	-0.23671	0.463	0.617562	hsa-miR-548ae-5p	713	hsa-mir-548ae-2	713
miRNA_1956	12.1997	-0.376788	0.145478	0.377001	11.0501	-0.323453	0.337092	0.476049	16.2753	-0.662072	0.0218039	0.0710792	hsa-miR-548ag	776	hsa-mir-548ag-1	776
miRNA_1957	51.3205	-0.260569	0.100353	0.31313	48.5851	-0.213192	0.388632	0.524297	70.3275	-0.290529	0.154088	0.290944	hsa-miR-548ag	3318	hsa-mir-548ag-2	3318
miRNA_1959	113.867	0.184717	0.169102	0.409376	153.313	0.533741	0.00609176	0.0209774	183.851	0.73925	0.000373144	0.00300847	hsa-miR-548ah-3p	7360	hsa-mir-548ah	7360
miRNA_1960	112.664	0.189439	0.155039	0.38874	152.031	0.540622	0.00523106	0.0182984	182.18	0.749394	0.000316245	0.00264312	hsa-miR-548av-3p	7296	hsa-mir-548ah	7296
miRNA_1969	4.14646	0.704109	0.0939939	NA	5.36221	0.52549	0.221358	0.349127	6.04473	0.786026	0.106212	0.222528	hsa-miR-548ak	284	hsa-mir-548ak	284
miRNA_1970	5.86837	-0.149882	0.65974	0.834681	5.93834	0.68576	0.14526	0.258143	9.02317	0.0693075	0.852611	0.929835	hsa-miR-548al	334	hsa-mir-548al	334
miRNA_1971	10.8911	0.576357	0.0515312	0.220057	10.6548	-1.90596	3.11718e-09	7.25975e-08	8.10841	-0.773056	0.0403086	0.108008	hsa-miR-548c-5p	556	hsa-mir-548am	556
miRNA_1972	10.8911	0.576357	0.0515312	0.220057	10.6548	-1.90596	3.11718e-09	7.25975e-08	8.10841	-0.773056	0.0403086	0.108008	hsa-miR-548o-5p	556	hsa-mir-548am	556
miRNA_1973	10.8911	0.576357	0.0515312	0.220057	10.6548	-1.90596	3.11718e-09	7.25975e-08	8.10841	-0.773056	0.0403086	0.108008	hsa-miR-548am-5p	556	hsa-mir-548am	556
miRNA_1974	22.2922	0.119542	0.571158	0.780522	26.9839	0.411092	0.0785491	0.161176	34.2852	0.470085	0.0731957	0.169912	hsa-miR-548am-3p	1385	hsa-mir-548am	1385
miRNA_1975	10.8911	0.576357	0.0515312	0.220057	10.6548	-1.90596	3.11718e-09	7.25975e-08	8.10841	-0.773056	0.0403086	0.108008	hsa-miR-548au-5p	556	hsa-mir-548am	556
miRNA_1979	24.9631	0.0267502	0.877226	0.942657	23.182	-0.151771	0.481968	0.611092	31.7433	-0.362751	0.0817483	0.183041	hsa-miR-548ap-5p	1502	hsa-mir-548ap	1502
miRNA_1982	88.6996	0.377061	0.0167478	0.114803	125.811	0.210374	0.285917	0.42536	123.377	0.688133	0.000579369	0.00402438	hsa-miR-548aq-3p	5530	hsa-mir-548aq	5530
miRNA_1984	69.08	0.220474	0.257375	0.525887	120.118	0.54164	0.0312636	0.0767732	74.8321	0.971408	0.000404766	0.0031509	hsa-miR-548ar-3p	6600	hsa-mir-548ar	6600
miRNA_1992	14.1568	0.0944033	0.643315	0.827704	22.1297	0.821948	0.00093276	0.00497285	26.2697	1.0063	4.44363e-05	0.000542243	hsa-miR-548av-3p	1036	hsa-mir-548av	1036
miRNA_1995	34.5566	0.163223	0.37322	0.629439	31.5789	-0.778512	0.00116374	0.00591901	34.8745	-0.525422	0.0339103	0.0956907	hsa-miR-548ad-5p	1786	hsa-mir-548ay	1786
miRNA_1996	34.5566	0.163223	0.37322	0.629439	31.5789	-0.778512	0.00116374	0.00591901	34.8745	-0.525422	0.0339103	0.0956907	hsa-miR-548ae-5p	1786	hsa-mir-548ay	1786
miRNA_1997	34.5566	0.163223	0.37322	0.629439	31.5789	-0.778512	0.00116374	0.00591901	34.8745	-0.525422	0.0339103	0.0956907	hsa-miR-548ay-5p	1786	hsa-mir-548ay	1786
miRNA_1998	4.01131	0.361358	0.285734	NA	4.92279	-0.455768	0.28913	0.42861	5.13119	0.131183	0.762701	0.86414	hsa-miR-548ay-3p	257	hsa-mir-548ay	257
miRNA_1999	7.90662	0.104629	0.71929	0.866472	11.6181	0.6997	0.0306444	0.0761806	13.5206	0.622201	0.053145	0.136723	hsa-miR-548az-5p	571	hsa-mir-548az	571
miRNA_2001	7.16945	0.644553	0.0911239	0.298228	7.98655	-0.953176	0.0203946	0.0553658	5.84761	0.129636	0.774336	0.871319	hsa-miR-548b-5p	337	hsa-mir-548b	337
miRNA_2006	98.5419	0.307121	0.0678411	0.259752	131.938	0.253144	0.254481	0.390322	125.912	0.550764	0.00201668	0.011104	hsa-miR-548bc	5988	hsa-mir-548bc	5988
miRNA_2007	12.3822	0.487789	0.12169	0.341374	11.9601	-1.8782	1.19306e-09	3.29957e-08	8.9707	-0.811774	0.0263326	0.077707	hsa-miR-548c-5p	625	hsa-mir-548c	625
miRNA_2009	12.3822	0.487789	0.12169	0.341374	11.9601	-1.8782	1.19306e-09	3.29957e-08	8.9707	-0.811774	0.0263326	0.077707	hsa-miR-548o-5p	625	hsa-mir-548c	625
miRNA_2010	12.3822	0.487789	0.12169	0.341374	11.9601	-1.8782	1.19306e-09	3.29957e-08	8.9707	-0.811774	0.0263326	0.077707	hsa-miR-548am-5p	625	hsa-mir-548c	625
miRNA_2011	12.3822	0.487789	0.12169	0.341374	11.9601	-1.8782	1.19306e-09	3.29957e-08	8.9707	-0.811774	0.0263326	0.077707	hsa-miR-548au-5p	625	hsa-mir-548c	625
miRNA_2012	82.6338	0.0433767	0.784211	0.899263	83.9069	-0.40523	0.0154759	0.0450533	99.9268	-0.235226	0.205507	0.353471	hsa-miR-548d-5p	4838	hsa-mir-548d-1	4838
miRNA_2013	10.6616	0.807359	0.01886	0.123315	7.92972	-1.9853	1.86487e-06	2.08913e-05	6.32764	-0.711442	0.16083	0.299442	hsa-miR-548d-3p	458	hsa-mir-548d-1	458
miRNA_2014	82.6338	0.0433767	0.784211	0.899263	83.9069	-0.40523	0.0154759	0.0450533	99.9268	-0.235226	0.205507	0.353471	hsa-miR-548ad-5p	4838	hsa-mir-548d-1	4838
miRNA_2015	82.6338	0.0433767	0.784211	0.899263	83.9069	-0.40523	0.0154759	0.0450533	99.9268	-0.235226	0.205507	0.353471	hsa-miR-548ae-5p	4838	hsa-mir-548d-1	4838
miRNA_2016	82.6338	0.0433767	0.784211	0.899263	83.9069	-0.40523	0.0154759	0.0450533	99.9268	-0.235226	0.205507	0.353471	hsa-miR-548ay-5p	4838	hsa-mir-548d-1	4838
miRNA_2017	91.6167	0.0404337	0.797298	0.899263	96.8594	-0.231731	0.133041	0.241272	115.581	-0.097413	0.594934	0.736935	hsa-miR-548d-5p	5469	hsa-mir-548d-2	5469
miRNA_2018	10.6616	0.807359	0.01886	0.123315	7.92972	-1.9853	1.86487e-06	2.08913e-05	6.32764	-0.711442	0.16083	0.299442	hsa-miR-548d-3p	458	hsa-mir-548d-2	458
miRNA_2019	91.6167	0.0404337	0.797298	0.899263	96.8594	-0.231731	0.133041	0.241272	115.581	-0.097413	0.594934	0.736935	hsa-miR-548ad-5p	5469	hsa-mir-548d-2	5469
miRNA_2020	91.6167	0.0404337	0.797298	0.899263	96.8594	-0.231731	0.133041	0.241272	115.581	-0.097413	0.594934	0.736935	hsa-miR-548ae-5p	5469	hsa-mir-548d-2	5469
miRNA_2021	91.6167	0.0404337	0.797298	0.899263	96.8594	-0.231731	0.133041	0.241272	115.581	-0.097413	0.594934	0.736935	hsa-miR-548ay-5p	5469	hsa-mir-548d-2	5469
miRNA_2023	82.5333	-0.19908	0.166855	0.408622	89.9864	0.388656	0.0467465	0.103946	114.817	0.114497	0.536721	0.69535	hsa-miR-548e-3p	5270	hsa-mir-548e	5270
miRNA_2025	7.15726	0.27462	0.425632	0.676237	8.34118	-0.347568	0.325209	0.464959	7.93498	0.347098	0.391844	0.550287	hsa-miR-548f-3p	375	hsa-mir-548f-1	375
miRNA_2026	51.1238	0.193663	0.339578	0.602394	58.2526	-0.0331926	0.858605	0.90568	60.9835	0.333222	0.135001	0.26471	hsa-miR-548f-3p	2905	hsa-mir-548f-2	2905
miRNA_2027	51.1238	0.193663	0.339578	0.602394	58.2526	-0.0331926	0.858605	0.90568	60.9835	0.333222	0.135001	0.26471	hsa-miR-548f-3p	2905	hsa-mir-548f-3	2905
miRNA_2028	7.15726	0.27462	0.425632	0.676237	8.34118	-0.347568	0.325209	0.464959	7.93498	0.347098	0.391844	0.550287	hsa-miR-548f-3p	375	hsa-mir-548f-4	375
miRNA_2039	92.1087	0.389524	0.0117175	0.0969753	130.701	0.186953	0.340383	0.478157	127.557	0.679137	0.000658213	0.00450277	hsa-miR-548aq-3p	5757	hsa-mir-548h-3	5757
miRNA_2041	18.1	0.427415	0.0212531	0.127185	16.3597	-1.03716	0.000118144	0.000850063	15.6806	-0.557421	0.0543482	0.138243	hsa-miR-548h-3p	834	hsa-mir-548h-4	834
miRNA_2042	18.1	0.427415	0.0212531	0.127185	16.3597	-1.03716	0.000118144	0.000850063	15.6806	-0.557421	0.0543482	0.138243	hsa-miR-548z	834	hsa-mir-548h-4	834
miRNA_2044	6.67944	0.0850789	0.798757	0.899263	7.01314	0.101013	0.799635	0.873675	8.8355	-0.0904913	0.798	0.88634	hsa-miR-548i	426	hsa-mir-548i-1	426
miRNA_2045	6.67944	0.0850789	0.798757	0.899263	7.01314	0.101013	0.799635	0.873675	8.8355	-0.0904913	0.798	0.88634	hsa-miR-548i	426	hsa-mir-548i-2	426
miRNA_2046	6.67944	0.0850789	0.798757	0.899263	7.01314	0.101013	0.799635	0.873675	8.8355	-0.0904913	0.798	0.88634	hsa-miR-548i	426	hsa-mir-548i-3	426
miRNA_2047	6.67944	0.0850789	0.798757	0.899263	7.01314	0.101013	0.799635	0.873675	8.8355	-0.0904913	0.798	0.88634	hsa-miR-548i	426	hsa-mir-548i-4	426
miRNA_2048	215.403	-0.026976	0.847951	0.927001	191.511	-0.481576	0.00189262	0.00895704	251.933	-0.534687	0.0009096	0.00583093	hsa-miR-548j-5p	12224	hsa-mir-548j	12224
miRNA_2049	164.575	0.145994	0.422775	0.675486	194.923	-0.0514472	0.802505	0.87436	217.986	0.365653	0.095473	0.205267	hsa-miR-548j-3p	9452	hsa-mir-548j	9452
miRNA_2050	215.155	-0.026741	0.849326	0.927001	191.511	-0.481576	0.00189262	0.00895704	251.923	-0.534552	0.000910478	0.00583093	hsa-miR-548ap-5p	12216	hsa-mir-548j	12216
miRNA_2051	93.9265	-0.106903	0.490644	0.720249	97.7558	0.10669	0.561598	0.681801	130.002	-0.0726973	0.666188	0.786714	hsa-miR-548k	5769	hsa-mir-548k	5769
miRNA_2052	93.9265	-0.106903	0.490644	0.720249	97.7558	0.10669	0.561598	0.681801	130.002	-0.0726973	0.666188	0.786714	hsa-miR-548av-5p	5769	hsa-mir-548k	5769
miRNA_2053	12.5563	0.297201	0.24583	0.51042	13.1536	-0.830764	0.00557958	0.0193644	13.2126	-0.237043	0.431455	0.588526	hsa-miR-548l	717	hsa-mir-548l	717
miRNA_2055	11.4821	-0.317226	0.193438	0.443167	10.8126	0.0797559	0.804431	0.874596	14.4095	-0.00536609	0.98622	0.99521	hsa-miR-548n	751	hsa-mir-548n	751
miRNA_2056	1016.44	0.1088	0.468281	0.697091	1408.3	0.56249	0.00258737	0.0109039	1598.04	0.800857	1.07308e-05	0.000169998	hsa-miR-548o-3p	65818	hsa-mir-548o	65818
miRNA_2057	1015.9	0.109191	0.46669	0.696336	1407.72	0.562875	0.00255415	0.0108154	1597.26	0.801467	1.05167e-05	0.000169581	hsa-miR-548av-3p	65787	hsa-mir-548o	65787
miRNA_2058	12.3822	0.487789	0.12169	0.341374	11.9601	-1.8782	1.19306e-09	3.29957e-08	8.9707	-0.811774	0.0263326	0.077707	hsa-miR-548c-5p	625	hsa-mir-548o-2	625
miRNA_2059	1015.89	0.109183	0.466786	0.696336	1407.72	0.562875	0.00255415	0.0108154	1597.21	0.801578	1.05046e-05	0.000169581	hsa-miR-548o-3p	65788	hsa-mir-548o-2	65788
miRNA_2060	12.3822	0.487789	0.12169	0.341374	11.9601	-1.8782	1.19306e-09	3.29957e-08	8.9707	-0.811774	0.0263326	0.077707	hsa-miR-548o-5p	625	hsa-mir-548o-2	625
miRNA_2061	12.3822	0.487789	0.12169	0.341374	11.9601	-1.8782	1.19306e-09	3.29957e-08	8.9707	-0.811774	0.0263326	0.077707	hsa-miR-548am-5p	625	hsa-mir-548o-2	625
miRNA_2062	12.3822	0.487789	0.12169	0.341374	11.9601	-1.8782	1.19306e-09	3.29957e-08	8.9707	-0.811774	0.0263326	0.077707	hsa-miR-548au-5p	625	hsa-mir-548o-2	625
miRNA_2063	1015.86	0.109306	0.466325	0.696336	1407.72	0.562875	0.00255415	0.0108154	1597.18	0.801657	1.0508e-05	0.000169581	hsa-miR-548av-3p	65786	hsa-mir-548o-2	65786
miRNA_2064	116.23	0.198632	0.133722	0.358565	156.312	0.492048	0.0103136	0.0324087	186.276	0.728527	0.000485587	0.00371598	hsa-miR-548p	7508	hsa-mir-548p	7508
miRNA_2065	114.574	0.194631	0.147994	0.381202	154.429	0.51116	0.00766955	0.0254216	184.256	0.737389	0.000394212	0.00312258	hsa-miR-548ah-3p	7409	hsa-mir-548p	7409
miRNA_2066	112.664	0.189439	0.155039	0.38874	152.031	0.540622	0.00523106	0.0182984	182.18	0.749394	0.000316245	0.00264312	hsa-miR-548av-3p	7296	hsa-mir-548p	7296
miRNA_2067	4.742	0.562684	0.116844	NA	5.42207	-0.0506873	0.903566	0.939667	5.9221	0.199328	0.643918	0.773215	hsa-miR-548q	261	hsa-mir-548q	261
miRNA_2068	4.91352	0.786932	0.00894812	0.0889504	7.81376	0.154412	0.672564	0.774166	7.18568	0.676444	0.0940027	0.202651	hsa-miR-548s	336	hsa-mir-548s	336
miRNA_2070	12.39	0.331494	0.179374	0.42235	11.5216	-0.911567	0.00284742	0.0117755	12.5349	-0.599573	0.0844995	0.18673	hsa-miR-548t-3p	637	hsa-mir-548t	637
miRNA_2071	12.39	0.331494	0.179374	0.42235	11.5216	-0.911567	0.00284742	0.0117755	12.5349	-0.599573	0.0844995	0.18673	hsa-miR-548aa	637	hsa-mir-548t	637
miRNA_2072	10.8407	0.479059	0.094317	0.301389	9.75267	-1.11896	0.000843004	0.00457705	10.8539	-0.675523	0.077224	0.177891	hsa-miR-548ap-3p	533	hsa-mir-548t	533
miRNA_2073	148.184	0.157196	0.466955	0.696336	169.606	0.221862	0.350281	0.488957	183.513	0.62917	0.000204376	0.0019026	hsa-miR-548u	9176	hsa-mir-548u	9176
miRNA_2075	18.5614	0.848056	0.000903211	0.0220299	21.5547	-0.194241	0.47731	0.607776	18.2288	0.710531	0.0136846	0.0507301	hsa-miR-548w	976	hsa-mir-548w	976
miRNA_2083	18.1338	0.41804	0.0242548	0.130332	16.4122	-1.02308	0.000137557	0.000966003	15.8181	-0.55084	0.0562755	0.140767	hsa-miR-548h-3p	838	hsa-mir-548z	838
miRNA_2084	18.1338	0.41804	0.0242548	0.130332	16.4122	-1.02308	0.000137557	0.000966003	15.8181	-0.55084	0.0562755	0.140767	hsa-miR-548z	838	hsa-mir-548z	838
miRNA_2087	26.9891	-0.184916	0.459474	0.696336	25.1715	-0.407612	0.115966	0.221185	31.0506	-0.591654	0.0225304	0.0718904	hsa-miR-550a-5p	1387	hsa-mir-550a-1	1387
miRNA_2088	12.5705	0.0255461	0.924419	0.968519	10.5048	-1.45016	0.000591381	0.00342073	11.8549	-1.05246	0.00749638	0.0322344	hsa-miR-550a-3p	641	hsa-mir-550a-1	641
miRNA_2089	26.7897	-0.191865	0.439398	0.687823	24.9013	-0.398367	0.120208	0.226198	31.0506	-0.591654	0.0225304	0.0718904	hsa-miR-550a-3-5p	1383	hsa-mir-550a-1	1383
miRNA_2090	26.9891	-0.184916	0.459474	0.696336	25.1715	-0.407612	0.115966	0.221185	31.0506	-0.591654	0.0225304	0.0718904	hsa-miR-550a-5p	1387	hsa-mir-550a-2	1387
miRNA_2091	12.5705	0.0255461	0.924419	0.968519	10.5048	-1.45016	0.000591381	0.00342073	11.8549	-1.05246	0.00749638	0.0322344	hsa-miR-550a-3p	641	hsa-mir-550a-2	641
miRNA_2092	26.7897	-0.191865	0.439398	0.687823	24.9013	-0.398367	0.120208	0.226198	31.0506	-0.591654	0.0225304	0.0718904	hsa-miR-550a-3-5p	1383	hsa-mir-550a-2	1383
miRNA_2093	12.5705	0.0255461	0.924419	0.968519	10.5048	-1.45016	0.000591381	0.00342073	11.8549	-1.05246	0.00749638	0.0322344	hsa-miR-550a-3p	641	hsa-mir-550a-3	641
miRNA_2094	8.8243	-0.199691	0.533622	0.757217	8.86251	-0.2237	0.564992	0.684956	11.1153	-0.645711	0.077787	0.178388	hsa-miR-550a-3-5p	466	hsa-mir-550a-3	466
miRNA_2099	5.68343	0.0885796	0.833165	0.919728	6.00922	0.309981	0.45819	0.594571	8.48892	0.189103	0.675497	0.790122	hsa-miR-551a	337	hsa-mir-551a	337
miRNA_2101	7.07959	-0.186193	0.582494	0.787155	7.61817	0.988588	0.0264774	0.0683164	9.87793	0.943902	0.0132684	0.0499223	hsa-miR-551b-3p	445	hsa-mir-551b	445
miRNA_2103	8.01918	-0.779335	0.0243797	0.130332	7.77695	1.19858	0.00474505	0.0171403	14.404	0.102358	0.759352	0.861426	hsa-miR-552-3p	537	hsa-mir-552	537
miRNA_2107	52.57	0.0497633	0.784384	0.899263	67.8797	0.507206	0.00461456	0.0167373	85.5165	0.599992	0.000313801	0.00264312	hsa-miR-556-5p	3775	hsa-mir-556	3775
miRNA_2108	11.5874	0.157851	0.480299	0.711244	11.5587	-0.1314	0.6379	0.746964	14.6787	-0.0495365	0.856267	0.931578	hsa-miR-556-3p	737	hsa-mir-556	737
miRNA_2121	6.95252	-0.245161	0.445461	0.694755	9.56399	0.729584	0.0199316	0.0550463	11.5463	0.541332	0.0963027	0.206069	hsa-miR-5582-3p	498	hsa-mir-5582	498
miRNA_2161	36.3603	-0.000220777	0.998889	0.998889	35.3112	0.0124333	0.956771	0.969325	46.0115	-0.0863056	0.690522	0.803533	hsa-miR-5690	2094	hsa-mir-5690	2094
miRNA_2182	10.4993	0.581742	0.0904464	0.298228	10.0696	-0.568765	0.172985	0.292718	10.7799	-0.100018	0.883414	0.950802	hsa-miR-5701	499	hsa-mir-5701-1	499
miRNA_2183	10.4993	0.581742	0.0904464	0.298228	10.0696	-0.568765	0.172985	0.292718	10.7799	-0.100018	0.883414	0.950802	hsa-miR-5701	499	hsa-mir-5701-2	499
miRNA_2184	10.4993	0.581742	0.0904464	0.298228	10.0696	-0.568765	0.172985	0.292718	10.7799	-0.100018	0.883414	0.950802	hsa-miR-5701	499	hsa-mir-5701-3	499
miRNA_2196	157.222	-0.172401	0.12654	0.349216	152.996	-0.0562718	0.744573	0.827822	200.708	-0.0963238	0.545425	0.703598	hsa-miR-574-5p	9309	hsa-mir-574	9309
miRNA_2197	469.253	-0.299137	0.0404818	0.190108	360.905	-0.459235	0.0131467	0.0397094	533.371	-0.837894	2.80012e-07	1.05355e-05	hsa-miR-574-3p	26114	hsa-mir-574	26114
miRNA_2199	155.678	0.137736	0.184982	0.427269	172.452	-0.0306109	0.825854	0.887815	203.357	0.0187993	0.911047	0.96023	hsa-miR-576-5p	9208	hsa-mir-576	9208
miRNA_2200	17.468	0.213544	0.423842	0.675921	20.2556	-0.193423	0.44284	0.578897	20.3232	0.329008	0.235125	0.387441	hsa-miR-576-3p	1011	hsa-mir-576	1011
miRNA_2201	4.78437	0.277835	0.514529	NA	5.917	-0.0392551	0.932369	0.951726	6.16454	0.425283	0.381036	0.544423	hsa-miR-577	239	hsa-mir-577	239
miRNA_2204	10.7776	0.315616	0.167295	0.408622	12.3613	-0.138188	0.639629	0.746964	13.4987	-0.00449374	0.987263	0.99521	hsa-miR-579-5p	668	hsa-mir-579	668
miRNA_2207	8.08206	-0.29815	0.308006	0.577245	11.0354	1.11684	0.000206066	0.00137119	16.1719	0.529804	0.0553513	0.139615	hsa-miR-580-3p	636	hsa-mir-580	636
miRNA_2208	8.10319	0.00995188	0.976154	0.992501	20.2669	2.05039	6.19944e-09	1.21922e-07	23.7357	1.56171	1.45493e-06	3.75372e-05	hsa-miR-581	865	hsa-mir-581	865
miRNA_2209	133.212	0.360031	0.236731	0.505223	127.257	-0.949197	0.000474848	0.00289821	112.743	-0.292332	0.29234	0.456614	hsa-miR-582-5p	6538	hsa-mir-582	6538
miRNA_2210	575.449	0.22687	0.309928	0.577716	721.13	0.295243	0.0969557	0.190257	779.374	0.434327	0.0567481	0.141025	hsa-miR-582-3p	34954	hsa-mir-582	34954
miRNA_2212	2867.51	-0.466635	0.000201077	0.0102666	2520.72	0.0762924	0.684272	0.780388	4061.22	-0.409439	0.011193	0.0434314	hsa-miR-584-5p	187087	hsa-mir-584	187087
miRNA_2213	5.65525	-0.220203	0.520082	0.741728	4.64344	-0.739986	0.155116	0.272377	6.17464	-0.88898	0.0533102	0.136759	hsa-miR-584-3p	276	hsa-mir-584	276
miRNA_2219	373.414	-0.117973	0.21748	0.476438	400.554	0.329223	0.027878	0.0708967	518.911	0.0181654	0.900817	0.954739	hsa-miR-589-5p	23471	hsa-mir-589	23471
miRNA_2220	14.1157	0.272985	0.237889	0.505514	11.168	-1.00204	0.00338725	0.0136882	12.5657	-0.764652	0.0149969	0.0531066	hsa-miR-589-3p	717	hsa-mir-589	717
miRNA_2221	3.34942	0.1837	0.676135	NA	4.83784	0.386671	0.418894	0.554972	5.28938	0.848497	0.0973663	0.206875	hsa-miR-590-5p	256	hsa-mir-590	256
miRNA_2222	238.494	0.456093	0.0107207	0.0969753	251.719	-0.406694	0.00887253	0.0287626	255.548	0.210385	0.388649	0.550287	hsa-miR-590-3p	13865	hsa-mir-590	13865
miRNA_2230	8.90554	-0.0125447	0.965708	0.991326	9.50175	0.45599	0.221706	0.349127	10.6573	0.188101	0.563769	0.716971	hsa-miR-597-3p	478	hsa-mir-597	478
miRNA_2232	154.464	0.0995388	0.509933	0.728476	169.583	0.100501	0.528321	0.654852	213.825	0.0589063	0.709781	0.819767	hsa-miR-598-3p	10169	hsa-mir-598	10169
miRNA_2240	5.35951	-0.304203	0.431389	0.680298	4.76437	-0.611207	0.192895	0.316134	5.88667	-0.86348	0.0659292	0.158335	hsa-miR-605-5p	317	hsa-mir-605	317
miRNA_2241	7.86491	-0.693326	0.0236948	0.130332	7.49451	0.429351	0.248822	0.382969	13.1903	-0.466385	0.175537	0.317019	hsa-miR-605-3p	544	hsa-mir-605	544
miRNA_2286	6.81174	0.550716	0.133724	0.358565	17.7166	1.02525	0.0222007	0.0593584	14.1874	1.25543	0.00244946	0.0130879	hsa-miR-615-3p	695	hsa-mir-615	695
miRNA_2287	8.96438	0.239316	0.40841	0.66114	6.70331	-0.882659	0.0322811	0.0787019	8.48963	-0.600876	0.211947	0.361792	hsa-miR-616-5p	451	hsa-mir-616	451
miRNA_2291	127.36	0.117505	0.759519	0.897901	149.606	-0.100605	0.678841	0.777189	182.339	0.23896	0.378834	0.542996	hsa-miR-618	7617	hsa-mir-618	7617
miRNA_2292	21.0957	0.282637	0.225128	0.485682	21.3126	-0.158368	0.538534	0.664718	24.1393	0.160395	0.598877	0.739137	hsa-miR-619-5p	1121	hsa-mir-619	1121
miRNA_2298	17.4028	0.748576	0.00627673	0.0692885	20.3004	-0.698747	0.0330433	0.0801188	16.586	0.177791	0.538597	0.696781	hsa-miR-624-5p	893	hsa-mir-624	893
miRNA_2300	92.6651	-0.218973	0.0435541	0.199038	76.7148	-0.228193	0.238032	0.370877	113.615	-0.399966	0.0552122	0.139615	hsa-miR-625-5p	5149	hsa-mir-625	5149
miRNA_2301	2380.88	-0.415853	0.00394701	0.0486647	2317.78	0.282282	0.0752035	0.1566	3498.23	-0.193636	0.199831	0.348816	hsa-miR-625-3p	134484	hsa-mir-625	134484
miRNA_2303	9.22135	0.458326	0.172063	0.413145	8.59173	-0.153749	0.707006	0.799106	8.96683	0.0333901	0.939903	0.973427	hsa-miR-627-5p	493	hsa-mir-627	493
miRNA_2304	6.03016	-0.338978	0.303132	0.573858	10.1003	1.06295	0.00206368	0.00941419	12.4375	0.530089	0.0802315	0.180762	hsa-miR-627-3p	482	hsa-mir-627	482
miRNA_2305	47.6306	0.0812307	0.628129	0.822089	48.9833	-0.215986	0.271105	0.408903	57.848	-0.0023132	0.990557	0.99521	hsa-miR-628-5p	2936	hsa-mir-628	2936
miRNA_2306	84.8274	-0.0682856	0.566483	0.776304	86.5564	-0.0698525	0.679711	0.777189	110.573	-0.0305451	0.848651	0.926641	hsa-miR-628-3p	4840	hsa-mir-628	4840
miRNA_2307	609.841	0.0060735	0.969098	0.991326	543.784	-0.797301	6.17468e-06	6.00504e-05	677.079	-0.727141	4.99924e-05	0.000596699	hsa-miR-629-5p	31456	hsa-mir-629	31456
miRNA_2308	10.2873	-0.466351	0.111358	0.334467	9.61748	0.519526	0.153854	0.271237	14.9432	-0.27685	0.391002	0.550287	hsa-miR-629-3p	684	hsa-mir-629	684
miRNA_2320	220.537	-0.214016	0.252845	0.519125	240.03	0.297134	0.120092	0.226198	327.74	0.0430132	0.832891	0.910533	hsa-miR-641	13340	hsa-mir-641	13340
miRNA_2321	14.0405	0.220935	0.48434	0.715981	22.6594	1.04152	3.76045e-05	0.000286896	23.1893	0.96571	0.000744311	0.00501577	hsa-miR-642a-5p	1107	hsa-mir-642a	1107
miRNA_2322	14.7684	0.234973	0.300798	0.57327	16.7428	0.291651	0.321478	0.461116	17.3301	0.332155	0.321036	0.485586	hsa-miR-642a-3p	896	hsa-mir-642a	896
miRNA_2325	5.5065	0.196935	0.505144	0.726518	6.15436	0.11085	0.783384	0.863381	7.63531	0.244411	0.527416	0.688983	hsa-miR-643	345	hsa-mir-643	345
miRNA_2337	37.3216	-0.539288	0.000667559	0.0189142	29.9167	0.114189	0.621937	0.733886	46.1528	-0.655836	0.00126186	0.00754608	hsa-miR-6501-5p	1931	hsa-mir-6501	1931
miRNA_2341	22.6737	0.359207	0.143149	0.3721	19.2365	-0.629592	0.043691	0.09789	18.4105	-0.402338	0.182905	0.328356	hsa-miR-6503-5p	1093	hsa-mir-6503	1093
miRNA_2342	219.879	-0.114474	0.509522	0.728476	275.929	0.981158	1.03701e-05	9.36484e-05	344.521	0.625574	0.000788595	0.00523604	hsa-miR-6503-3p	15215	hsa-mir-6503	15215
miRNA_2355	118.96	0.120501	0.465081	0.696336	128.246	-0.0930568	0.594058	0.708547	146.663	0.260564	0.148581	0.284257	hsa-miR-651-5p	7214	hsa-mir-651	7214
miRNA_2360	12.9902	-0.424941	0.092038	0.298228	11.2569	-0.421502	0.16974	0.290561	15.0178	-0.712728	0.0141314	0.0512475	hsa-miR-6511a-3p	749	hsa-mir-6511a-1	749
miRNA_2363	12.9902	-0.424941	0.092038	0.298228	11.2569	-0.421502	0.16974	0.290561	15.0178	-0.712728	0.0141314	0.0512475	hsa-miR-6511a-3p	749	hsa-mir-6511a-2	749
miRNA_2366	12.9902	-0.424941	0.092038	0.298228	11.2569	-0.421502	0.16974	0.290561	15.0178	-0.712728	0.0141314	0.0512475	hsa-miR-6511a-3p	749	hsa-mir-6511a-3	749
miRNA_2369	12.9902	-0.424941	0.092038	0.298228	11.2569	-0.421502	0.16974	0.290561	15.0178	-0.712728	0.0141314	0.0512475	hsa-miR-6511a-3p	749	hsa-mir-6511a-4	749
miRNA_2373	12.1474	-0.482698	0.0656473	0.254796	10.6684	-0.241554	0.505521	0.632795	15.8695	-0.61467	0.0422607	0.112239	hsa-miR-6511b-3p	692	hsa-mir-6511b-1	692
miRNA_2376	9.6198	-0.480123	0.0694922	0.262049	7.88599	-0.400252	0.298235	0.438436	12.161	-0.83533	0.0103462	0.0407974	hsa-miR-6511b-3p	528	hsa-mir-6511b-2	528
miRNA_2379	8.51333	0.235369	0.362897	0.626875	7.97632	-0.495284	0.142399	0.254592	9.80384	-0.294327	0.417352	0.577135	hsa-miR-6513-5p	499	hsa-mir-6513	499
miRNA_2380	9.94953	-0.354005	0.212415	0.468968	12.9154	0.994296	0.000652111	0.00374752	18.9558	0.341727	0.206578	0.353966	hsa-miR-6513-3p	768	hsa-mir-6513	768
miRNA_2383	8.82013	-0.385618	0.194472	0.443167	8.10856	0.0369279	0.927181	0.94963	12.2353	-0.417238	0.250526	0.406149	hsa-miR-6515-5p	542	hsa-mir-6515	542
miRNA_2384	11.3359	-0.0932678	0.708478	0.857844	12.6726	0.219183	0.455054	0.59224	16.976	0.00786655	0.977093	0.99521	hsa-miR-6515-3p	748	hsa-mir-6515	748
miRNA_2385	24.5654	0.0877505	0.663483	0.83798	23.4084	0.153999	0.556727	0.681801	29.9415	0.0833849	0.730682	0.837318	hsa-miR-6516-5p	1455	hsa-mir-6516	1455
miRNA_2386	11.2795	0.328921	0.179183	0.42235	12.3458	-0.548996	0.057358	0.125029	12.687	0.124265	0.665407	0.786714	hsa-miR-6516-3p	660	hsa-mir-6516	660
miRNA_2387	96.7162	-0.397778	0.0470601	0.208339	103.508	0.439031	0.0769126	0.159037	143.233	0.30356	0.186014	0.332615	hsa-miR-652-5p	6298	hsa-mir-652	6298
miRNA_2388	4901.81	0.0689377	0.62774	0.822089	3710.63	-1.38001	1.59054e-13	3.51906e-11	4636.81	-1.25948	2.91086e-12	5.25701e-10	hsa-miR-652-3p	253648	hsa-mir-652	253648
miRNA_2393	201.958	-0.0541745	0.783238	0.899263	146.424	-0.82076	2.07042e-05	0.000172861	196.414	-0.939129	1.85718e-08	1.11944e-06	hsa-miR-654-5p	11150	hsa-mir-654	11150
miRNA_2394	950.85	-0.0355667	0.857897	0.934887	826.48	-0.0148741	0.931431	0.951726	1226.78	-0.313473	0.0900164	0.19634	hsa-miR-654-3p	65154	hsa-mir-654	65154
miRNA_2396	21.9746	0.50284	0.0910898	0.298228	16.7824	-0.647054	0.061865	0.133538	21.2961	-0.267319	0.39498	0.55383	hsa-miR-655-3p	1233	hsa-mir-655	1233
miRNA_2398	21.2896	0.34937	0.271751	0.540955	14.4428	-0.364429	0.243077	0.376748	20.526	-0.517206	0.0703612	0.166325	hsa-miR-656-3p	1238	hsa-mir-656	1238
miRNA_2401	55.4431	-0.162292	0.379029	0.635453	97.4858	1.49744	1.48363e-11	7.9988e-10	125.615	1.0422	2.23958e-08	1.26397e-06	hsa-miR-659-5p	4563	hsa-mir-659	4563
miRNA_2403	442.282	0.216872	0.287689	0.558631	457.477	-0.279612	0.175568	0.295395	496.315	0.120928	0.524808	0.687297	hsa-miR-660-5p	25000	hsa-mir-660	25000
miRNA_2409	162.093	0.0947827	0.546624	0.767984	130.013	-0.922912	1.94601e-08	3.24947e-07	153.572	-0.779922	6.99827e-05	0.000787389	hsa-miR-664a-5p	8061	hsa-mir-664a	8061
miRNA_2410	697.24	-0.0587455	0.554192	0.771306	615.112	-0.233194	0.0990617	0.193531	796.881	-0.231759	0.0559624	0.140763	hsa-miR-664a-3p	38264	hsa-mir-664a	38264
miRNA_2411	11.8685	0.196246	0.428206	0.677551	10.7722	-0.626934	0.0423073	0.0964998	12.3197	-0.308225	0.295013	0.459305	hsa-miR-664b-5p	630	hsa-mir-664b	630
miRNA_2412	34.7824	-0.104807	0.541995	0.764999	35.5571	0.397125	0.0441639	0.0986995	50.5525	0.12685	0.523721	0.687297	hsa-miR-664b-3p	2156	hsa-mir-664b	2156
miRNA_2415	8.5134	-0.17252	0.658791	0.834681	4.69445	-0.582099	0.194607	0.318349	6.86955	-0.873734	0.0368363	0.103302	hsa-miR-668-3p	417	hsa-mir-668	417
miRNA_2418	72.0789	-0.0524139	0.682721	0.845949	82.7329	0.392814	0.0348162	0.0832766	105.83	0.263696	0.19955	0.348816	hsa-miR-671-5p	4500	hsa-mir-671	4500
miRNA_2419	229.257	-0.74467	0.000109401	0.00929906	284.568	1.2583	8.62394e-12	5.59362e-10	448.812	0.181582	0.42903	0.586103	hsa-miR-671-3p	16959	hsa-mir-671	16959
miRNA_2426	17.2428	0.867916	0.000124418	0.00961409	15.1139	-0.917605	0.00219548	0.00981314	13.5025	0.0288277	0.920639	0.963311	hsa-miR-6718-5p	800	hsa-mir-6718	800
miRNA_2460	3.9064	-0.257644	0.472001	NA	5.22111	1.35702	0.00193034	0.00905584	6.84895	0.749278	0.0470486	0.122789	hsa-miR-6737-3p	287	hsa-mir-6737	287
miRNA_2467	11.4604	-0.383743	0.198503	0.447552	9.94189	-0.710905	0.0422843	0.0964998	13.405	-0.866567	0.00961368	0.0386212	hsa-miR-6741-5p	671	hsa-mir-6741	671
miRNA_2468	8.11531	-0.532412	0.0706312	0.262049	7.85237	0.346614	0.340087	0.478157	12.5782	-0.378952	0.228141	0.380797	hsa-miR-6741-3p	559	hsa-mir-6741	559
miRNA_2539	25.3816	-0.729329	0.00202399	0.0340289	32.9982	0.97708	0.000168335	0.00115486	50.2131	0.159308	0.524737	0.687297	hsa-miR-6772-3p	1810	hsa-mir-6772	1810
miRNA_2543	5.1255	0.331591	0.339114	0.602394	5.58341	0.583698	0.138049	0.248322	6.88628	0.53581	0.204173	0.353471	hsa-miR-6774-3p	324	hsa-mir-6774	324
miRNA_2557	5.47561	0.0290468	0.93011	0.970053	4.84825	0.292278	0.515121	0.640284	7.17801	-0.218223	0.614725	0.751145	hsa-miR-6780b-3p	320	hsa-mir-6780b	320
miRNA_2601	4.17023	-0.498404	0.141038	NA	4.60856	0.0956834	0.845095	0.900011	5.92588	-0.39069	0.391177	0.550287	hsa-miR-6802-3p	296	hsa-mir-6802	296
miRNA_2603	8.63539	-0.551961	0.0521566	0.220563	8.99124	0.367482	0.290515	0.429942	13.1471	-0.167218	0.574988	0.722211	hsa-miR-6803-3p	547	hsa-mir-6803	547
miRNA_2609	18.0755	-0.556883	0.0443618	0.200572	28.7492	1.80784	8.84866e-12	5.59362e-10	41.0178	0.863732	0.00184081	0.0102608	hsa-miR-6806-3p	1477	hsa-mir-6806	1477
miRNA_2617	4.60759	-0.550887	0.179039	NA	4.05414	-0.389311	0.485845	NA	5.77824	-0.701319	0.1456	0.279738	hsa-miR-6810-3p	277	hsa-mir-6810	277
miRNA_2633	4.22884	-0.0346873	0.94544	NA	6.65833	0.793424	0.0804105	0.163971	6.90082	0.904992	0.0247628	0.0760573	hsa-miR-6818-3p	320	hsa-mir-6818	320
miRNA_2663	4.37326	-0.306627	0.445231	NA	3.56334	0.259807	0.610762	NA	6.59776	-0.606041	0.173959	0.315432	hsa-miR-6833-3p	255	hsa-mir-6833	255
miRNA_2671	3.90398	-0.48053	0.177898	NA	4.29414	0.855393	0.071575	0.151904	6.47508	0.113282	0.812294	0.897799	hsa-miR-6837-3p	268	hsa-mir-6837	268
miRNA_2681	563.769	-0.49999	0.0015423	0.0284991	761.676	1.26575	1.3719e-12	1.51312e-10	1120.33	0.544117	0.00886665	0.0370675	hsa-miR-6842-3p	43234	hsa-mir-6842	43234
miRNA_2682	52.1758	-0.487864	0.0610259	0.240148	59.7623	0.628658	0.00460844	0.0167373	86.8014	0.131612	0.604902	0.741246	hsa-miR-6843-3p	3525	hsa-mir-6843	3525
miRNA_2698	102.779	-0.435579	0.0231891	0.129548	91.4408	-0.20052	0.319346	0.458801	142.928	-0.67063	6.07312e-05	0.00070308	hsa-miR-6852-5p	6459	hsa-mir-6852	6459
miRNA_2699	11.4075	-0.519816	0.0922751	0.298228	14.8767	1.46736	5.73104e-06	5.63553e-05	22.9432	0.554217	0.0302322	0.087499	hsa-miR-6852-3p	899	hsa-mir-6852	899
miRNA_2737	4.50489	-0.117774	0.798264	NA	8.2243	1.06991	0.00791374	0.0260359	10.8971	0.677238	0.0568473	0.141025	hsa-miR-6868-3p	437	hsa-mir-6868	437
miRNA_2749	4.98673	0.181293	0.648407	0.830039	4.274	-0.177918	0.729964	0.81671	5.29406	-0.29761	0.509155	0.673158	hsa-miR-6874-3p	256	hsa-mir-6874	256
miRNA_2754	6.03806	-0.536615	0.0856856	0.294869	4.5456	0.18128	0.70343	0.796992	7.92423	-0.702442	0.0642457	0.155117	hsa-miR-6877-5p	359	hsa-mir-6877	359
miRNA_2764	7.07141	0.153136	0.615901	0.816718	7.14409	-0.326646	0.364527	0.505652	8.181	0.0434299	0.922837	0.963324	hsa-miR-6882-5p	407	hsa-mir-6882	407
miRNA_2789	5.3349	-0.630664	0.0848484	0.294339	4.6118	0.186673	0.708256	0.799499	8.60345	-1.0488	0.0120711	0.0461361	hsa-miR-6894-3p	351	hsa-mir-6894	351
miRNA_2792	18860.7	-0.0390846	0.778489	0.899263	22094.4	0.1735	0.383668	0.520776	24533.6	0.300852	0.124506	0.250958	hsa-miR-7-5p	1063074	hsa-mir-7-1	1063074
miRNA_2793	345.136	0.000703652	0.99536	0.996532	448.261	0.830234	8.58914e-10	3.29957e-08	565.706	0.774968	4.23729e-08	2.01383e-06	hsa-miR-7-1-3p	24138	hsa-mir-7-1	24138
miRNA_2794	18850.7	-0.0398677	0.774221	0.899263	22082.1	0.174082	0.381962	0.51981	24525.2	0.300955	0.124272	0.250958	hsa-miR-7-5p	1062771	hsa-mir-7-2	1062771
miRNA_2796	18847.7	-0.0395985	0.775735	0.899263	22080.1	0.173879	0.382369	0.51981	24520.1	0.300935	0.12422	0.250958	hsa-miR-7-5p	1062621	hsa-mir-7-3	1062621
miRNA_2797	25.9468	0.728357	0.00256274	0.0371258	27.705	-0.38816	0.18142	0.302291	31.4833	0.544032	0.0668498	0.159697	hsa-miR-708-5p	1445	hsa-mir-708	1445
miRNA_2798	10.8536	0.549976	0.0698512	0.262049	21.6485	1.256	1.99371e-05	0.000168041	23.8188	2.10282	1.30257e-10	1.96036e-08	hsa-miR-708-3p	822	hsa-mir-708	822
miRNA_2809	15.7282	-0.697953	0.0157014	0.112153	17.4847	0.679335	0.0271006	0.0695189	26.095	0.0258212	0.912628	0.96023	hsa-miR-7110-3p	1060	hsa-mir-7110	1060
miRNA_2844	2476.68	-0.406102	0.0056253	0.0629305	2298.97	0.198487	0.199172	0.320486	3472.08	-0.349596	0.057887	0.14243	hsa-miR-744-5p	157237	hsa-mir-744	157237
miRNA_2845	78.035	-0.187902	0.287859	0.558631	81.1338	0.166939	0.48899	0.618223	113.232	0.0335416	0.857539	0.931593	hsa-miR-744-3p	5385	hsa-mir-744	5385
miRNA_2848	158.593	0.183037	0.327544	0.592367	134.945	-0.0595729	0.746376	0.828095	182.389	-0.135708	0.44428	0.599678	hsa-miR-758-3p	9517	hsa-mir-758	9517
miRNA_2850	27.1717	-0.588184	0.00953152	0.093124	24.5065	0.139346	0.561619	0.681801	37.0657	-0.460077	0.0484416	0.125338	hsa-miR-760	1685	hsa-mir-760	1685
miRNA_2855	17.9825	-0.150475	0.448008	0.694843	14.5614	-0.570852	0.0430758	0.0973551	19.6505	-0.825048	0.00335853	0.0172315	hsa-miR-766-5p	966	hsa-mir-766	966
miRNA_2856	518.278	-0.159499	0.245369	0.51042	416.065	-0.714729	0.00170714	0.00830118	597.371	-0.927266	7.76869e-07	2.26294e-05	hsa-miR-766-3p	29431	hsa-mir-766	29431
miRNA_2859	1099.61	0.00304825	0.979704	0.992548	1072.41	0.160148	0.202205	0.324187	1374.45	0.127637	0.376889	0.541067	hsa-miR-769-5p	64859	hsa-mir-769	64859
miRNA_2860	66.0227	0.0522004	0.770716	0.899263	53.383	-0.724992	0.000239314	0.0015573	63.045	-0.536516	0.00474939	0.0229342	hsa-miR-769-3p	3301	hsa-mir-769	3301
miRNA_2865	12.8093	-0.33767	0.311421	0.578903	11.4819	0.493938	0.108072	0.207922	16.235	0.0925788	0.772056	0.871319	hsa-miR-7705	747	hsa-mir-7705	747
miRNA_2866	166.165	-0.583639	0.000658743	0.0189142	238.992	1.57081	1.75841e-24	1.55619e-21	335.746	0.771445	0.00018036	0.00171437	hsa-miR-7706	12966	hsa-mir-7706	12966
miRNA_2873	7.21187	-0.476418	0.270446	0.540851	6.26921	0.323041	0.467443	0.602165	9.42546	-0.492611	0.189323	0.336532	hsa-miR-7848-3p	437	hsa-mir-7848	437
miRNA_2874	9.43471	0.0187362	0.942763	0.979643	8.4854	-0.638065	0.0898656	0.181578	11.159	-0.606697	0.0549103	0.139281	hsa-miR-7849-3p	532	hsa-mir-7849	532
miRNA_2876	5.5433	0.390662	0.358569	0.620741	5.10869	-0.758187	0.148458	0.263298	5.61104	-0.0917216	0.858345	0.931593	hsa-miR-7851-3p	312	hsa-mir-7851	312
miRNA_2879	4.51744	0.0391356	0.92021	NA	5.43996	-0.079434	0.85453	0.903535	7.10849	-0.0434338	0.919671	0.963311	hsa-miR-7854-3p	299	hsa-mir-7854	299
miRNA_2884	8.23555	-0.79177	0.066615	0.256212	7.40508	0.775767	0.102146	0.198243	11.8223	0.10264	0.801089	0.888678	hsa-miR-7974	458	hsa-mir-7974	458
miRNA_2886	19.0952	-0.474043	0.0164968	0.114002	18.0362	0.553734	0.0412602	0.0950918	27.5753	0.0121858	0.964271	0.987815	hsa-miR-7976	1214	hsa-mir-7976	1214
miRNA_2887	45.9027	-0.72093	0.000544218	0.0171328	42.6783	0.545546	0.0246719	0.064409	73.4046	-0.428867	0.0599825	0.146394	hsa-miR-7977	3079	hsa-mir-7977	3079
miRNA_2931	60.0475	0.213129	0.42885	0.677551	49.472	0.787778	0.00109075	0.0056457	49.396	0.986864	0.000517546	0.00383069	hsa-miR-873-5p	3412	hsa-mir-873	3412
miRNA_2932	15.4518	-0.0658397	0.844662	0.927001	11.079	0.211769	0.57521	0.693544	11.4231	0.151676	0.682292	0.797037	hsa-miR-873-3p	766	hsa-mir-873	766
miRNA_2933	7.1338	-0.052418	0.86675	0.937886	4.46592	-0.0946837	0.834905	0.89346	6.68971	-0.557757	0.171241	0.311129	hsa-miR-874-5p	308	hsa-mir-874	308
miRNA_2934	108.514	-0.0835974	0.69466	0.852036	114.284	0.601593	6.80002e-05	0.000501501	162.894	0.261291	0.127745	0.255208	hsa-miR-874-3p	6189	hsa-mir-874	6189
miRNA_2939	104.598	-0.755459	6.62905e-07	0.000281735	100.096	0.423718	0.0243934	0.0638702	166.81	-0.342653	0.0374765	0.104448	hsa-miR-877-5p	7038	hsa-mir-877	7038
miRNA_2940	12.81	-0.454155	0.207069	0.461965	13.611	1.0889	0.000664562	0.00379444	21.691	0.235899	0.456905	0.612145	hsa-miR-877-3p	906	hsa-mir-877	906
miRNA_2948	137.882	-0.0779642	0.741778	0.881834	118.956	0.265916	0.181964	0.302291	179.727	-0.00214842	0.991393	0.99521	hsa-miR-889-3p	9352	hsa-mir-889	9352
miRNA_2957	368.047	0.0641293	0.784602	0.899263	508.763	0.673976	0.0201492	0.0550463	532.325	0.793886	0.000225187	0.00205494	hsa-miR-9-5p	24846	hsa-mir-9-1	24846
miRNA_2958	16.3563	-0.0553257	0.832595	0.919728	19.5777	0.262611	0.307824	0.446212	22.2088	0.46933	0.0847831	0.18673	hsa-miR-9-3p	1067	hsa-mir-9-1	1067
miRNA_2959	368.047	0.0641293	0.784602	0.899263	508.742	0.673934	0.0201525	0.0550463	532.296	0.793833	0.000225293	0.00205494	hsa-miR-9-5p	24845	hsa-mir-9-2	24845
miRNA_2960	16.3563	-0.0553257	0.832595	0.919728	19.5777	0.262611	0.307824	0.446212	22.2088	0.46933	0.0847831	0.18673	hsa-miR-9-3p	1067	hsa-mir-9-2	1067
miRNA_2961	368.137	0.0636045	0.786379	0.899263	508.916	0.674446	0.0200554	0.0550463	532.599	0.793525	0.000229514	0.00206059	hsa-miR-9-5p	24854	hsa-mir-9-3	24854
miRNA_2962	16.1568	-0.0775928	0.76755	0.899263	19.4138	0.293741	0.261217	0.398581	22.1498	0.476161	0.080272	0.180762	hsa-miR-9-3p	1061	hsa-mir-9-3	1061
miRNA_2967	13.0909	-0.251635	0.316502	0.58484	12.7414	0.447418	0.12616	0.23407	18.4354	-0.0400377	0.886728	0.952099	hsa-miR-92a-1-5p	711	hsa-mir-92a-1	711
miRNA_2968	41362.3	-0.274613	0.0117511	0.0969753	39414.5	0.146674	0.263452	0.4013	57098.6	-0.28428	0.0157802	0.0556623	hsa-miR-92a-3p	2471797	hsa-mir-92a-1	2471797
miRNA_2969	40010	-0.269755	0.0146611	0.108365	38152.2	0.143695	0.281827	0.421591	55196.3	-0.2879	0.0140283	0.0512475	hsa-miR-92a-3p	2388567	hsa-mir-92a-2	2388567
miRNA_2972	265.042	-0.583493	4.60318e-05	0.00652117	220.759	-0.000166091	0.999169	0.999169	374.875	-0.715396	4.5707e-06	9.21515e-05	hsa-miR-92b-3p	16356	hsa-mir-92b	16356
miRNA_2973	9852.6	-0.0176139	0.890822	0.952009	9034.7	-0.438151	0.0100167	0.0317733	11527.7	-0.35862	0.0096391	0.0386212	hsa-miR-93-5p	546896	hsa-mir-93	546896
miRNA_2974	87.0886	-0.116473	0.366583	0.626996	71.8649	-0.536056	0.00239066	0.0104006	98.2704	-0.673011	3.54178e-05	0.000444198	hsa-miR-93-3p	4668	hsa-mir-93	4668
miRNA_2985	1681.99	-0.382374	0.00118336	0.0232186	1870.13	0.39934	0.00414069	0.0158334	2303.46	-0.123765	0.354966	0.51827	hsa-miR-941	109763	hsa-mir-941-1	109763
miRNA_2986	1681.99	-0.382374	0.00118336	0.0232186	1870.13	0.39934	0.00414069	0.0158334	2303.46	-0.123765	0.354966	0.51827	hsa-miR-941	109763	hsa-mir-941-2	109763
miRNA_2987	1681.99	-0.382374	0.00118336	0.0232186	1870.13	0.39934	0.00414069	0.0158334	2303.46	-0.123765	0.354966	0.51827	hsa-miR-941	109763	hsa-mir-941-3	109763
miRNA_2988	1681.99	-0.382374	0.00118336	0.0232186	1870.13	0.39934	0.00414069	0.0158334	2303.46	-0.123765	0.354966	0.51827	hsa-miR-941	109763	hsa-mir-941-4	109763
miRNA_2989	1681.99	-0.382374	0.00118336	0.0232186	1870.13	0.39934	0.00414069	0.0158334	2303.46	-0.123765	0.354966	0.51827	hsa-miR-941	109763	hsa-mir-941-5	109763
miRNA_2990	45.0675	-0.435036	0.0034378	0.0446694	52.0525	0.425724	0.0369028	0.0866287	71.6766	-0.0985894	0.583045	0.72921	hsa-miR-942-5p	3039	hsa-mir-942	3039
miRNA_2993	4.37419	0.61439	0.159661	NA	5.12681	-0.00836534	0.984454	0.991173	4.2495	1.07388	0.0297234	0.086303	hsa-miR-944	244	hsa-mir-944	244
miRNA_2995	292.237	0.715826	0.000151086	0.0102439	345.465	-0.111626	0.537185	0.664309	321.638	0.617359	0.000394012	0.00312258	hsa-miR-95-3p	15992	hsa-mir-95	15992
miRNA_2997	145.012	1.11722	0.0089436	0.0889504	155.592	-1.2598	0.0074646	0.0248352	108.449	0.51207	0.269102	0.427816	hsa-miR-96-5p	5620	hsa-mir-96	5620
miRNA_3000	5230.86	0.301539	0.0263072	0.138889	5082.51	-0.710548	6.87417e-06	6.54155e-05	5548.82	-0.299898	0.0795732	0.180592	hsa-miR-98-5p	291972	hsa-mir-98	291972
miRNA_3001	82.6333	0.482654	0.0115738	0.0969753	64.2464	-1.56073	4.26902e-13	7.0288e-11	61.6862	-1.01957	4.59227e-06	9.21515e-05	hsa-miR-98-3p	3826	hsa-mir-98	3826
miRNA_3010	8.29348	0.207222	0.46513	0.696336	8.74749	0.347059	0.266874	0.404677	10.9499	0.468221	0.188909	0.336459	hsa-miR-9903	521	hsa-mir-9903	521
miRNA_3012	23.7053	0.383899	0.12099	0.341374	37.364	0.965073	0.000138624	0.000966003	42.6297	1.0809	2.92215e-05	0.000381207	hsa-miR-9985	1918	hsa-mir-9985	1918
miRNA_3014	10203.4	-0.125833	0.336036	0.602394	12899.5	0.928945	1.68548e-09	4.42996e-08	18489.5	0.611283	1.58975e-06	3.97782e-05	hsa-miR-99a-5p	713955	hsa-mir-99a	713955
miRNA_3016	2237	-0.319673	0.0451956	0.202191	1894.89	-0.0830906	0.601974	0.715759	2888.49	-0.602472	1.41039e-05	0.00020778	hsa-miR-99b-5p	138682	hsa-mir-99b	138682
miRNA_3017	184.385	-0.149151	0.390334	0.641748	162.71	-0.0290413	0.867545	0.912934	226.62	-0.306244	0.068708	0.163272	hsa-miR-99b-3p	10748	hsa-mir-99b	10748
miRNA_3020	938.665	0.11144	0.452896	0.694843	1302.27	0.570325	0.00236766	0.0104006	1481.95	0.795646	1.29103e-05	0.000200999	10_5081	60891	10_5081	60891
miRNA_3022	136.889	0.14943	0.497236	0.722434	156.641	0.235036	0.336959	0.476049	169.74	0.617403	0.00031395	0.00264312	10_5091	8485	10_5091	8485
miRNA_3024	74.6158	-0.0546039	0.726718	0.867571	71.9022	-0.479735	0.0203189	0.0553299	92.881	-0.330881	0.0650636	0.156673	10_5225	4459	10_5225	4459
miRNA_3042	5.4643	-0.138261	0.704802	0.857815	7.412	0.745346	0.0537587	0.118349	9.67453	0.564632	0.135385	0.26471	10_6585	424	10_6585	424
miRNA_3055	6.29854	-0.581829	0.0636909	0.249481	5.25491	0.0826434	0.848673	0.901651	9.32206	-0.780483	0.023513	0.073383	11_7862	374	11_7862	374
miRNA_3063	11.286	-0.827515	0.0151942	0.10945	10.0987	0.825608	0.0350422	0.0833666	17.0409	-0.042423	0.897768	0.954739	11_8607	764	11_8607	764
miRNA_3066	12.9415	0.146029	0.559425	0.771306	12.9665	0.00582853	0.983759	0.991173	14.2943	0.515213	0.107737	0.22468	11_8881	771	11_8881	771
miRNA_3067	39.2433	0.240691	0.283972	0.554887	45.8502	-0.00310535	0.987575	0.992059	47.0967	0.390002	0.0722125	0.168062	12_10003	2229	12_10003	2229
miRNA_3071	5.51638	0.182259	0.609732	0.811068	6.18332	0.733839	0.0762063	0.157945	7.92594	0.590167	0.128295	0.255741	12_10377	357	12_10377	357
miRNA_3073	3.07745	-0.956512	0.0771883	NA	5.08908	1.18743	0.0100987	0.0319191	6.64093	0.488535	0.280974	0.442791	12_10755	264	12_10755	264
miRNA_3080	4.01612	-0.272806	0.456778	NA	5.65342	1.10742	0.0128577	0.0391035	8.25404	0.519937	0.154332	0.290944	12_11464	303	12_11464	303
miRNA_3083	3.86828	0.126903	0.775393	NA	4.54728	0.354962	0.395915	0.530729	5.98863	0.43094	0.355271	0.51827	12_9509	239	12_9509	239
miRNA_3085	939.423	0.11065	0.454159	0.694843	1302.08	0.56679	0.00247405	0.0106288	1481.1	0.792838	1.40171e-05	0.00020778	12_9959	60913	12_9959	60913
miRNA_3086	10.9003	-0.79682	0.011338	0.0969753	10.5429	0.467759	0.19768	0.320267	18.4928	-0.349731	0.253224	0.407666	13_11553	786	13_11553	786
miRNA_3094	8.4659	0.0973327	0.716643	0.866472	12.033	0.720692	0.0148327	0.0437565	14.8265	0.698363	0.0180251	0.0614215	14_12653	587	14_12653	587
miRNA_3095	21.2753	0.5171	0.0287394	0.148954	21.9633	-0.303963	0.229082	0.358529	21.2948	0.18388	0.519113	0.683322	14_12726	1147	14_12726	1147
miRNA_3104	3.46268	-0.25608	0.548064	NA	5.41993	1.01388	0.0303894	0.0760049	7.0934	0.660686	0.110315	0.228473	15_14475	305	15_14475	305
miRNA_3106	21.5722	0.529041	0.0209633	0.127185	22.4177	-0.313251	0.209093	0.333419	21.5846	0.176633	0.527991	0.688983	15_14594	1166	15_14594	1166
miRNA_3107	114.249	0.03033	0.886273	0.949977	101.234	-0.739556	0.00194349	0.00905584	103.869	-0.730754	0.00024271	0.0021487	15_14774	6138	15_14774	6138
miRNA_3119	21.1338	0.491625	0.0972996	0.30837	22.5136	-0.748782	0.00653779	0.0222536	19.5451	-0.099113	0.768447	0.869559	16_16385	1022	16_16385	1022
miRNA_3130	6743.83	-0.144785	0.0921778	0.298228	6938.76	0.154085	0.270929	0.408903	9137.68	-0.0160541	0.907369	0.958309	16_17185	422079	16_17185	422079
miRNA_3136	9.19716	0.19908	0.50863	0.728476	7.34978	-0.129961	0.719772	0.806326	9.4501	-0.0198021	0.951187	0.979243	17_18051	533	17_18051	533
miRNA_3140	10.0886	0.00228271	0.993092	0.996532	8.01024	-0.146274	0.676301	0.775293	10.3618	-0.283101	0.402218	0.559666	17_18664	576	17_18664	576
miRNA_3145	6.09676	0.546493	0.160577	0.400266	7.05464	0.56092	0.178847	0.299772	6.7049	1.16564	0.00824508	0.0347514	17_19009	335	17_19009	335
miRNA_3149	28.7217	-0.255088	0.241391	0.508793	34.3519	0.321663	0.144873	0.257973	46.5963	0.0886409	0.715297	0.824922	17_19646	1948	17_19646	1948
miRNA_3150	5.0015	-0.72595	0.0776737	0.278577	3.3363	0.12424	0.840443	NA	5.93823	-0.629498	0.194718	0.345443	17_19738	314	17_19738	314
miRNA_3155	33.2332	0.101537	0.628813	0.822089	40.9348	0.285807	0.271216	0.408903	49.2066	0.118688	0.570589	0.720975	18_20808	2245	18_20808	2245
miRNA_3160	7.53218	0.0407726	0.885897	0.949977	9.19623	0.539989	0.0909886	0.183428	11.1887	0.454745	0.156538	0.293874	19_21083	489	19_21083	489
miRNA_3164	4.79981	-0.152112	0.656489	NA	6.63002	0.737815	0.0431222	0.0973551	9.5614	0.365754	0.308824	0.476149	19_21251	358	19_21251	358
miRNA_3167	8.21385	-0.719615	0.0516102	0.220057	9.81738	1.14559	0.00266928	0.0111958	16.8585	0.0884684	0.793363	0.885546	19_21335	652	19_21335	652
miRNA_3168	36.3691	-0.0836998	0.643661	0.827704	67.7235	0.954813	0.000147872	0.0010224	73.8342	0.562233	0.012123	0.0461361	19_21414	3043	19_21414	3043
miRNA_3183	5.56633	-0.619301	0.111282	0.334467	6.65162	1.33676	0.00317821	0.0129708	9.12271	0.44472	0.217609	0.367292	19_22404	391	19_22404	391
miRNA_3203	4.0231	-0.542411	0.182214	NA	5.68797	1.17736	0.00928848	0.029892	8.33233	0.697441	0.100569	0.212181	1_2457	316	1_2457	316
miRNA_3214	5.85287	0.571842	0.153341	0.387916	7.88669	0.411002	0.356564	0.496162	7.11872	1.07147	0.0143994	0.0518034	1_4252	394	1_4252	394
miRNA_3220	3.33635	-0.944639	0.0435193	NA	3.33458	0.352772	0.530106	NA	5.45975	-0.622279	0.162672	0.302248	1_807	255	1_807	255
miRNA_3227	103.733	-0.805862	0.00285516	0.039785	143.486	1.50757	1.602e-08	2.72648e-07	235.222	0.51281	0.0593748	0.145694	20_26672	8676	20_26672	8676
miRNA_3234	4.94884	-0.507722	0.210218	0.467763	3.70318	0.607693	0.31579	NA	5.23784	-0.0452804	0.923853	0.963324	20_27101	268	20_27101	268
miRNA_3238	171.011	-0.230357	0.260236	0.527715	241.442	1.01719	2.05069e-06	2.18658e-05	306.816	0.490883	0.0186937	0.0627523	21_27422	12729	21_27422	12729
miRNA_3239	56.5027	0.404326	0.0146164	0.108365	82.8664	0.197014	0.337807	0.476049	79.8636	0.659803	0.00121009	0.00733366	21_27526	3512	21_27526	3512
miRNA_3240	100.892	0.179979	0.16484	0.404954	135.811	0.548428	0.0049945	0.0177759	163.746	0.729561	0.000567825	0.00397937	21_27527	6537	21_27527	6537
miRNA_3242	135.284	0.18767	0.243998	0.51042	179.355	0.0260367	0.887154	0.929678	188.351	0.196366	0.327492	0.492876	21_27615	9224	21_27615	9224
miRNA_3244	114.673	0.210901	0.353575	0.617946	129.33	0.141489	0.567639	0.686285	134.492	0.629105	0.000347886	0.00285583	21_27730	6901	21_27730	6901
miRNA_3245	100.892	0.179979	0.16484	0.404954	135.811	0.548428	0.0049945	0.0177759	163.746	0.729561	0.000567825	0.00397937	21_27824	6537	21_27824	6537
miRNA_3246	56.5027	0.404326	0.0146164	0.108365	82.8664	0.197014	0.337807	0.476049	79.8636	0.659803	0.00121009	0.00733366	21_27825	3512	21_27825	3512
miRNA_3247	171.446	0.263338	0.151298	0.383891	212.298	0.197246	0.3587	0.49835	215.474	0.652033	1.43505e-05	0.00020778	21_27847	10439	21_27847	10439
miRNA_3253	176.79	-0.00579729	0.960483	0.989589	158.444	-0.369724	0.0354506	0.0839732	209.713	-0.405189	0.0296804	0.086303	22_28203	11216	22_28203	11216
miRNA_3254	10.6189	0.105692	0.725336	0.867571	9.84967	-0.0294852	0.920577	0.94514	13.3595	-0.376686	0.253719	0.407666	22_28244	684	22_28244	684
miRNA_3260	10.6189	0.105692	0.725336	0.867571	9.84967	-0.0294852	0.920577	0.94514	13.3595	-0.376686	0.253719	0.407666	22_28717	684	22_28717	684
miRNA_3265	3.44453	-0.444269	0.320023	NA	4.20697	0.55365	0.258049	0.39511	5.87675	0.239624	0.564526	0.716971	2_22871	236	2_22871	236
miRNA_3268	3.44509	-0.626178	0.139121	NA	2.95452	0.851044	0.182596	NA	5.12069	-0.0841473	0.890577	0.952833	2_23070	250	2_23070	250
miRNA_3272	102.008	0.15387	0.236553	0.505223	137.372	0.560689	0.00430852	0.016269	166.012	0.722673	0.000568482	0.00397937	2_23385	6616	2_23385	6616
miRNA_3278	7.19649	0.281066	0.404025	0.657895	6.35282	-0.350669	0.38122	0.51981	8.36278	-0.655277	0.0887264	0.193995	2_24046	440	2_24046	440
miRNA_3280	8.72773	0.150955	0.640829	0.827704	9.02371	0.634209	0.0751219	0.1566	12.1552	0.422068	0.164133	0.303783	2_24613	525	2_24613	525
miRNA_3285	21.8113	-0.213265	0.281105	0.554887	18.5297	0.029254	0.92001	0.94514	26.8516	-0.33358	0.218414	0.36773	2_25126	1156	2_25126	1156
miRNA_3293	26.9476	0.349825	0.0975902	0.30837	31.9153	-0.361738	0.103476	0.199949	32.243	0.317771	0.20311	0.353388	3_29004	1531	3_29004	1531
miRNA_3294	15.7497	-0.426725	0.0533716	0.223477	12.8076	-0.0824234	0.793884	0.871696	19.7681	-0.573391	0.0278874	0.082027	3_29231	921	3_29231	921
miRNA_3299	17.8655	0.346064	0.141948	0.3721	16.5032	-0.840824	0.00877578	0.0285535	18.1193	-0.419394	0.175086	0.316838	3_29425	968	3_29425	968
miRNA_3300	4.13049	-0.496416	0.151819	NA	3.29212	0.0597553	0.904249	NA	5.18252	-0.314997	0.462671	0.617562	3_29433	240	3_29433	240
miRNA_3311	16.8723	-0.079308	0.775711	0.899263	13.3414	-0.890471	0.0045293	0.0165638	16.6736	-0.918338	0.00114494	0.00713023	3_30618	913	3_30618	913
miRNA_3313	330.105	-0.528063	0.000758007	0.0201346	338.66	0.606857	0.00143289	0.00712422	559.96	-0.0800218	0.625806	0.760569	3_30806	24158	3_30806	24158
miRNA_3325	4.00976	-0.277994	0.520581	NA	5.33132	0.578726	0.190818	0.313892	6.09454	0.387313	0.353645	0.51827	4_32639	254	4_32639	254
miRNA_3326	39.2433	0.240691	0.283972	0.554887	45.8502	-0.00310535	0.987575	0.992059	47.0967	0.390002	0.0722125	0.168062	4_32898	2229	4_32898	2229
miRNA_3328	4.80125	0.649792	0.175178	NA	5.34075	-0.223347	0.643742	0.747711	5.71396	0.403038	0.40614	0.563355	5_33657	266	5_33657	266
miRNA_3337	45.1445	0.111963	0.53716	0.75971	67.2862	0.721413	0.00449882	0.0165206	81.9815	0.716484	0.00478686	0.0229922	5_35532	3190	5_35532	3190
miRNA_3343	100.104	0.180735	0.162348	0.403496	135.549	0.548587	0.00526416	0.0183417	163.139	0.736237	0.000527632	0.00384235	6_36051	6504	6_36051	6504
miRNA_3347	113.825	0.202563	0.372304	0.629439	127.611	0.141783	0.566258	0.685552	133.273	0.614124	0.000525187	0.00384235	6_36891	6842	6_36891	6842
miRNA_3349	19.3839	-0.188635	0.396652	0.648374	19.7715	0.546818	0.0195049	0.0542824	28.3631	0.15024	0.561832	0.716573	6_37145	1224	6_37145	1224
miRNA_3352	13.7049	0.124835	0.629449	0.822089	21.28	0.394379	0.207217	0.331623	24.6053	0.776471	0.0147561	0.0528759	6_37559	862	6_37559	862
miRNA_3361	6.44895	-0.0373667	0.914317	0.96423	7.77254	0.00997078	0.982171	0.991131	8.15104	0.204903	0.659749	0.783575	6_38713	480	6_38713	480
miRNA_3362	32.4433	0.0495477	0.80627	0.903971	29.2034	-0.520215	0.0393954	0.0915089	34.338	-0.375544	0.129873	0.258316	6_38828	1736	6_38828	1736
miRNA_3368	694.23	0.234858	0.0181523	0.123315	781.516	0.0957524	0.507193	0.633958	899.262	0.253105	0.064065	0.155096	7_40417	41886	7_40417	41886
miRNA_3372	76.48	-0.47938	0.0214542	0.127185	68.8173	0.503123	0.0168387	0.0480936	113.398	-0.416585	0.0980331	0.207488	8_41549	5039	8_41549	5039
miRNA_3378	5.44363	-0.494357	0.108379	0.329006	5.46828	0.200942	0.643792	0.747711	9.34062	-0.375064	0.301343	0.467547	8_42145	406	8_42145	406
miRNA_3381	35.5546	0.524757	0.0324505	0.160366	35.0049	-1.32414	9.78866e-08	1.37507e-06	29.835	-0.513768	0.0575278	0.141933	9_43073	1642	9_43073	1642
miRNA_3389	4.21179	0.758407	0.0428417	NA	5.35796	0.0453968	0.919447	0.94514	5.45676	1.01974	0.0405691	0.108384	9_43641	261	9_43641	261
miRNA_3390	6.89615	0.588019	0.0589104	0.236197	8.76562	0.0632992	0.872418	0.916849	9.55744	1.01348	0.0260915	0.077707	9_43642	445	9_43642	445
miRNA_3395	66.127	0.380464	0.0370645	0.176993	89.715	0.286963	0.213542	0.33929	83.1242	0.619876	0.00127855	0.00759559	9_44124	4013	9_44124	4013
miRNA_3397	39.2433	0.240691	0.283972	0.554887	45.7339	-0.00896084	0.964059	0.973964	47.0967	0.390002	0.0722125	0.168062	9_44270	2226	9_44270	2226
miRNA_3402	171.011	-0.230357	0.260236	0.527715	241.442	1.01719	2.05069e-06	2.18658e-05	306.816	0.490883	0.0186937	0.0627523	GL000221.1_46977	12729	GL000221.1_46977	12729
miRNA_3403	171.011	-0.230357	0.260236	0.527715	241.442	1.01719	2.05069e-06	2.18658e-05	306.816	0.490883	0.0186937	0.0627523	KI270742.1_46865	12729	KI270742.1_46865	12729
miRNA_3406	940.689	0.110294	0.456013	0.695004	1303.36	0.567097	0.00239994	0.0104006	1483.99	0.790383	1.41614e-05	0.00020778	X_45571	60969	X_45571	60969
miRNA_3409	6.38845	-0.078762	0.842007	0.925881	12.7796	2.14347	6.43141e-08	9.64712e-07	14.4275	1.44269	0.000145409	0.00144291	X_45691	582	X_45691	582
miRNA_3413	19.2668	1.0454	0.000719983	0.0197415	19.054	-1.769	2.60639e-05	0.000209696	15.2195	-0.863802	0.198741	0.348816	X_46332	891	X_46332	891
miRNA_3419	6.86929	0.206709	0.567159	0.776304	6.45186	-1.73687	0.000253037	0.00163458	4.98246	-0.993146	0.0392112	0.107807	10_5081	351	10_5081	351
miRNA_3484	17.8083	0.589032	0.0709234	0.262049	18.1272	-1.0368	0.000825862	0.00453967	15.275	-0.271178	0.43793	0.592879	12_9959	799	12_9959	799
miRNA_3506	7.07927	-0.343413	0.303029	0.573858	6.2584	0.563074	0.162615	0.282739	9.97708	-0.359049	0.359191	0.520667	15_14774	471	15_14774	471
miRNA_3643	4.43244	0.500599	0.154161	NA	4.22143	-0.330456	0.492887	0.621239	4.21839	-0.277279	0.57492	0.722211	21_27730	250	21_27730	250
miRNA_3686	14.8877	0.585314	0.090915	0.298228	23.1673	0.689466	0.032871	0.0799198	20.4657	1.05567	0.00739551	0.0322344	2_25223	993	2_25223	993
miRNA_3692	10.6189	0.105692	0.725336	0.867571	9.84967	-0.0294852	0.920577	0.94514	13.3595	-0.376686	0.253719	0.407666	3_29004	684	3_29004	684
miRNA_3727	23.785	0.352085	0.311927	0.578903	21.8798	-1.16995	0.000126103	0.000900011	20.4627	-0.469521	0.159355	0.297924	5_33657	1174	5_33657	1174
miRNA_3751	4.02503	-0.189911	0.655175	NA	5.45144	0.440016	0.304804	0.444402	6.0508	0.431679	0.303911	0.469918	6_37559	251	6_37559	251
miRNA_3780	5.90832	0.249718	0.450055	0.694843	5.75621	-0.771925	0.0597573	0.129621	7.05548	-0.458346	0.292779	0.456614	9_43073	324	9_43073	324
