# Supplementary material for: Longitudinal transcriptome analyses show robust T cell immunity during recovery from COVID-19
Source: Signal Transduct Target Ther. 2020 Dec 24;5:294. doi: 10.1038/s41392-020-00457-4 (PMC7758413; doi:10.1038/s41392-020-00457-4)
Supplement: Supplementary file 4 — Dataset 3 [file 41392_2020_457_MOESM4_ESM.xlsx]

## Sheet: All_modules
ID	moduleIDs	Stage2v1_padj	Stage3v2_padj	Stage3v1_padj	Class	Stage2v1_DEGs	Stage3v2_DEGs	Stage3v1_DEGs	connectivity	Modules	Genesymbol
ENSG00000100221	black	0.797949	0.0535986	0.024193	protein_coding	grey90	grey90	red	1	black	JOSD1
ARID5A-AS-1	black	0.834693	0.0163861	0.000361981	lncRNA	grey90	green	green	0.999735	black	ARID5A-AS-1
ENSG00000163874	black	0.854123	3.34e-08	2.66e-13	protein_coding	grey90	red	red	0.997438	black	ZC3H12A
ENSG00000184545	black	0.786066	0.0100944	0.00308695	protein_coding	grey90	red	red	0.935868	black	DUSP8
MAP3K8-AS-1	black	0.854123	0.0903662	2.74e-06	lncRNA	grey90	green	green	0.920298	black	MAP3K8-AS-1
ENSG00000158050	black	0.793282	1.46e-07	1.66e-19	protein_coding	grey90	red	red	0.916338	black	DUSP2
ENSG00000153234	black	0.902383	0.0433232	0.000167434	protein_coding	grey90	red	red	0.900213	black	NR4A2
ENSG00000121966	black	0.408574	0.000257295	1.1e-08	protein_coding	grey90	red	red	0.871555	black	CXCR4
OGDH-AS-1	black	0.924127	0.0237069	5.1e-06	lncRNA	grey90	green	green	0.870106	black	OGDH-AS-1
ENSG00000175197	black	0.844994	0.352986	0.000485548	protein_coding	grey90	grey90	red	0.869634	black	DDIT3
ENSG00000141682	black	0.396108	0.0142386	6.42e-09	protein_coding	grey90	red	red	0.833987	black	PMAIP1
RASGRP1-AS-2	black	0.786066	0.00199799	8.76e-08	lncRNA	grey90	green	green	0.831883	black	RASGRP1-AS-2
ENSG00000161835	black	0.929074	0.0681313	0.000286523	protein_coding	grey90	grey90	red	0.818783	black	GRASP
ENSG00000130844	black	0.841488	0.0955627	0.0167639	protein_coding	grey90	grey90	red	0.790056	black	ZNF331
RIPK1-AS-1	black	0.892932	0.0211915	8.76e-08	lncRNA	grey90	green	green	0.77368	black	RIPK1-AS-1
ENSG00000067064	black	0.940949	0.171734	0.000116818	protein_coding	grey90	grey90	red	0.758128	black	IDI1
ENSG00000162783	black	0.554301	0.0963301	6.54e-11	protein_coding	grey90	grey90	red	0.753398	black	IER5
ENSG00000173276	black	0.946651	0.00266991	0.00018888	protein_coding	grey90	red	red	0.740519	black	ZBTB21
ENSG00000112149	black	0.391355	0.494779	1.36e-09	protein_coding	grey90	grey90	red	0.733739	black	CD83
ENSG00000144655	black	0.834693	0.16346	0.122272	protein_coding	grey90	grey90	grey90	0.730921	black	CSRNP1
LINC-IRF2BP2-1	black	0.63993	0.125687	6.88e-11	lncRNA	grey90	green	green	0.727305	black	LINC-IRF2BP2-1
ENSG00000171223	black	0.127265	0.15405	1.04e-07	protein_coding	grey90	grey90	red	0.698925	black	JUNB
FOSL2-AS-1	black	0.946651	0.143572	4.27e-10	lncRNA	grey90	green	green	0.694984	black	FOSL2-AS-1
ENSG00000168026	black	0.885631	0.0658589	1.84e-09	protein_coding	grey90	grey90	red	0.682396	black	TTC21A
ENSG00000076604	black	0.942732	0.0673155	0.00927382	protein_coding	grey90	grey90	red	0.677466	black	TRAF4
ENSG00000107968	black	0.850218	0.0809725	8.35e-07	protein_coding	grey90	grey90	red	0.675387	black	MAP3K8
RAB21-AS-2	black	0.901069	0.00527715	1.94e-07	lncRNA	grey90	green	green	0.647791	black	RAB21-AS-2
ENSG00000275993	black	0.877759	0.000668802	0.000136818	protein_coding	grey90	red	red	0.64468	black	SIK1B
SLC2A3-AS-1	black	0.85389	0.245156	2.82e-06	lncRNA	grey90	green	green	0.635868	black	SLC2A3-AS-1
CREM-AS-1	black	0.206667	0.547102	0.0317328	lncRNA	grey90	green	green	0.632932	black	CREM-AS-1
OXCT1-AS-1	black	0.947781	0.336865	0.00762082	lncRNA	grey90	green	green	0.632649	black	OXCT1-AS-1
ENSG00000139112	black	0.786066	0.0630192	0.00133029	protein_coding	grey90	grey90	red	0.630997	black	GABARAPL1
ENSG00000132002	black	0.787672	0.00107807	9.54e-06	protein_coding	grey90	red	red	0.628617	black	DNAJB1
CIRBP-AS-2	black	0.391355	0.898231	0.0016275	lncRNA	grey90	green	green	0.620443	black	CIRBP-AS-2
ENSG00000059804	black	0.947781	0.0111747	9.9e-15	protein_coding	grey90	red	red	0.613527	black	SLC2A3
SAMSN1-AS-2	black	0.590834	0.162208	8.65e-05	lncRNA	grey90	green	green	0.605159	black	SAMSN1-AS-2
RASSF5-AS-1	black	0.725862	0.0117542	5.28e-06	lncRNA	grey90	green	green	0.602584	black	RASSF5-AS-1
GLS-AS-1	black	0.866056	0.0966574	0.00541226	lncRNA	grey90	green	green	0.588903	black	GLS-AS-1
KCNB1-AS-4	black	0.618852	0.0700814	8.41e-06	lncRNA	grey90	green	green	0.586806	black	KCNB1-AS-4
ENSG00000119508	black	0.724093	0.00247463	0.000157355	protein_coding	grey90	red	red	0.576946	black	NR4A3
ENSG00000179094	black	0.833952	0.0450841	0.279542	protein_coding	grey90	red	grey90	0.561756	black	PER1
ENSG00000143507	black	0.552986	0.530563	0.000822361	protein_coding	grey90	grey90	red	0.560058	black	DUSP10
ENSG00000099860	black	0.186336	0.049335	5.08e-14	protein_coding	grey90	red	red	0.558053	black	GADD45B
ENSG00000099985	black	0.539306	0.11638	3.94e-10	protein_coding	grey90	grey90	red	0.556905	black	OSM
ENSG00000119986	black	0.975549	0.125796	0.0240656	protein_coding	grey90	grey90	red	0.533811	black	AVPI1
ENSG00000138166	black	0.743263	0.1421	3.27e-05	protein_coding	grey90	grey90	red	0.529235	black	DUSP5
ENSG00000185022	black	0.396108	0.766731	0.199878	protein_coding	grey90	grey90	grey90	0.525482	black	MAFF
GPR132-AS-1	black	0.539306	0.390856	0.0380125	lncRNA	grey90	green	green	0.519747	black	GPR132-AS-1
ENSG00000078804	black	0.859897	0.197462	0.00302067	protein_coding	grey90	grey90	red	0.518923	black	TP53INP2
PCIF1-AS-1	black	0.978474	0.267875	0.137857	lncRNA	grey90	grey90	grey90	0.515942	black	PCIF1-AS-1
INSIG1-AS-1	black	0.894718	0.717072	0.0581628	lncRNA	grey90	grey90	grey90	0.514343	black	INSIG1-AS-1
WDR81-AS-1	black	0.957665	0.149436	9.15e-05	lncRNA	grey90	green	green	0.49714	black	WDR81-AS-1
LINC-ABHD17A-1	black	0.786066	0.0585158	0.0654351	lncRNA	grey90	grey90	grey90	0.495745	black	LINC-ABHD17A-1
ENSG00000198355	black	0.934034	0.0700451	0.0205127	protein_coding	grey90	grey90	red	0.494079	black	PIM3
EML4-AS-2	black	0.976127	0.925431	0.710043	lncRNA	grey90	grey90	grey90	0.49243	black	EML4-AS-2
STK17A-AS-1	black	0.989291	0.155608	0.00755195	lncRNA	grey90	green	green	0.491989	black	STK17A-AS-1
ENSG00000154764	black	0.132231	0.00521764	3.33e-09	protein_coding	grey90	red	red	0.485735	black	WNT7A
LITAF-AS-1	black	0.866056	0.218764	0.000160657	lncRNA	grey90	green	green	0.483758	black	LITAF-AS-1
ENSG00000069399	black	0.945833	0.0860201	0.00762758	protein_coding	grey90	grey90	red	0.480993	black	BCL3
LINC-DUSP2-2	black	0.0908837	0.032856	6.85e-12	lncRNA	grey90	green	green	0.479003	black	LINC-DUSP2-2
SH2D2A-AS-1	black	0.363035	0.250187	0.000266823	lncRNA	grey90	green	green	0.473631	black	SH2D2A-AS-1
RBM38-AS-1	black	0.989291	0.161123	0.485162	lncRNA	grey90	grey90	grey90	0.466885	black	RBM38-AS-1
LINC-IER5-2	black	0.135353	0.264472	3.64e-14	lncRNA	grey90	green	green	0.464112	black	LINC-IER5-2
ENSG00000121764	black	0.995694	0.295265	0.008919	protein_coding	grey90	grey90	red	0.459396	black	HCRTR1
ENSG00000104856	black	0.899529	0.394455	0.42962	protein_coding	grey90	grey90	grey90	0.446907	black	RELB
ENSG00000184557	black	0.556547	0.153513	8.98e-08	protein_coding	grey90	grey90	red	0.439331	black	SOCS3
LINC-P4HB-1	black	0.952599	0.124349	0.00742177	lncRNA	grey90	green	green	0.433485	black	LINC-P4HB-1
ENSG00000279637	black	0.907697	0.00432435	0.000116818	TEC	grey90	grey90	grey90	0.427409	black	AC018445.3
ENSG00000134107	black	0.734792	0.330168	0.00696845	protein_coding	grey90	grey90	red	0.427149	black	BHLHE40
ENSG00000151117	black	0.957064	0.0737565	0.00753286	protein_coding	grey90	grey90	red	0.423777	black	TMEM86A
SRGN-AS-1	black	0.0980249	0.371923	1.16e-06	lncRNA	grey90	green	green	0.419732	black	SRGN-AS-1
ENSG00000279500	black	0.859897	0.549235	0.0401316	TEC	grey90	grey90	grey90	0.417916	black	AC108704.2
HNRNPUL1-AS-1	black	0.394322	0.643251	0.010659	lncRNA	grey90	green	green	0.412928	black	HNRNPUL1-AS-1
RELB-AS-1	black	0.396073	0.83431	0.229291	lncRNA	grey90	grey90	grey90	0.400214	black	RELB-AS-1
TRABD-AS-1	black	0.955108	0.396873	0.148937	lncRNA	grey90	grey90	grey90	0.395909	black	TRABD-AS-1
ENSG00000213085	black	0.847998	0.0107073	8.76e-08	protein_coding	grey90	red	red	0.389812	black	CFAP45
ENSG00000177606	black	0.0980249	0.181923	3.39e-09	protein_coding	grey90	grey90	red	0.386239	black	JUN
CDKN1A-AS-1	black	0.237311	0.920368	1.15e-09	lncRNA	grey90	green	green	0.373333	black	CDKN1A-AS-1
ENSG00000232810	black	0.232378	0.00383983	1.2e-12	protein_coding	grey90	red	red	0.368456	black	TNF
ENSG00000070718	black	0.879967	0.0934002	0.00472891	protein_coding	grey90	grey90	red	0.353865	black	AP3M2
ENSG00000197483	black	0.978474	0.12039	0.147562	protein_coding	grey90	grey90	grey90	0.338179	black	ZNF628
CSNK1D-AS-1	black	0.970428	0.2628	0.00927377	lncRNA	grey90	green	green	0.337505	black	CSNK1D-AS-1
HIVEP2-AS-4	black	0.396108	0.593135	0.0989084	lncRNA	grey90	grey90	grey90	0.33647	black	HIVEP2-AS-4
ENSG00000173846	black	0.942732	0.476402	0.751427	protein_coding	grey90	grey90	grey90	0.336245	black	PLK3
ENSG00000167508	black	0.969776	0.327908	0.01774	protein_coding	grey90	grey90	red	0.330331	black	MVD
ENSG00000251682	black	0.777857	0.338668	0.00439197	processed_pseudogene	grey90	grey90	grey90	0.329451	black	AC122718.2
WDR37-AS-1	black	0.705171	0.487079	0.0409198	lncRNA	grey90	green	green	0.328834	black	WDR37-AS-1
GPR65-AS-1	black	0.978474	0.137649	7.63e-05	lncRNA	grey90	green	green	0.327229	black	GPR65-AS-1
ENSG00000109321	black	0.288505	0.0404087	0.000155775	protein_coding	grey90	red	red	0.325005	black	AREG
ENSG00000059915	black	0.991423	0.0363358	0.0882185	protein_coding	grey90	red	grey90	0.32455	black	PSD
ENSG00000105085	black	0.952599	0.103738	0.190014	protein_coding	grey90	grey90	grey90	0.318497	black	MED26
GRASP-AS-1	black	0.327242	0.816708	0.10403	lncRNA	grey90	grey90	grey90	0.316143	black	GRASP-AS-1
ENSG00000205710	black	0.799541	0.167702	0.0367736	protein_coding	grey90	grey90	red	0.31254	black	C17orf107
EMP3-AS-2	black	0.952599	0.155755	0.0120988	lncRNA	grey90	green	green	0.310822	black	EMP3-AS-2
ENSG00000090104	black	0.396108	0.267175	0.118382	protein_coding	grey90	grey90	grey90	0.30379	black	RGS1
ENSG00000237788	black	0.913719	0.556348	0.00517882	processed_pseudogene	grey90	grey90	grey90	0.301335	black	AL162615.1
ENSG00000123358	black	0.554259	0.172017	9.9e-15	protein_coding	grey90	grey90	red	0.299642	black	NR4A1
ENSG00000130940	black	0.998542	0.333981	0.0453351	protein_coding	grey90	grey90	red	0.294861	black	CASZ1
PPP1R2-AS-1	black	0.859897	0.651361	0.207673	lncRNA	grey90	grey90	grey90	0.288729	black	PPP1R2-AS-1
SIPA1L1-AS-3	black	0.859897	0.492149	0.0734665	lncRNA	grey90	grey90	grey90	0.285856	black	SIPA1L1-AS-3
LINC-KMT2E-1	black	0.206667	0.969821	1.57e-05	lncRNA	grey90	green	green	0.276468	black	LINC-KMT2E-1
ENSG00000075426	black	0.832396	0.24384	0.00559371	protein_coding	grey90	grey90	red	0.276439	black	FOSL2
ENSG00000167565	black	0.95312	0.316743	0.0347089	protein_coding	grey90	grey90	red	0.275056	black	SERTAD3
TSPYL2-AS-1	black	0.651496	0.0300808	0.000585373	lncRNA	grey90	green	green	0.270463	black	TSPYL2-AS-1
ENSG00000118503	black	0.595087	0.439482	0.56662	protein_coding	grey90	grey90	grey90	0.262708	black	TNFAIP3
NFKB2-AS-1	black	0.171992	0.890895	0.279458	lncRNA	grey90	grey90	grey90	0.258449	black	NFKB2-AS-1
AMZ2-AS-1	black	0.885631	0.99641	0.515581	lncRNA	grey90	grey90	grey90	0.253	black	AMZ2-AS-1
ZBTB21-AS-1	black	0.94928	0.638213	0.529337	lncRNA	grey90	grey90	grey90	0.252265	black	ZBTB21-AS-1
ENSG00000167470	black	0.955108	0.341504	0.0111192	protein_coding	grey90	grey90	red	0.248511	black	MIDN
MAEA-AS-3	black	0.492665	0.72707	0.033486	lncRNA	grey90	green	green	0.245564	black	MAEA-AS-3
ENSG00000141232	black	0.854123	0.101637	0.00158529	protein_coding	grey90	grey90	red	0.243047	black	TOB1
ENSG00000255730	black	0.911848	0.69993	0.403501	protein_coding	grey90	grey90	grey90	0.242224	black	AC011462.1
ENSG00000142178	black	0.995694	0.576705	0.746366	protein_coding	grey90	grey90	grey90	0.231892	black	SIK1
ENSG00000100906	black	0.104573	0.852377	0.0173905	protein_coding	grey90	grey90	red	0.230411	black	NFKBIA
miRNA_2039	black	0.0969753	0.478157	0.00450277	miRNA	grey90	blue	blue	0.222761	black	miRNA_2039
miRNA_1982	black	0.114803	0.42536	0.00402438	miRNA	grey90	blue	blue	0.219822	black	miRNA_1982
ENSG00000186352	black	0.978474	0.512311	0.217771	protein_coding	grey90	grey90	grey90	0.216438	black	ANKRD37
WDR74-AS-1	black	0.490965	0.267816	5.28e-06	lncRNA	grey90	green	green	0.215595	black	WDR74-AS-1
KLF2-AS-1	black	0.924127	0.355835	0.0686461	lncRNA	grey90	grey90	grey90	0.210475	black	KLF2-AS-1
ENSG00000169508	black	0.894718	0.425327	0.00851081	protein_coding	grey90	grey90	red	0.209951	black	GPR183
HIPK1-AS-1	black	0.76859	0.496405	0.080404	lncRNA	grey90	grey90	grey90	0.209495	black	HIPK1-AS-1
LGALS1-AS-1	black	0.944467	0.093792	0.0275509	lncRNA	grey90	green	green	0.205208	black	LGALS1-AS-1
ENSG00000167604	black	0.889553	0.786244	0.154207	protein_coding	grey90	grey90	grey90	0.204518	black	NFKBID
TNFAIP3-AS-1	black	0.4954	0.8977	0.895506	lncRNA	grey90	grey90	grey90	0.198719	black	TNFAIP3-AS-1
LINC-LMNTD1-1	black	0.510833	0.821218	0.0337728	lncRNA	grey90	green	green	0.196694	black	LINC-LMNTD1-1
miRNA_3239	black	0.108365	0.476049	0.00733366	miRNA	grey90	blue	blue	0.187223	black	miRNA_3239
miRNA_3246	black	0.108365	0.476049	0.00733366	miRNA	grey90	blue	blue	0.187223	black	miRNA_3246
miRNA_3347	black	0.629439	0.685552	0.00384235	miRNA	grey90	blue	blue	0.184181	black	miRNA_3347
miRNA_3244	black	0.617946	0.686285	0.00285583	miRNA	grey90	blue	blue	0.184166	black	miRNA_3244
miRNA_2073	black	0.696336	0.488957	0.0019026	miRNA	grey90	blue	blue	0.181545	black	miRNA_2073
ZBTB10-AS-1	black	0.974546	0.680685	0.359408	lncRNA	grey90	grey90	grey90	0.181017	black	ZBTB10-AS-1
miRNA_3022	black	0.722434	0.476049	0.00264312	miRNA	grey90	blue	blue	0.178126	black	miRNA_3022
ENSG00000132510	black	0.941993	0.952435	0.577948	protein_coding	grey90	grey90	grey90	0.17754	black	KDM6B
ENSG00000279861	black	0.995481	0.354821	0.575413	TEC	grey90	grey90	grey90	0.176919	black	AC073548.1
miRNA_3247	black	0.383891	0.49835	0.00020778	miRNA	grey90	blue	blue	0.167884	black	miRNA_3247
ENSG00000104804	black	0.761312	0.33249	0.0025692	protein_coding	grey90	grey90	red	0.151873	black	TULP2
ENSG00000123689	black	0.132231	0.972533	0.00994929	protein_coding	grey90	grey90	red	0.149531	black	G0S2
ENSG00000211771	black	0.999571	0.429338	0.284797	TR_J_gene	grey90	grey90	grey90	0.148174	black	TRBJ2-7
NLRP3-AS-1	black	0.0236293	0.459509	0.0136136	lncRNA	green	green	green	0.128148	black	NLRP3-AS-1
ENSG00000137331	black	0.0873444	0.401095	0.0131777	protein_coding	grey90	grey90	red	0.115321	black	IER3
LINC-PPP6R3-1	black	0.0756149	0.735176	2.93e-07	lncRNA	grey90	green	green	0.103802	black	LINC-PPP6R3-1
H1-4-AS-1	black	0.842343	0.238074	0.00481307	lncRNA	grey90	green	green	0.10377	black	H1-4-AS-1
LINC-CXCR4-1	black	0.667406	0.496108	0.888344	lncRNA	grey90	grey90	grey90	0.077402	black	LINC-CXCR4-1
ENSG00000277632	black	0.0451409	0.540787	0.010664	protein_coding	red	grey90	red	0.0766565	black	CCL3
ENSG00000168209	black	0.90812	0.394737	0.11857	protein_coding	grey90	grey90	grey90	0.0659878	black	DDIT4
BHLHE40-AS-2	black	0.745815	0.898231	0.391547	lncRNA	grey90	grey90	grey90	0.0622648	black	BHLHE40-AS-2
CCL3-AS-1	black	0.000318085	0.836416	0.0160672	lncRNA	green	green	green	0.0577563	black	CCL3-AS-1
BABAM2-AS-6	black	0.115223	0.902132	0.352697	lncRNA	grey90	grey90	grey90	0.0552075	black	BABAM2-AS-6
LINC-JUND-1	black	0.0853713	0.647583	0.0137898	lncRNA	grey90	green	green	0.0535078	black	LINC-JUND-1
LRIF1-AS-2	black	0.286875	0.869964	0.0902563	lncRNA	grey90	grey90	grey90	0.0531032	black	LRIF1-AS-2
ENSG00000125538	black	0.0187756	0.409719	0.655005	protein_coding	red	grey90	grey90	0.0476815	black	IL1B
miRNA_589	black	0.240148	0.304111	0.011104	miRNA	grey90	blue	blue	0.0424741	black	miRNA_589
ENSG00000169429	black	0.0121593	0.104024	0.622893	protein_coding	red	grey90	grey90	0.0405111	black	CXCL8
SRCAP-AS-1	black	0.978474	0.563998	0.847166	lncRNA	grey90	grey90	grey90	0.0355618	black	SRCAP-AS-1
ENSG00000285708	black	0.999571	0.568593	0.983938	protein_coding	grey90	grey90	grey90	0.032886	black	AC097634.4
PPM1A-AS-1	black	0.705171	0.853727	0.64602	lncRNA	grey90	grey90	grey90	0.0326588	black	PPM1A-AS-1
LINC-PID1-2	black	0.00143725	1.46e-07	0.350387	lncRNA	green	grey90	grey90	0.0315637	black	LINC-PID1-2
HLA-DPB1-AS-1	black	0.808778	0.226327	0.826138	lncRNA	grey90	grey90	grey90	0.0300862	black	HLA-DPB1-AS-1
ENSG00000129911	black	0.969776	0.620525	0.990023	protein_coding	grey90	grey90	grey90	0.0259218	black	KLF16
miRNA_2200	black	0.675921	0.578897	0.387441	miRNA	grey90	grey90	grey90	0.0250069	black	miRNA_2200
ENSG00000226085	black	0.981852	0.938044	0.968535	processed_pseudogene	grey90	grey90	grey90	0.0235735	black	UQCRFS1P1
ENSG00000274559	black	0.807468	0.825567	0.91999	protein_coding	grey90	grey90	grey90	0.0186682	black	CU639417.1
miRNA_3361	black	0.96423	0.991131	0.783575	miRNA	grey90	grey90	grey90	0.017902	black	miRNA_3361
miRNA_272	black	0.127185	0.0177759	9.82e-06	miRNA	grey90	blue	blue	0.0158382	black	miRNA_272
ENSG00000284649	black	0.875007	0.177005	0.803053	transcribed_unprocessed_pseudogene	grey90	grey90	grey90	0.0152306	black	AC009093.8
LINC-SPN-3	black	0.725862	0.508588	0.601125	lncRNA	grey90	grey90	grey90	0.012574	black	LINC-SPN-3
SHF-AS-3	black	0.188502	0.986653	0.171519	lncRNA	grey90	grey90	grey90	0.0121192	black	SHF-AS-3
miRNA_2068	black	0.0889504	0.774166	0.202651	miRNA	grey90	grey90	grey90	0.00889924	black	miRNA_2068
LINC-GRAP-3	black	0.946651	0.619003	0.00144606	lncRNA	grey90	green	green	0.00761216	black	LINC-GRAP-3
WDR33-AS-2	blue	0.841488	0.552076	0.914457	lncRNA	grey90	grey90	grey90	1	blue	WDR33-AS-2
SERF1B-AS-1	blue	0.998924	0.9788	0.95465	lncRNA	grey90	grey90	grey90	0.990954	blue	SERF1B-AS-1
PLCL2-AS-4	blue	0.957688	0.930174	0.766591	lncRNA	grey90	grey90	grey90	0.972625	blue	PLCL2-AS-4
LINC-ZNF644-1	blue	0.343067	0.405814	0.865942	lncRNA	grey90	grey90	grey90	0.946203	blue	LINC-ZNF644-1
MBNL1-AS-2	blue	0.952599	0.823784	0.950497	lncRNA	grey90	grey90	grey90	0.942823	blue	MBNL1-AS-2
CLASP1-AS-3	blue	0.835858	0.910246	0.855828	lncRNA	grey90	grey90	grey90	0.941322	blue	CLASP1-AS-3
LINC-SLC25A36-4	blue	0.915499	0.672217	0.705404	lncRNA	grey90	grey90	grey90	0.909616	blue	LINC-SLC25A36-4
SLC35G5-AS-2	blue	0.975254	0.941072	0.996097	lncRNA	grey90	grey90	grey90	0.906538	blue	SLC35G5-AS-2
LINC-SERF1A-1	blue	0.969776	0.96883	0.912975	lncRNA	grey90	grey90	grey90	0.893969	blue	LINC-SERF1A-1
LINC-SPDYE16-1	blue	0.859897	0.936226	0.718079	lncRNA	grey90	grey90	grey90	0.887853	blue	LINC-SPDYE16-1
TGFBR1-AS-1	blue	0.995038	0.946627	0.984556	lncRNA	grey90	grey90	grey90	0.88036	blue	TGFBR1-AS-1
ENSG00000248483	blue	0.947781	0.790853	0.907995	protein_coding	grey90	grey90	grey90	0.877177	blue	POU5F2
CNIH3-AS-3	blue	0.96	0.993923	0.951195	lncRNA	grey90	grey90	grey90	0.875961	blue	CNIH3-AS-3
LINC-COL6A3-5	blue	0.975604	0.919104	0.633372	lncRNA	grey90	grey90	grey90	0.864635	blue	LINC-COL6A3-5
PPP3CA-AS-1	blue	0.963186	0.712194	0.959448	lncRNA	grey90	grey90	grey90	0.862832	blue	PPP3CA-AS-1
PLCL2-AS-3	blue	0.999571	0.981919	0.713963	lncRNA	grey90	grey90	grey90	0.861327	blue	PLCL2-AS-3
PHF14-AS-1	blue	0.938308	0.981924	0.767462	lncRNA	grey90	grey90	grey90	0.86	blue	PHF14-AS-1
TNKS-AS-2	blue	0.946651	0.88635	0.995392	lncRNA	grey90	grey90	grey90	0.843717	blue	TNKS-AS-2
APBB1IP-AS-2	blue	0.954273	0.430076	0.333186	lncRNA	grey90	grey90	grey90	0.842695	blue	APBB1IP-AS-2
ANKRD44-AS-1	blue	0.998021	0.932333	0.85751	lncRNA	grey90	grey90	grey90	0.839205	blue	ANKRD44-AS-1
GLCCI1-AS-2	blue	0.987218	0.930365	0.838831	lncRNA	grey90	grey90	grey90	0.838928	blue	GLCCI1-AS-2
CERT1-AS-2	blue	0.947781	0.989438	0.779037	lncRNA	grey90	grey90	grey90	0.833292	blue	CERT1-AS-2
RBM6-AS-2	blue	0.995694	0.866801	0.675947	lncRNA	grey90	grey90	grey90	0.824481	blue	RBM6-AS-2
CDK13-AS-3	blue	0.786066	0.837409	0.119683	lncRNA	grey90	grey90	grey90	0.822432	blue	CDK13-AS-3
ARL15-AS-1	blue	0.934034	0.812026	0.798936	lncRNA	grey90	grey90	grey90	0.821663	blue	ARL15-AS-1
ADD3-AS-4	blue	0.780558	0.979349	0.32416	lncRNA	grey90	grey90	grey90	0.817517	blue	ADD3-AS-4
LINC-NSFL1C-2	blue	0.835858	0.960425	0.765868	lncRNA	grey90	grey90	grey90	0.811945	blue	LINC-NSFL1C-2
ZNF148-AS-2	blue	0.906927	0.654752	0.983055	lncRNA	grey90	grey90	grey90	0.811639	blue	ZNF148-AS-2
NGLY1-AS-2	blue	0.998168	0.573492	0.636103	lncRNA	grey90	grey90	grey90	0.807998	blue	NGLY1-AS-2
SKAP1-AS-1	blue	0.995004	0.793881	0.746123	lncRNA	grey90	grey90	grey90	0.797999	blue	SKAP1-AS-1
LINC-FLRT2-8	blue	0.960888	0.869003	0.903344	lncRNA	grey90	grey90	grey90	0.794825	blue	LINC-FLRT2-8
ANKRD44-AS-7	blue	0.969776	0.60942	0.612958	lncRNA	grey90	grey90	grey90	0.793387	blue	ANKRD44-AS-7
LINC-TSC22D2-4	blue	0.894712	0.839181	0.957409	lncRNA	grey90	grey90	grey90	0.790069	blue	LINC-TSC22D2-4
LINC-RPE65-3	blue	0.998924	0.961731	0.951195	lncRNA	grey90	grey90	grey90	0.787224	blue	LINC-RPE65-3
ENSG00000279544	blue	0.833624	0.610018	0.934534	TEC	grey90	grey90	grey90	0.784171	blue	AL133243.4
TNRC6B-AS-3	blue	0.98437	0.881401	0.812337	lncRNA	grey90	grey90	grey90	0.780913	blue	TNRC6B-AS-3
SPIDR-AS-1	blue	0.989291	0.904285	0.65306	lncRNA	grey90	grey90	grey90	0.779022	blue	SPIDR-AS-1
FRYL-AS-1	blue	0.95202	0.715354	0.682319	lncRNA	grey90	grey90	grey90	0.775146	blue	FRYL-AS-1
LINC-CDC42SE2-1	blue	0.712044	0.853176	0.952283	lncRNA	grey90	grey90	grey90	0.774283	blue	LINC-CDC42SE2-1
SMYD3-AS-2	blue	0.946651	0.957569	0.933247	lncRNA	grey90	grey90	grey90	0.773932	blue	SMYD3-AS-2
SUCLG2-AS-2	blue	0.958304	0.868612	0.67846	lncRNA	grey90	grey90	grey90	0.764843	blue	SUCLG2-AS-2
PSPC1-AS-4	blue	0.948386	0.804652	0.850016	lncRNA	grey90	grey90	grey90	0.75707	blue	PSPC1-AS-4
RAP1A-AS-1	blue	0.968788	0.602038	0.675154	lncRNA	grey90	grey90	grey90	0.754301	blue	RAP1A-AS-1
ARHGAP25-AS-1	blue	0.917904	0.547829	0.545311	lncRNA	grey90	grey90	grey90	0.753714	blue	ARHGAP25-AS-1
CAV2-AS-1	blue	0.968388	0.998395	0.933838	lncRNA	grey90	grey90	grey90	0.750854	blue	CAV2-AS-1
PHF21A-AS-1	blue	0.979799	0.6119	0.602546	lncRNA	grey90	grey90	grey90	0.75045	blue	PHF21A-AS-1
MBNL1-AS-4	blue	0.947781	0.19478	0.254229	lncRNA	grey90	grey90	grey90	0.74981	blue	MBNL1-AS-4
ENSG00000197563	blue	0.958119	0.908116	0.900738	protein_coding	grey90	grey90	grey90	0.749607	blue	PIGN
ENSG00000136044	blue	0.509539	0.694514	0.854342	protein_coding	grey90	grey90	grey90	0.749557	blue	APPL2
LINC-SPARC-3	blue	0.934034	0.894865	0.742559	lncRNA	grey90	grey90	grey90	0.747115	blue	LINC-SPARC-3
LINC-PERP-2	blue	0.955108	0.864524	0.983173	lncRNA	grey90	grey90	grey90	0.74172	blue	LINC-PERP-2
LINC-CWF19L2-2	blue	0.968788	0.767698	0.920489	lncRNA	grey90	grey90	grey90	0.740823	blue	LINC-CWF19L2-2
ENSG00000036530	blue	0.967543	0.806254	0.714774	protein_coding	grey90	grey90	grey90	0.73907	blue	CYP46A1
LRIG2-AS-2	blue	0.931035	0.851454	0.588663	lncRNA	grey90	grey90	grey90	0.738911	blue	LRIG2-AS-2
LINC-SLC38A2-2	blue	0.947781	0.961086	0.76078	lncRNA	grey90	grey90	grey90	0.738105	blue	LINC-SLC38A2-2
LINC-SERF1B-2	blue	0.841488	0.627787	0.862241	lncRNA	grey90	grey90	grey90	0.738077	blue	LINC-SERF1B-2
KLF12-AS-2	blue	0.998168	0.733016	0.966893	lncRNA	grey90	grey90	grey90	0.736373	blue	KLF12-AS-2
LINC-UQCRFS1-11	blue	0.967543	0.620525	0.534382	lncRNA	grey90	grey90	grey90	0.735893	blue	LINC-UQCRFS1-11
LINC-LRIF1-1	blue	0.965428	0.5329	0.633648	lncRNA	grey90	grey90	grey90	0.735415	blue	LINC-LRIF1-1
TTC39C-AS-1	blue	0.989291	0.733441	0.437756	lncRNA	grey90	grey90	grey90	0.735377	blue	TTC39C-AS-1
STT3B-AS-1	blue	0.998168	0.857756	0.94057	lncRNA	grey90	grey90	grey90	0.73377	blue	STT3B-AS-1
ANKRD44-AS-4	blue	0.841488	0.400822	0.953792	lncRNA	grey90	grey90	grey90	0.733503	blue	ANKRD44-AS-4
LINC-CBR3-1	blue	0.941993	0.839503	0.846716	lncRNA	grey90	grey90	grey90	0.733191	blue	LINC-CBR3-1
SETD2-AS-1	blue	0.940105	0.858826	0.956814	lncRNA	grey90	grey90	grey90	0.732265	blue	SETD2-AS-1
NEDD9-AS-3	blue	0.998021	0.841267	0.616957	lncRNA	grey90	grey90	grey90	0.731631	blue	NEDD9-AS-3
ECD-AS-2	blue	0.890159	0.548491	0.848397	lncRNA	grey90	grey90	grey90	0.731181	blue	ECD-AS-2
BTBD9-AS-2	blue	0.955329	0.510081	0.888344	lncRNA	grey90	grey90	grey90	0.730234	blue	BTBD9-AS-2
C8orf34-AS-1	blue	0.952599	0.797063	0.701821	lncRNA	grey90	grey90	grey90	0.727718	blue	C8orf34-AS-1
ST8SIA3-AS-1	blue	0.978474	0.979349	0.957444	lncRNA	grey90	grey90	grey90	0.725452	blue	ST8SIA3-AS-1
TMEM131L-AS-1	blue	0.968788	0.479413	0.294668	lncRNA	grey90	grey90	grey90	0.723938	blue	TMEM131L-AS-1
LINC-C9orf153-1	blue	0.998542	0.974208	0.957508	lncRNA	grey90	grey90	grey90	0.722512	blue	LINC-C9orf153-1
ARID1B-AS-2	blue	0.970221	0.902132	0.923996	lncRNA	grey90	grey90	grey90	0.72212	blue	ARID1B-AS-2
SKAP1-AS-3	blue	0.998021	0.996507	0.987779	lncRNA	grey90	grey90	grey90	0.721462	blue	SKAP1-AS-3
CCNY-AS-4	blue	0.969776	0.892279	0.261812	lncRNA	grey90	grey90	grey90	0.717567	blue	CCNY-AS-4
ACTR3-AS-1	blue	0.963495	0.918295	0.804	lncRNA	grey90	grey90	grey90	0.715652	blue	ACTR3-AS-1
BPTF-AS-2	blue	0.930998	0.918883	0.618213	lncRNA	grey90	grey90	grey90	0.715334	blue	BPTF-AS-2
NEK7-AS-2	blue	0.999571	0.934623	0.971177	lncRNA	grey90	grey90	grey90	0.712703	blue	NEK7-AS-2
IKZF1-AS-3	blue	0.962086	0.10618	0.0250547	lncRNA	grey90	green	green	0.710106	blue	IKZF1-AS-3
PACS1-AS-1	blue	0.999571	0.708391	0.408192	lncRNA	grey90	grey90	grey90	0.710006	blue	PACS1-AS-1
LINC-OR4F16-10	blue	0.859897	0.873616	0.627783	lncRNA	grey90	grey90	grey90	0.709854	blue	LINC-OR4F16-10
LINC-GPR101-1	blue	0.994961	0.964532	0.935858	lncRNA	grey90	grey90	grey90	0.708284	blue	LINC-GPR101-1
LINC-KLF12-9	blue	0.95677	0.401571	0.869613	lncRNA	grey90	grey90	grey90	0.707968	blue	LINC-KLF12-9
NR3C1-AS-4	blue	0.995038	0.794564	0.684494	lncRNA	grey90	grey90	grey90	0.70464	blue	NR3C1-AS-4
ZNF407-AS-7	blue	0.970714	0.777347	0.516987	lncRNA	grey90	grey90	grey90	0.699934	blue	ZNF407-AS-7
FAF1-AS-2	blue	0.946651	0.460762	0.810751	lncRNA	grey90	grey90	grey90	0.69904	blue	FAF1-AS-2
LINC-PPIAL4G-4	blue	0.947781	0.907316	0.84601	lncRNA	grey90	grey90	grey90	0.697493	blue	LINC-PPIAL4G-4
THEMIS-AS-1	blue	0.946651	0.822572	0.344492	lncRNA	grey90	grey90	grey90	0.697456	blue	THEMIS-AS-1
JADE3-AS-2	blue	0.985281	0.966921	0.967219	lncRNA	grey90	grey90	grey90	0.695828	blue	JADE3-AS-2
LINC-KLF12-6	blue	0.96	0.778959	0.937329	lncRNA	grey90	grey90	grey90	0.694621	blue	LINC-KLF12-6
TAX1BP1-AS-1	blue	0.725862	0.162894	0.282845	lncRNA	grey90	grey90	grey90	0.694407	blue	TAX1BP1-AS-1
CCM2-AS-4	blue	0.978474	0.157631	0.0511271	lncRNA	grey90	grey90	grey90	0.690593	blue	CCM2-AS-4
LINC-MYL12B-2	blue	0.952599	0.898231	0.844752	lncRNA	grey90	grey90	grey90	0.690451	blue	LINC-MYL12B-2
RBM6-AS-1	blue	0.969776	0.622483	0.589282	lncRNA	grey90	grey90	grey90	0.689817	blue	RBM6-AS-1
TBL1XR1-AS-4	blue	0.914059	0.733998	0.764881	lncRNA	grey90	grey90	grey90	0.689332	blue	TBL1XR1-AS-4
LINC-SNX5-4	blue	0.957558	0.984344	0.751865	lncRNA	grey90	grey90	grey90	0.688349	blue	LINC-SNX5-4
ZDHHC14-AS-1	blue	0.995949	0.938039	0.993061	lncRNA	grey90	grey90	grey90	0.688207	blue	ZDHHC14-AS-1
ADD3-AS-2	blue	0.913719	0.725468	0.814307	lncRNA	grey90	grey90	grey90	0.687619	blue	ADD3-AS-2
PTEN-AS-3	blue	0.952744	0.571977	0.458084	lncRNA	grey90	grey90	grey90	0.685909	blue	PTEN-AS-3
COMMD1-AS-2	blue	0.975549	0.826497	0.644278	lncRNA	grey90	grey90	grey90	0.685423	blue	COMMD1-AS-2
ENSG00000134444	blue	0.834693	0.91312	0.948897	protein_coding	grey90	grey90	grey90	0.685337	blue	RELCH
ASH1L-AS-2	blue	0.889553	0.573492	0.0666977	lncRNA	grey90	grey90	grey90	0.685224	blue	ASH1L-AS-2
ENSG00000075884	blue	0.969776	0.481812	0.331212	protein_coding	grey90	grey90	grey90	0.684186	blue	ARHGAP15
RASSF3-AS-5	blue	0.970563	0.930638	0.666903	lncRNA	grey90	grey90	grey90	0.683943	blue	RASSF3-AS-5
KDM4C-AS-2	blue	0.968788	0.436885	0.861669	lncRNA	grey90	grey90	grey90	0.683087	blue	KDM4C-AS-2
LINC-NPIPB12-4	blue	0.786066	0.661213	0.95935	lncRNA	grey90	grey90	grey90	0.683014	blue	LINC-NPIPB12-4
ENSG00000114439	blue	0.998021	0.849929	0.207222	protein_coding	grey90	grey90	grey90	0.682589	blue	BBX
LINC-ZNF207-1	blue	0.921549	0.421102	0.768812	lncRNA	grey90	grey90	grey90	0.681221	blue	LINC-ZNF207-1
DOCK8-AS-4	blue	0.976311	0.69367	0.763933	lncRNA	grey90	grey90	grey90	0.677358	blue	DOCK8-AS-4
TNPO3-AS-3	blue	0.975604	0.949105	0.914074	lncRNA	grey90	grey90	grey90	0.676177	blue	TNPO3-AS-3
LINC-OSBPL10-1	blue	0.879414	0.496523	0.848495	lncRNA	grey90	grey90	grey90	0.675594	blue	LINC-OSBPL10-1
AC058822.1-AS-3	blue	0.833624	0.753379	0.726991	lncRNA	grey90	grey90	grey90	0.674265	blue	AC058822.1-AS-3
VTI1A-AS-2	blue	0.978474	0.990662	0.962779	lncRNA	grey90	grey90	grey90	0.670386	blue	VTI1A-AS-2
AC097634.4-AS-9	blue	0.947781	0.521146	0.614405	lncRNA	grey90	grey90	grey90	0.667676	blue	AC097634.4-AS-9
LMCD1-AS-1	blue	0.9118	0.9788	0.791655	lncRNA	grey90	grey90	grey90	0.666698	blue	LMCD1-AS-1
ENSG00000092108	blue	0.978474	0.95082	0.846716	protein_coding	grey90	grey90	grey90	0.664903	blue	SCFD1
TMEM245-AS-3	blue	0.775943	0.968584	0.597816	lncRNA	grey90	grey90	grey90	0.662983	blue	TMEM245-AS-3
AP3B1-AS-4	blue	0.999771	0.910304	0.860167	lncRNA	grey90	grey90	grey90	0.661674	blue	AP3B1-AS-4
BCL2-AS-2	blue	0.96	0.87912	0.896867	lncRNA	grey90	grey90	grey90	0.661664	blue	BCL2-AS-2
ENSG00000115970	blue	0.978474	0.67267	0.876093	protein_coding	grey90	grey90	grey90	0.660048	blue	THADA
SEC63-AS-2	blue	0.859897	0.846179	0.0835056	lncRNA	grey90	grey90	grey90	0.659746	blue	SEC63-AS-2
ENSG00000179152	blue	0.943848	0.755066	0.48752	protein_coding	grey90	grey90	grey90	0.657804	blue	TCAIM
ENSG00000069493	blue	0.94443	0.656674	0.458084	protein_coding	grey90	grey90	grey90	0.655259	blue	CLEC2D
TAC4-AS-1	blue	0.969776	0.961772	0.949081	lncRNA	grey90	grey90	grey90	0.653544	blue	TAC4-AS-1
NT5C2-AS-3	blue	0.858495	0.656548	0.83334	lncRNA	grey90	grey90	grey90	0.65326	blue	NT5C2-AS-3
ENSG00000287977	blue	0.991542	0.94462	0.539144	processed_pseudogene	grey90	grey90	grey90	0.652097	blue	AC068630.1
SCAMP1-AS-1	blue	0.938369	0.660109	0.966893	lncRNA	grey90	grey90	grey90	0.651655	blue	SCAMP1-AS-1
LINC-SARDH-1	blue	0.96	0.902489	0.894333	lncRNA	grey90	grey90	grey90	0.650445	blue	LINC-SARDH-1
SP100-AS-2	blue	0.659685	0.934623	0.390569	lncRNA	grey90	grey90	grey90	0.650357	blue	SP100-AS-2
SLF2-AS-2	blue	0.986583	0.396491	0.552103	lncRNA	grey90	grey90	grey90	0.650169	blue	SLF2-AS-2
PRKACB-AS-1	blue	0.841488	0.725757	0.696907	lncRNA	grey90	grey90	grey90	0.649208	blue	PRKACB-AS-1
NECAB1-AS-2	blue	0.968788	0.861482	0.768812	lncRNA	grey90	grey90	grey90	0.648004	blue	NECAB1-AS-2
LINC-DOCK11-1	blue	0.947781	0.749221	0.957457	lncRNA	grey90	grey90	grey90	0.647153	blue	LINC-DOCK11-1
ANKHD1-EIF4EBP3-AS-1	blue	0.946651	0.787323	0.90643	lncRNA	grey90	grey90	grey90	0.644966	blue	ANKHD1-EIF4EBP3-AS-1
PHC3-AS-1	blue	0.935378	0.111273	0.5054	lncRNA	grey90	grey90	grey90	0.643546	blue	PHC3-AS-1
NUF2-AS-1	blue	0.879253	0.832867	0.642486	lncRNA	grey90	grey90	grey90	0.643501	blue	NUF2-AS-1
ENSG00000169519	blue	0.958304	0.992057	0.989816	protein_coding	grey90	grey90	grey90	0.64251	blue	METTL15
GPATCH8-AS-3	blue	0.998542	0.905609	0.687754	lncRNA	grey90	grey90	grey90	0.642294	blue	GPATCH8-AS-3
ENSG00000166323	blue	0.958304	0.750881	0.606138	protein_coding	grey90	grey90	grey90	0.641796	blue	C11orf65
ENSG00000156931	blue	0.543223	0.898231	0.883495	protein_coding	grey90	grey90	grey90	0.638513	blue	VPS8
ENSG00000088448	blue	0.825736	0.318785	0.571685	protein_coding	grey90	grey90	grey90	0.637605	blue	ANKRD10
LINC-VIRMA-1	blue	0.931689	0.990703	0.986648	lncRNA	grey90	grey90	grey90	0.637177	blue	LINC-VIRMA-1
CYTH1-AS-1	blue	0.973996	0.948397	0.638105	lncRNA	grey90	grey90	grey90	0.635222	blue	CYTH1-AS-1
RFX3-AS-1	blue	0.786066	0.915695	0.90723	lncRNA	grey90	grey90	grey90	0.634027	blue	RFX3-AS-1
ENSG00000279606	blue	0.777857	0.605251	0.70522	TEC	grey90	grey90	grey90	0.633869	blue	AC006600.2
LINC-SLC44A1-2	blue	0.998542	0.930365	0.886692	lncRNA	grey90	grey90	grey90	0.632461	blue	LINC-SLC44A1-2
ENSG00000231887	blue	0.786066	0.699302	0.871117	protein_coding	grey90	grey90	grey90	0.632139	blue	PRH1
MBD5-AS-1	blue	0.973422	0.367395	0.449179	lncRNA	grey90	grey90	grey90	0.632093	blue	MBD5-AS-1
ENSG00000179038	blue	0.88511	0.924337	0.9186	transcribed_processed_pseudogene	grey90	grey90	grey90	0.630402	blue	AP001885.1
RUNX1-AS-2	blue	0.998021	0.359873	0.601755	lncRNA	grey90	grey90	grey90	0.629434	blue	RUNX1-AS-2
FRMD4A-AS-1	blue	0.921549	0.382379	0.382461	lncRNA	grey90	grey90	grey90	0.628915	blue	FRMD4A-AS-1
ARHGAP15-AS-3	blue	0.913719	0.314163	0.218284	lncRNA	grey90	grey90	grey90	0.627374	blue	ARHGAP15-AS-3
PTPN4-AS-3	blue	0.946651	0.864467	0.907363	lncRNA	grey90	grey90	grey90	0.62581	blue	PTPN4-AS-3
SCML4-AS-1	blue	0.894712	0.773553	0.0411425	lncRNA	grey90	green	green	0.625661	blue	SCML4-AS-1
PSMG4-AS-1	blue	0.869413	0.777467	0.963607	lncRNA	grey90	grey90	grey90	0.625522	blue	PSMG4-AS-1
ENSG00000176623	blue	0.833624	0.8622	0.954832	protein_coding	grey90	grey90	grey90	0.625302	blue	RMDN1
CAB39-AS-1	blue	0.99409	0.646768	0.707341	lncRNA	grey90	grey90	grey90	0.625012	blue	CAB39-AS-1
LRCH3-AS-1	blue	0.954273	0.788537	0.937675	lncRNA	grey90	grey90	grey90	0.624476	blue	LRCH3-AS-1
USF3-AS-2	blue	0.978474	0.371923	0.37823	lncRNA	grey90	grey90	grey90	0.624022	blue	USF3-AS-2
ENSG00000066855	blue	0.834693	0.864467	0.995392	protein_coding	grey90	grey90	grey90	0.62344	blue	MTFR1
LINC-EEA1-3	blue	0.929074	0.649962	0.842506	lncRNA	grey90	grey90	grey90	0.622345	blue	LINC-EEA1-3
DPYD-AS-11	blue	0.928233	0.964363	0.838488	lncRNA	grey90	grey90	grey90	0.620881	blue	DPYD-AS-11
LINC-RORA-2	blue	0.995694	0.742502	0.660293	lncRNA	grey90	grey90	grey90	0.620075	blue	LINC-RORA-2
SLC38A10-AS-1	blue	0.910046	0.602118	0.706699	lncRNA	grey90	grey90	grey90	0.619966	blue	SLC38A10-AS-1
BCL2-AS-4	blue	0.998021	0.762233	0.401054	lncRNA	grey90	grey90	grey90	0.619743	blue	BCL2-AS-4
LINC-GTF2H2-2	blue	0.998168	0.723455	0.844527	lncRNA	grey90	grey90	grey90	0.619568	blue	LINC-GTF2H2-2
ADK-AS-2	blue	0.958304	0.573492	0.50946	lncRNA	grey90	grey90	grey90	0.618933	blue	ADK-AS-2
LINC-SEC22B-4	blue	0.989933	0.814233	0.976073	lncRNA	grey90	grey90	grey90	0.618878	blue	LINC-SEC22B-4
ACTR3-AS-3	blue	0.801116	0.731379	0.626577	lncRNA	grey90	grey90	grey90	0.618727	blue	ACTR3-AS-3
LINC-ACTR3-1	blue	0.712044	0.987498	0.696185	lncRNA	grey90	grey90	grey90	0.618031	blue	LINC-ACTR3-1
ARHGAP15-AS-1	blue	0.840292	0.981908	0.941224	lncRNA	grey90	grey90	grey90	0.617552	blue	ARHGAP15-AS-1
LDLRAD4-AS-1	blue	0.952744	0.981152	0.709159	lncRNA	grey90	grey90	grey90	0.616561	blue	LDLRAD4-AS-1
ANKRD44-AS-3	blue	0.594263	0.964214	0.826483	lncRNA	grey90	grey90	grey90	0.61603	blue	ANKRD44-AS-3
UBE2G1-AS-2	blue	0.786066	0.958154	0.336814	lncRNA	grey90	grey90	grey90	0.614285	blue	UBE2G1-AS-2
ENSG00000136051	blue	0.913719	0.784647	0.482952	protein_coding	grey90	grey90	grey90	0.608231	blue	WASHC4
RASSF3-AS-4	blue	0.955108	0.81846	0.817027	lncRNA	grey90	grey90	grey90	0.607177	blue	RASSF3-AS-4
ENSG00000256188	blue	0.913719	0.905609	0.716363	protein_coding	grey90	grey90	grey90	0.607177	blue	TAS2R30
ENSG00000008869	blue	0.963156	0.669619	0.855828	protein_coding	grey90	grey90	grey90	0.605706	blue	HEATR5B
GPBP1-AS-4	blue	0.928668	0.431663	0.589781	lncRNA	grey90	grey90	grey90	0.605673	blue	GPBP1-AS-4
CEP85L-AS-1	blue	0.998787	0.988631	0.94202	lncRNA	grey90	grey90	grey90	0.604841	blue	CEP85L-AS-1
PPP3CA-AS-3	blue	0.986583	0.593912	0.551219	lncRNA	grey90	grey90	grey90	0.604627	blue	PPP3CA-AS-3
RUNX1-AS-1	blue	0.965247	0.717687	0.774474	lncRNA	grey90	grey90	grey90	0.604048	blue	RUNX1-AS-1
GALNT11-AS-2	blue	0.933889	0.912275	0.671777	lncRNA	grey90	grey90	grey90	0.603997	blue	GALNT11-AS-2
USP25-AS-4	blue	0.999571	0.904634	0.959698	lncRNA	grey90	grey90	grey90	0.603355	blue	USP25-AS-4
RBM6-AS-3	blue	0.952599	0.12039	0.00676257	lncRNA	grey90	green	green	0.602814	blue	RBM6-AS-3
ZSWIM5-AS-2	blue	0.942732	0.897026	0.680901	lncRNA	grey90	grey90	grey90	0.601943	blue	ZSWIM5-AS-2
LINC-MEGF10-2	blue	0.981467	0.938001	0.928125	lncRNA	grey90	grey90	grey90	0.60072	blue	LINC-MEGF10-2
ENSG00000197753	blue	0.667982	0.48396	0.622893	protein_coding	grey90	grey90	grey90	0.600159	blue	LHFPL5
ENSG00000105176	blue	0.958304	0.38856	0.705108	protein_coding	grey90	grey90	grey90	0.59912	blue	URI1
NPIPB12-AS-3	blue	0.998924	0.819501	0.642486	lncRNA	grey90	grey90	grey90	0.596145	blue	NPIPB12-AS-3
LINC-NDUFA12-1	blue	0.998542	0.995874	0.82849	lncRNA	grey90	grey90	grey90	0.596017	blue	LINC-NDUFA12-1
CRADD-AS-2	blue	0.947781	0.608977	0.331502	lncRNA	grey90	grey90	grey90	0.595424	blue	CRADD-AS-2
FAM49B-AS-2	blue	0.992432	0.291827	0.606183	lncRNA	grey90	grey90	grey90	0.59434	blue	FAM49B-AS-2
LINC-CLEC2D-1	blue	0.955138	0.621223	0.49638	lncRNA	grey90	grey90	grey90	0.592298	blue	LINC-CLEC2D-1
LINC-OSTC-1	blue	0.952117	0.861007	0.983173	lncRNA	grey90	grey90	grey90	0.589931	blue	LINC-OSTC-1
ENSG00000128513	blue	0.999571	0.905036	0.96173	protein_coding	grey90	grey90	grey90	0.589173	blue	POT1
MAP3K1-AS-2	blue	0.934034	0.934623	0.929869	lncRNA	grey90	grey90	grey90	0.588585	blue	MAP3K1-AS-2
RUNX1-AS-6	blue	0.998021	0.490203	0.0891755	lncRNA	grey90	grey90	grey90	0.584821	blue	RUNX1-AS-6
FBLN2-AS-1	blue	0.982604	0.930899	0.903522	lncRNA	grey90	grey90	grey90	0.584745	blue	FBLN2-AS-1
LINC-FAM25C-4	blue	0.915499	0.892124	0.760031	lncRNA	grey90	grey90	grey90	0.583999	blue	LINC-FAM25C-4
ABI1-AS-5	blue	0.981852	0.666714	0.611206	lncRNA	grey90	grey90	grey90	0.583904	blue	ABI1-AS-5
LINC-ZNF396-3	blue	0.998924	0.915836	0.794675	lncRNA	grey90	grey90	grey90	0.58384	blue	LINC-ZNF396-3
ENSG00000266918	blue	0.995038	0.700261	0.783556	TEC	grey90	grey90	grey90	0.583311	blue	AC091132.3
PTEN-AS-2	blue	0.894712	0.983069	0.781012	lncRNA	grey90	grey90	grey90	0.582763	blue	PTEN-AS-2
GRB2-AS-4	blue	0.989291	0.772308	0.817042	lncRNA	grey90	grey90	grey90	0.582092	blue	GRB2-AS-4
ENSG00000279819	blue	0.891247	0.839332	0.848495	TEC	grey90	grey90	grey90	0.581781	blue	AL390318.1
ACAP2-AS-2	blue	0.854123	0.660331	0.75031	lncRNA	grey90	grey90	grey90	0.581762	blue	ACAP2-AS-2
GPR18-AS-1	blue	0.976693	0.967277	0.995392	lncRNA	grey90	grey90	grey90	0.580974	blue	GPR18-AS-1
PPP2R2A-AS-2	blue	0.506465	0.425018	0.886495	lncRNA	grey90	grey90	grey90	0.580365	blue	PPP2R2A-AS-2
SNTB1-AS-1	blue	0.989291	0.181374	0.413347	lncRNA	grey90	grey90	grey90	0.578579	blue	SNTB1-AS-1
ENSG00000198799	blue	0.96	0.683081	0.927073	protein_coding	grey90	grey90	grey90	0.578125	blue	LRIG2
INPP4B-AS-4	blue	0.941447	0.992806	0.675947	lncRNA	grey90	grey90	grey90	0.576932	blue	INPP4B-AS-4
ENSG00000123552	blue	0.915499	0.987951	0.900098	protein_coding	grey90	grey90	grey90	0.576547	blue	USP45
LINC-KLF12-1	blue	0.998982	0.887541	0.926247	lncRNA	grey90	grey90	grey90	0.576173	blue	LINC-KLF12-1
RFX3-AS-4	blue	0.889573	0.776055	0.751711	lncRNA	grey90	grey90	grey90	0.57458	blue	RFX3-AS-4
ENSG00000174839	blue	0.913719	0.800649	0.694242	protein_coding	grey90	grey90	grey90	0.57429	blue	DENND6A
LINC-RAPGEF6-1	blue	0.946651	0.908568	0.971816	lncRNA	grey90	grey90	grey90	0.573196	blue	LINC-RAPGEF6-1
ATR-AS-1	blue	0.998504	0.868263	0.987779	lncRNA	grey90	grey90	grey90	0.572746	blue	ATR-AS-1
BCL2-AS-3	blue	0.975549	0.91312	0.701013	lncRNA	grey90	grey90	grey90	0.572677	blue	BCL2-AS-3
CBLB-AS-1	blue	0.947781	0.789786	0.715152	lncRNA	grey90	grey90	grey90	0.57165	blue	CBLB-AS-1
AC097634.4-AS-12	blue	0.978474	0.650666	0.632395	lncRNA	grey90	grey90	grey90	0.570974	blue	AC097634.4-AS-12
ENSG00000198130	blue	0.60556	0.938496	0.987779	protein_coding	grey90	grey90	grey90	0.570602	blue	HIBCH
LINC-PPIAL4D-3	blue	0.999571	0.754386	0.950497	lncRNA	grey90	grey90	grey90	0.570441	blue	LINC-PPIAL4D-3
DOCK2-AS-1	blue	0.981852	0.721451	0.739214	lncRNA	grey90	grey90	grey90	0.569589	blue	DOCK2-AS-1
CLEC16A-AS-3	blue	0.995694	0.902341	0.950568	lncRNA	grey90	grey90	grey90	0.569419	blue	CLEC16A-AS-3
LINC-CCDC69-1	blue	0.970714	0.801578	0.494284	lncRNA	grey90	grey90	grey90	0.569006	blue	LINC-CCDC69-1
RYK-AS-1	blue	0.905803	0.123558	0.671627	lncRNA	grey90	grey90	grey90	0.568076	blue	RYK-AS-1
LINC-SKAP1-2	blue	0.87977	0.946627	0.971691	lncRNA	grey90	grey90	grey90	0.56771	blue	LINC-SKAP1-2
ENSG00000101670	blue	0.94443	0.569806	0.554241	protein_coding	grey90	grey90	grey90	0.567529	blue	LIPG
MARK3-AS-3	blue	0.947781	0.820216	0.875567	lncRNA	grey90	grey90	grey90	0.567428	blue	MARK3-AS-3
CNST-AS-4	blue	0.634313	0.935441	0.337536	lncRNA	grey90	grey90	grey90	0.566994	blue	CNST-AS-4
LINC-NPIPA2-2	blue	0.969776	0.969314	0.934534	lncRNA	grey90	grey90	grey90	0.566033	blue	LINC-NPIPA2-2
LINC-PLA2G10-1	blue	0.969776	0.969314	0.934534	lncRNA	grey90	grey90	grey90	0.566033	blue	LINC-PLA2G10-1
ENSG00000155903	blue	0.451036	0.136334	0.647202	protein_coding	grey90	grey90	grey90	0.565244	blue	RASA2
ENSG00000279432	blue	0.981563	0.643245	0.564581	TEC	grey90	grey90	grey90	0.565204	blue	AC015799.1
GOLGA4-AS-2	blue	0.921257	0.947248	0.704202	lncRNA	grey90	grey90	grey90	0.565107	blue	GOLGA4-AS-2
ZBTB20-AS-2	blue	0.83558	0.873917	0.844767	lncRNA	grey90	grey90	grey90	0.56362	blue	ZBTB20-AS-2
ITFG1-AS-5	blue	0.995694	0.920684	0.975276	lncRNA	grey90	grey90	grey90	0.563085	blue	ITFG1-AS-5
WIPF1-AS-1	blue	0.9963	0.450121	0.198169	lncRNA	grey90	grey90	grey90	0.562995	blue	WIPF1-AS-1
LINC-RBM25-1	blue	0.904711	0.966921	0.776569	lncRNA	grey90	grey90	grey90	0.562965	blue	LINC-RBM25-1
SLC25A12-AS-1	blue	0.859897	0.942119	0.772943	lncRNA	grey90	grey90	grey90	0.559619	blue	SLC25A12-AS-1
STXBP5-AS-2	blue	0.999571	0.8707	0.622984	lncRNA	grey90	grey90	grey90	0.559163	blue	STXBP5-AS-2
RALGAPA1-AS-2	blue	0.869413	0.376318	0.85751	lncRNA	grey90	grey90	grey90	0.558422	blue	RALGAPA1-AS-2
LINC-ATAD2B-1	blue	0.972797	0.92904	0.971965	lncRNA	grey90	grey90	grey90	0.558374	blue	LINC-ATAD2B-1
ZBTB20-AS-8	blue	0.905531	0.501595	0.840156	lncRNA	grey90	grey90	grey90	0.558228	blue	ZBTB20-AS-8
DPYD-AS-3	blue	0.96	0.786569	0.556195	lncRNA	grey90	grey90	grey90	0.556759	blue	DPYD-AS-3
LINC-CD47-1	blue	0.858491	0.151125	0.015957	lncRNA	grey90	green	green	0.556385	blue	LINC-CD47-1
PCARE-AS-1	blue	0.753229	0.929406	0.851592	lncRNA	grey90	grey90	grey90	0.555716	blue	PCARE-AS-1
LINC-POM121L12-15	blue	0.889553	0.779268	0.964805	lncRNA	grey90	grey90	grey90	0.554821	blue	LINC-POM121L12-15
ENSG00000231551	blue	0.967543	0.491333	0.718079	transcribed_unprocessed_pseudogene	grey90	grey90	grey90	0.553669	blue	AC245100.4
ENSG00000142188	blue	0.947781	0.820322	0.875052	protein_coding	grey90	grey90	grey90	0.553127	blue	TMEM50B
ENSG00000033867	blue	0.989933	0.981152	0.970943	protein_coding	grey90	grey90	grey90	0.551697	blue	SLC4A7
LINC-REG4-2	blue	0.888379	0.853691	0.866935	lncRNA	grey90	grey90	grey90	0.551601	blue	LINC-REG4-2
ENSG00000181722	blue	0.985281	0.721522	0.881201	protein_coding	grey90	grey90	grey90	0.551574	blue	ZBTB20
LINC-DCUN1D1-1	blue	0.695254	0.742502	0.773334	lncRNA	grey90	grey90	grey90	0.55135	blue	LINC-DCUN1D1-1
ZHX2-AS-2	blue	0.993946	0.103738	0.00660472	lncRNA	grey90	green	green	0.550853	blue	ZHX2-AS-2
MGAT5-AS-2	blue	0.979862	0.677085	0.618747	lncRNA	grey90	grey90	grey90	0.550717	blue	MGAT5-AS-2
DIAPH2-AS-1	blue	0.794411	0.87771	0.659206	lncRNA	grey90	grey90	grey90	0.550714	blue	DIAPH2-AS-1
ENSG00000279344	blue	0.894718	0.548595	0.747772	TEC	grey90	grey90	grey90	0.549054	blue	AC007342.6
LINC-IKZF1-3	blue	0.786066	0.751218	0.839446	lncRNA	grey90	grey90	grey90	0.54905	blue	LINC-IKZF1-3
AKAP10-AS-2	blue	0.978474	0.533898	0.484486	lncRNA	grey90	grey90	grey90	0.548667	blue	AKAP10-AS-2
ENSG00000278879	blue	0.837612	0.749382	0.863045	TEC	grey90	grey90	grey90	0.546894	blue	AP000560.1
ATXN10-AS-2	blue	0.998021	0.904344	0.785537	lncRNA	grey90	grey90	grey90	0.5454	blue	ATXN10-AS-2
ZDHHC20-AS-2	blue	0.958119	0.473823	0.898448	lncRNA	grey90	grey90	grey90	0.545126	blue	ZDHHC20-AS-2
AC097634.4-AS-13	blue	0.946651	0.455203	0.713157	lncRNA	grey90	grey90	grey90	0.544687	blue	AC097634.4-AS-13
AKT3-AS-3	blue	0.954273	0.834462	0.845295	lncRNA	grey90	grey90	grey90	0.544446	blue	AKT3-AS-3
KIAA0319L-AS-2	blue	0.978474	0.948397	0.982847	lncRNA	grey90	grey90	grey90	0.544213	blue	KIAA0319L-AS-2
ENSG00000053900	blue	0.978596	0.903039	0.927092	protein_coding	grey90	grey90	grey90	0.542506	blue	ANAPC4
ENSG00000091136	blue	0.765537	0.826981	0.739563	protein_coding	grey90	grey90	grey90	0.542416	blue	LAMB1
PSTPIP1-AS-1	blue	0.786066	0.865926	0.485881	lncRNA	grey90	grey90	grey90	0.541513	blue	PSTPIP1-AS-1
ENSG00000134262	blue	0.921549	0.901771	0.983173	protein_coding	grey90	grey90	grey90	0.541376	blue	AP4B1
LINC-SPDYE21P-6	blue	0.909698	0.450771	0.0895043	lncRNA	grey90	grey90	grey90	0.540996	blue	LINC-SPDYE21P-6
OXCT1-AS-3	blue	0.833624	0.563265	0.916408	lncRNA	grey90	grey90	grey90	0.540972	blue	OXCT1-AS-3
LINC-GALNT3-1	blue	0.946651	0.932333	0.98523	lncRNA	grey90	grey90	grey90	0.54079	blue	LINC-GALNT3-1
LINC-ARHGEF7-1	blue	0.892299	0.850087	0.810083	lncRNA	grey90	grey90	grey90	0.540784	blue	LINC-ARHGEF7-1
ENSG00000285868	blue	0.955108	0.559502	0.288823	protein_coding	grey90	grey90	grey90	0.539846	blue	AC008676.3
TBC1D22A-AS-4	blue	0.969776	0.524822	0.648929	lncRNA	grey90	grey90	grey90	0.539739	blue	TBC1D22A-AS-4
UTRN-AS-7	blue	0.998504	0.28379	0.583414	lncRNA	grey90	grey90	grey90	0.539599	blue	UTRN-AS-7
SPDYE17-AS-1	blue	0.999571	0.695622	0.701081	lncRNA	grey90	grey90	grey90	0.539425	blue	SPDYE17-AS-1
ENSG00000177058	blue	0.998168	0.614578	0.766161	protein_coding	grey90	grey90	grey90	0.5394	blue	SLC38A9
CEPT1-AS-2	blue	0.978474	0.948949	0.980346	lncRNA	grey90	grey90	grey90	0.538864	blue	CEPT1-AS-2
ENSG00000081923	blue	0.955108	0.635804	0.215193	protein_coding	grey90	grey90	grey90	0.538532	blue	ATP8B1
EDEM3-AS-1	blue	0.898466	0.529948	0.255818	lncRNA	grey90	grey90	grey90	0.538243	blue	EDEM3-AS-1
ZNF609-AS-4	blue	0.978065	0.569806	0.906726	lncRNA	grey90	grey90	grey90	0.537779	blue	ZNF609-AS-4
PHACTR2-AS-3	blue	0.967543	0.985589	0.997635	lncRNA	grey90	grey90	grey90	0.537291	blue	PHACTR2-AS-3
ENSG00000198382	blue	0.978474	0.902341	0.675043	protein_coding	grey90	grey90	grey90	0.537196	blue	UVRAG
LINC-PJA2-1	blue	0.921549	0.647583	0.332995	lncRNA	grey90	grey90	grey90	0.535138	blue	LINC-PJA2-1
ARID5B-AS-5	blue	0.912599	0.858078	0.769955	lncRNA	grey90	grey90	grey90	0.534959	blue	ARID5B-AS-5
RABGAP1L-AS-3	blue	0.998021	0.912596	0.986648	lncRNA	grey90	grey90	grey90	0.534729	blue	RABGAP1L-AS-3
ENSG00000101901	blue	0.958304	0.913114	0.983173	protein_coding	grey90	grey90	grey90	0.534091	blue	ALG13
AKIRIN2-AS-1	blue	0.998168	0.805325	0.984056	lncRNA	grey90	grey90	grey90	0.533957	blue	AKIRIN2-AS-1
FAM49B-AS-4	blue	0.993521	0.627585	0.741252	lncRNA	grey90	grey90	grey90	0.533706	blue	FAM49B-AS-4
ENSG00000198523	blue	0.945175	0.390678	0.998557	protein_coding	grey90	grey90	grey90	0.533004	blue	PLN
LINC-RELCH-1	blue	0.522218	0.5289	0.612031	lncRNA	grey90	grey90	grey90	0.532704	blue	LINC-RELCH-1
SEMA4D-AS-2	blue	0.833624	0.8625	0.00490273	lncRNA	grey90	green	green	0.532359	blue	SEMA4D-AS-2
C3orf80-AS-1	blue	0.998021	0.934623	0.894333	lncRNA	grey90	grey90	grey90	0.532354	blue	C3orf80-AS-1
LINC-HNRNPC-2	blue	0.946651	0.522594	0.772663	lncRNA	grey90	grey90	grey90	0.531678	blue	LINC-HNRNPC-2
CCM2-AS-1	blue	0.999771	0.250829	0.241164	lncRNA	grey90	grey90	grey90	0.531448	blue	CCM2-AS-1
ENSG00000174842	blue	0.885631	0.606387	0.56695	protein_coding	grey90	grey90	grey90	0.531238	blue	GLMN
DAZL-AS-1	blue	0.92105	0.390678	0.761636	lncRNA	grey90	grey90	grey90	0.530977	blue	DAZL-AS-1
LINC-RFX3-1	blue	0.989933	0.214387	0.310272	lncRNA	grey90	grey90	grey90	0.530465	blue	LINC-RFX3-1
KMT2E-AS-1	blue	0.968788	0.677085	0.579217	lncRNA	grey90	grey90	grey90	0.52971	blue	KMT2E-AS-1
ENSG00000139055	blue	0.879253	0.675359	0.626711	protein_coding	grey90	grey90	grey90	0.529093	blue	ERP27
NABP1-AS-1	blue	0.999571	0.9245	0.482058	lncRNA	grey90	grey90	grey90	0.528996	blue	NABP1-AS-1
ENSG00000177853	blue	0.822393	0.725785	0.192322	protein_coding	grey90	grey90	grey90	0.528543	blue	ZNF518A
ZNF592-AS-1	blue	0.975549	0.776753	0.539144	lncRNA	grey90	grey90	grey90	0.527071	blue	ZNF592-AS-1
AC097634.4-AS-7	blue	0.97937	0.388398	0.616284	lncRNA	grey90	grey90	grey90	0.525559	blue	AC097634.4-AS-7
ENSG00000066739	blue	0.946651	0.381645	0.920992	protein_coding	grey90	grey90	grey90	0.525251	blue	ATG2B
ENSG00000204406	blue	0.892932	0.910803	0.985204	protein_coding	grey90	grey90	grey90	0.524942	blue	MBD5
RASGRP1-AS-3	blue	0.955108	0.864467	0.708763	lncRNA	grey90	grey90	grey90	0.524331	blue	RASGRP1-AS-3
ENSG00000143919	blue	0.869088	0.946816	0.987779	protein_coding	grey90	grey90	grey90	0.523926	blue	CAMKMT
HIBCH-AS-2	blue	0.955971	0.884497	0.606314	lncRNA	grey90	grey90	grey90	0.522559	blue	HIBCH-AS-2
LYPLAL1-AS-3	blue	0.978474	0.821526	0.940277	lncRNA	grey90	grey90	grey90	0.522486	blue	LYPLAL1-AS-3
SND1-AS-4	blue	0.998504	0.841758	0.912039	lncRNA	grey90	grey90	grey90	0.522274	blue	SND1-AS-4
PTBP2-AS-2	blue	0.945175	0.165321	0.617401	lncRNA	grey90	grey90	grey90	0.522088	blue	PTBP2-AS-2
HIPK2-AS-1	blue	0.97616	0.925861	0.868032	lncRNA	grey90	grey90	grey90	0.521834	blue	HIPK2-AS-1
LINC-GTF2H2C-6	blue	0.98769	0.904522	0.82824	lncRNA	grey90	grey90	grey90	0.521438	blue	LINC-GTF2H2C-6
AKAP13-AS-6	blue	0.990611	0.827392	0.636935	lncRNA	grey90	grey90	grey90	0.521279	blue	AKAP13-AS-6
LINC-KLHL7-1	blue	0.989933	0.929996	0.979579	lncRNA	grey90	grey90	grey90	0.520712	blue	LINC-KLHL7-1
C2CD6-AS-3	blue	0.725862	0.895089	0.953792	lncRNA	grey90	grey90	grey90	0.520422	blue	C2CD6-AS-3
LINC-BICD2-3	blue	0.958304	0.57181	0.334155	lncRNA	grey90	grey90	grey90	0.518866	blue	LINC-BICD2-3
LINC-B4GALT7-3	blue	0.60556	0.633477	0.957142	lncRNA	grey90	grey90	grey90	0.518623	blue	LINC-B4GALT7-3
LINC-N6AMT1-2	blue	0.954273	0.883596	0.969279	lncRNA	grey90	grey90	grey90	0.518412	blue	LINC-N6AMT1-2
CNOT2-AS-1	blue	0.957201	0.248217	0.878896	lncRNA	grey90	grey90	grey90	0.517262	blue	CNOT2-AS-1
CMC1-AS-1	blue	0.997613	0.137576	0.360222	lncRNA	grey90	grey90	grey90	0.516708	blue	CMC1-AS-1
SFT2D1-AS-1	blue	0.998021	0.975099	0.879139	lncRNA	grey90	grey90	grey90	0.515849	blue	SFT2D1-AS-1
ENSG00000152359	blue	0.96	0.886744	0.934168	protein_coding	grey90	grey90	grey90	0.515806	blue	POC5
ARHGAP15-AS-10	blue	0.835858	0.674283	0.999904	lncRNA	grey90	grey90	grey90	0.51557	blue	ARHGAP15-AS-10
ENSG00000115084	blue	0.980167	0.953945	0.87833	protein_coding	grey90	grey90	grey90	0.515533	blue	SLC35F5
IKZF3-AS-5	blue	0.946651	0.469799	0.46001	lncRNA	grey90	grey90	grey90	0.515492	blue	IKZF3-AS-5
PAN3-AS-3	blue	0.998021	0.930365	0.318719	lncRNA	grey90	grey90	grey90	0.513823	blue	PAN3-AS-3
ENSG00000213066	blue	0.947781	0.399435	0.569548	protein_coding	grey90	grey90	grey90	0.5135	blue	FGFR1OP
LINC-GDAP2-2	blue	0.835858	0.712888	0.793414	lncRNA	grey90	grey90	grey90	0.513321	blue	LINC-GDAP2-2
ENSG00000156831	blue	0.981852	0.723455	0.956814	protein_coding	grey90	grey90	grey90	0.511456	blue	NSMCE2
LINC-CD1D-2	blue	0.912229	0.329249	0.456335	lncRNA	grey90	grey90	grey90	0.511099	blue	LINC-CD1D-2
DIAPH1-AS-3	blue	0.976127	0.988349	0.916861	lncRNA	grey90	grey90	grey90	0.511017	blue	DIAPH1-AS-3
ENSG00000138363	blue	0.888944	0.770037	0.986315	protein_coding	grey90	grey90	grey90	0.510129	blue	ATIC
ENSG00000151779	blue	0.946651	0.476402	0.747979	protein_coding	grey90	grey90	grey90	0.509808	blue	NBAS
LINC-MAX-3	blue	0.976127	0.80396	0.880515	lncRNA	grey90	grey90	grey90	0.50942	blue	LINC-MAX-3
ENSG00000279670	blue	0.934034	0.827501	0.964003	TEC	grey90	grey90	grey90	0.508987	blue	AL359922.3
ST6GAL1-AS-4	blue	0.998021	0.0450841	0.0419195	lncRNA	grey90	green	green	0.508065	blue	ST6GAL1-AS-4
ENSG00000132600	blue	0.899529	0.925935	0.311463	protein_coding	grey90	grey90	grey90	0.50789	blue	PRMT7
ZMYM2-AS-2	blue	0.995038	0.91312	0.920484	lncRNA	grey90	grey90	grey90	0.506535	blue	ZMYM2-AS-2
ENSG00000169118	blue	0.967543	0.764993	0.829742	protein_coding	grey90	grey90	grey90	0.506257	blue	CSNK1G1
PRKCB-AS-4	blue	0.998542	0.912438	0.773334	lncRNA	grey90	grey90	grey90	0.505425	blue	PRKCB-AS-4
ENSG00000141665	blue	0.934034	0.920368	0.894861	protein_coding	grey90	grey90	grey90	0.504712	blue	FBXO15
ENSG00000198133	blue	0.95677	0.377095	0.263641	protein_coding	grey90	grey90	grey90	0.503296	blue	TMEM229B
CXorf40B-AS-2	blue	0.997205	0.613129	0.937878	lncRNA	grey90	grey90	grey90	0.503078	blue	CXorf40B-AS-2
QKI-AS-4	blue	0.998021	0.931549	0.639757	lncRNA	grey90	grey90	grey90	0.502556	blue	QKI-AS-4
BABAM2-AS-2	blue	0.998168	0.948807	0.927106	lncRNA	grey90	grey90	grey90	0.502213	blue	BABAM2-AS-2
LINC-ZDHHC18-1	blue	0.861117	0.689562	0.545311	lncRNA	grey90	grey90	grey90	0.501235	blue	LINC-ZDHHC18-1
FBXL20-AS-1	blue	0.892118	0.91312	0.812592	lncRNA	grey90	grey90	grey90	0.500263	blue	FBXL20-AS-1
LINC-KLHL8-1	blue	0.941993	0.296111	0.483492	lncRNA	grey90	grey90	grey90	0.500134	blue	LINC-KLHL8-1
LINC-OSTF1-1	blue	0.946651	0.35353	0.152355	lncRNA	grey90	grey90	grey90	0.499942	blue	LINC-OSTF1-1
ENSG00000091879	blue	0.894712	0.724288	0.309531	protein_coding	grey90	grey90	grey90	0.49941	blue	ANGPT2
DGKD-AS-3	blue	0.946651	0.261979	0.0184074	lncRNA	grey90	green	green	0.499339	blue	DGKD-AS-3
ENSG00000029639	blue	0.319536	0.957167	0.338951	protein_coding	grey90	grey90	grey90	0.498201	blue	TFB1M
GCC2-AS-4	blue	0.976311	0.720577	0.982813	lncRNA	grey90	grey90	grey90	0.497957	blue	GCC2-AS-4
ENSG00000113391	blue	0.976127	0.947762	0.914457	protein_coding	grey90	grey90	grey90	0.4977	blue	FAM172A
ENSG00000047621	blue	0.916577	0.699302	0.84095	protein_coding	grey90	grey90	grey90	0.496755	blue	C12orf4
KDM4C-AS-3	blue	0.946651	0.777949	0.971177	lncRNA	grey90	grey90	grey90	0.495886	blue	KDM4C-AS-3
SAMHD1-AS-2	blue	0.999548	0.629989	0.811117	lncRNA	grey90	grey90	grey90	0.495828	blue	SAMHD1-AS-2
CD47-AS-1	blue	0.90899	0.162894	0.0415728	lncRNA	grey90	green	green	0.495731	blue	CD47-AS-1
ENSG00000173214	blue	0.967543	0.846863	0.91208	protein_coding	grey90	grey90	grey90	0.495674	blue	MFSD4B
LINC-USP25-1	blue	0.94443	0.306455	0.594157	lncRNA	grey90	grey90	grey90	0.495651	blue	LINC-USP25-1
KIZ-AS-1	blue	0.85294	0.757641	0.875866	lncRNA	grey90	grey90	grey90	0.494623	blue	KIZ-AS-1
FYB1-AS-2	blue	0.84091	0.915879	0.121013	lncRNA	grey90	grey90	grey90	0.494622	blue	FYB1-AS-2
LINC-CTSH-1	blue	0.941221	0.367179	0.791751	lncRNA	grey90	grey90	grey90	0.494438	blue	LINC-CTSH-1
ENSG00000144445	blue	0.798753	0.925286	0.875311	protein_coding	grey90	grey90	grey90	0.492789	blue	KANSL1L
PARP8-AS-1	blue	0.998542	0.48396	0.680187	lncRNA	grey90	grey90	grey90	0.492219	blue	PARP8-AS-1
ENSG00000039319	blue	0.969776	0.988106	0.953792	protein_coding	grey90	grey90	grey90	0.490221	blue	ZFYVE16
ENSG00000108423	blue	0.998021	0.956802	0.721001	protein_coding	grey90	grey90	grey90	0.490099	blue	TUBD1
LINC-APBB1IP-3	blue	0.995038	0.934623	0.992067	lncRNA	grey90	grey90	grey90	0.49	blue	LINC-APBB1IP-3
ZBTB47-AS-1	blue	0.841488	0.516305	0.605283	lncRNA	grey90	grey90	grey90	0.489866	blue	ZBTB47-AS-1
ENSG00000197603	blue	0.994165	0.244295	0.253346	protein_coding	grey90	grey90	grey90	0.489844	blue	CPLANE1
LINC-PPIAL4A-1	blue	0.978474	0.436694	0.713963	lncRNA	grey90	grey90	grey90	0.489814	blue	LINC-PPIAL4A-1
AC097634.4-AS-4	blue	0.969776	0.589024	0.932651	lncRNA	grey90	grey90	grey90	0.489559	blue	AC097634.4-AS-4
LINC-ZNF322-2	blue	0.978474	0.902467	0.849842	lncRNA	grey90	grey90	grey90	0.488769	blue	LINC-ZNF322-2
JAZF1-AS-4	blue	0.998021	0.524822	0.682987	lncRNA	grey90	grey90	grey90	0.488683	blue	JAZF1-AS-4
PRKCB-AS-8	blue	0.989291	0.521171	0.584004	lncRNA	grey90	grey90	grey90	0.488469	blue	PRKCB-AS-8
LINC-FOXD4L6-8	blue	0.930998	0.299448	0.365934	lncRNA	grey90	grey90	grey90	0.488074	blue	LINC-FOXD4L6-8
CEP85L-AS-2	blue	0.880746	0.873861	0.567599	lncRNA	grey90	grey90	grey90	0.487846	blue	CEP85L-AS-2
LINC-GDF6-6	blue	0.935378	0.84556	0.987779	lncRNA	grey90	grey90	grey90	0.48769	blue	LINC-GDF6-6
LINC-PPIAL4G-1	blue	0.985281	0.892826	0.75946	lncRNA	grey90	grey90	grey90	0.486908	blue	LINC-PPIAL4G-1
SCFD2-AS-2	blue	0.99409	0.888533	0.901468	lncRNA	grey90	grey90	grey90	0.486673	blue	SCFD2-AS-2
ENSG00000164815	blue	0.329881	0.888533	0.468126	protein_coding	grey90	grey90	grey90	0.486583	blue	ORC5
ENSG00000166343	blue	0.967543	0.55162	0.567279	protein_coding	grey90	grey90	grey90	0.486582	blue	MSS51
INPP5D-AS-1	blue	0.967543	0.963556	0.935222	lncRNA	grey90	grey90	grey90	0.485735	blue	INPP5D-AS-1
CDC42SE2-AS-1	blue	0.946651	0.170428	0.870843	lncRNA	grey90	grey90	grey90	0.485157	blue	CDC42SE2-AS-1
GMDS-AS-4	blue	0.976311	0.841758	0.987779	lncRNA	grey90	grey90	grey90	0.48484	blue	GMDS-AS-4
QKI-AS-7	blue	0.998021	0.91537	0.747979	lncRNA	grey90	grey90	grey90	0.484445	blue	QKI-AS-7
SAMD3-AS-1	blue	0.999136	0.381328	0.747724	lncRNA	grey90	grey90	grey90	0.483857	blue	SAMD3-AS-1
REV3L-AS-2	blue	0.941802	0.847231	0.870843	lncRNA	grey90	grey90	grey90	0.483853	blue	REV3L-AS-2
GGACT-AS-1	blue	0.899529	0.741386	0.951573	lncRNA	grey90	grey90	grey90	0.483514	blue	GGACT-AS-1
JAK1-AS-1	blue	0.928798	0.55733	0.696185	lncRNA	grey90	grey90	grey90	0.482904	blue	JAK1-AS-1
NBPF9-AS-1	blue	0.998021	0.873861	0.966669	lncRNA	grey90	grey90	grey90	0.482805	blue	NBPF9-AS-1
JMJD1C-AS-7	blue	0.999571	0.973126	0.45056	lncRNA	grey90	grey90	grey90	0.48257	blue	JMJD1C-AS-7
SYNE1-AS-2	blue	0.98706	0.793895	0.773334	lncRNA	grey90	grey90	grey90	0.481819	blue	SYNE1-AS-2
STX7-AS-1	blue	0.786066	0.288822	0.134664	lncRNA	grey90	grey90	grey90	0.48165	blue	STX7-AS-1
MIA3-AS-1	blue	0.837612	0.942488	0.741252	lncRNA	grey90	grey90	grey90	0.481484	blue	MIA3-AS-1
ENSG00000102763	blue	0.978474	0.985767	0.838746	protein_coding	grey90	grey90	grey90	0.481403	blue	VWA8
ENSG00000148925	blue	0.976693	0.801158	0.808937	protein_coding	grey90	grey90	grey90	0.481141	blue	BTBD10
LINC-AP5B1-2	blue	0.946651	0.948991	0.904483	lncRNA	grey90	grey90	grey90	0.480782	blue	LINC-AP5B1-2
NBPF26-AS-2	blue	0.998168	0.659497	0.869453	lncRNA	grey90	grey90	grey90	0.480743	blue	NBPF26-AS-2
SNX24-AS-2	blue	0.965259	0.92814	0.616957	lncRNA	grey90	grey90	grey90	0.480187	blue	SNX24-AS-2
COMMD10-AS-1	blue	0.981852	0.685998	0.789152	lncRNA	grey90	grey90	grey90	0.480032	blue	COMMD10-AS-1
RFX7-AS-1	blue	0.992725	0.938496	0.912917	lncRNA	grey90	grey90	grey90	0.479755	blue	RFX7-AS-1
ZNF609-AS-1	blue	0.98769	0.391632	0.38885	lncRNA	grey90	grey90	grey90	0.47929	blue	ZNF609-AS-1
ASAH1-AS-1	blue	0.976132	0.904272	0.833838	lncRNA	grey90	grey90	grey90	0.47875	blue	ASAH1-AS-1
ENSG00000244720	blue	0.957665	0.929189	0.85818	processed_pseudogene	grey90	grey90	grey90	0.47809	blue	AC055748.1
IKBKB-AS-1	blue	0.867314	0.970775	0.490255	lncRNA	grey90	grey90	grey90	0.477817	blue	IKBKB-AS-1
ENSG00000259165	blue	0.989291	0.663922	0.909676	processed_pseudogene	grey90	grey90	grey90	0.476916	blue	DDX18P1
FNDC3B-AS-6	blue	0.958119	0.91312	0.829542	lncRNA	grey90	grey90	grey90	0.476379	blue	FNDC3B-AS-6
STAU2-AS-5	blue	0.947781	0.748636	0.955679	lncRNA	grey90	grey90	grey90	0.475975	blue	STAU2-AS-5
LINC-DIPK2A-13	blue	0.885631	0.908116	0.980801	lncRNA	grey90	grey90	grey90	0.475759	blue	LINC-DIPK2A-13
BIRC6-AS-5	blue	0.991927	0.884356	0.954941	lncRNA	grey90	grey90	grey90	0.475131	blue	BIRC6-AS-5
CHST11-AS-1	blue	0.995038	0.793929	0.893717	lncRNA	grey90	grey90	grey90	0.474179	blue	CHST11-AS-1
LYST-AS-1	blue	0.976127	0.929967	0.909611	lncRNA	grey90	grey90	grey90	0.473867	blue	LYST-AS-1
ENSG00000107890	blue	0.947781	0.989438	0.787752	protein_coding	grey90	grey90	grey90	0.47382	blue	ANKRD26
L3MBTL4-AS-2	blue	0.875007	0.916692	0.852903	lncRNA	grey90	grey90	grey90	0.473533	blue	L3MBTL4-AS-2
CAMK4-AS-3	blue	0.839474	0.830131	0.819975	lncRNA	grey90	grey90	grey90	0.473316	blue	CAMK4-AS-3
PLCL2-AS-2	blue	0.995949	0.329249	0.19556	lncRNA	grey90	grey90	grey90	0.473097	blue	PLCL2-AS-2
CCM2-AS-3	blue	0.998542	0.551705	0.250462	lncRNA	grey90	grey90	grey90	0.472066	blue	CCM2-AS-3
LINC-CD99-2	blue	0.995694	0.629304	0.938364	lncRNA	grey90	grey90	grey90	0.471936	blue	LINC-CD99-2
ENSG00000196776	blue	0.822393	0.186364	0.779369	protein_coding	grey90	grey90	grey90	0.47184	blue	CD47
ASAP1-AS-1	blue	0.999571	0.986148	0.886664	lncRNA	grey90	grey90	grey90	0.470894	blue	ASAP1-AS-1
XYLT1-AS-2	blue	0.978474	0.846863	0.915572	lncRNA	grey90	grey90	grey90	0.470493	blue	XYLT1-AS-2
ENSG00000169208	blue	0.903637	0.480361	0.671777	protein_coding	grey90	grey90	grey90	0.470074	blue	OR10G3
CAPRIN1-AS-2	blue	0.95677	0.988213	0.496197	lncRNA	grey90	grey90	grey90	0.469573	blue	CAPRIN1-AS-2
ENSG00000159063	blue	0.946651	0.249028	0.0774686	protein_coding	grey90	grey90	grey90	0.468782	blue	ALG8
ENSG00000138131	blue	0.396108	0.819108	0.0946529	protein_coding	grey90	grey90	grey90	0.467322	blue	LOXL4
ENSG00000082126	blue	0.967543	0.910548	0.829554	protein_coding	grey90	grey90	grey90	0.466312	blue	MPP4
SOS1-AS-1	blue	0.998168	0.9439	0.890366	lncRNA	grey90	grey90	grey90	0.465657	blue	SOS1-AS-1
ENSG00000083535	blue	0.945711	0.988054	0.87834	protein_coding	grey90	grey90	grey90	0.465632	blue	PIBF1
THEMIS-AS-2	blue	0.939096	0.964963	0.497456	lncRNA	grey90	grey90	grey90	0.46548	blue	THEMIS-AS-2
ENSG00000252498	blue	0.947781	0.813636	0.929222	snRNA	grey90	grey90	grey90	0.465339	blue	RNU6-1016P
ENSG00000279425	blue	0.998113	0.864748	0.964751	TEC	grey90	grey90	grey90	0.465275	blue	AC092279.3
ENSG00000242220	blue	0.998021	0.865629	0.971698	protein_coding	grey90	grey90	grey90	0.465215	blue	TCP10L
ENSG00000089123	blue	0.998021	0.767528	0.482058	protein_coding	grey90	grey90	grey90	0.464947	blue	TASP1
LINC-PDK4-1	blue	0.999571	0.938258	0.667264	lncRNA	grey90	grey90	grey90	0.464657	blue	LINC-PDK4-1
SPDYE3-AS-1	blue	0.96	0.994186	0.784317	lncRNA	grey90	grey90	grey90	0.463858	blue	SPDYE3-AS-1
ITPKB-AS-2	blue	0.97616	0.998759	0.731175	lncRNA	grey90	grey90	grey90	0.463423	blue	ITPKB-AS-2
UBAC2-AS-1	blue	0.978474	0.958154	0.957142	lncRNA	grey90	grey90	grey90	0.463269	blue	UBAC2-AS-1
ENSG00000165392	blue	0.930019	0.976748	0.888319	protein_coding	grey90	grey90	grey90	0.461399	blue	WRN
TBC1D3D-AS-1	blue	0.9963	0.938496	0.81295	lncRNA	grey90	grey90	grey90	0.460488	blue	TBC1D3D-AS-1
RFTN1-AS-4	blue	0.965247	0.868667	0.268632	lncRNA	grey90	grey90	grey90	0.459941	blue	RFTN1-AS-4
LINC-SH3GLB1-2	blue	0.978474	0.95082	0.94086	lncRNA	grey90	grey90	grey90	0.459676	blue	LINC-SH3GLB1-2
LINC-SPIN2B-1	blue	0.834693	0.864467	0.84601	lncRNA	grey90	grey90	grey90	0.459648	blue	LINC-SPIN2B-1
EXT1-AS-2	blue	0.98437	0.939519	0.868632	lncRNA	grey90	grey90	grey90	0.459125	blue	EXT1-AS-2
SORBS3-AS-1	blue	0.991542	0.947763	0.953073	lncRNA	grey90	grey90	grey90	0.458885	blue	SORBS3-AS-1
ENSG00000188811	blue	0.946651	0.871286	0.587595	protein_coding	grey90	grey90	grey90	0.457961	blue	NHLRC3
ENSG00000155744	blue	0.907697	0.566726	0.955073	protein_coding	grey90	grey90	grey90	0.457154	blue	FAM126B
CUL5-AS-1	blue	0.96	0.832856	0.963244	lncRNA	grey90	grey90	grey90	0.456959	blue	CUL5-AS-1
ENSG00000279880	blue	0.833624	0.836802	0.977521	TEC	grey90	grey90	grey90	0.455826	blue	AC134407.3
LINC-IL17RA-2	blue	0.998542	0.809647	0.95973	lncRNA	grey90	grey90	grey90	0.455545	blue	LINC-IL17RA-2
TBL1XR1-AS-2	blue	0.971073	0.778261	0.962383	lncRNA	grey90	grey90	grey90	0.455296	blue	TBL1XR1-AS-2
NAP1L4-AS-1	blue	0.725862	0.728117	0.908585	lncRNA	grey90	grey90	grey90	0.455059	blue	NAP1L4-AS-1
MAP3K5-AS-2	blue	0.946651	0.538966	0.554424	lncRNA	grey90	grey90	grey90	0.454784	blue	MAP3K5-AS-2
ENSG00000119703	blue	0.969776	0.76978	0.998724	protein_coding	grey90	grey90	grey90	0.454505	blue	ZC2HC1C
CCDC180-AS-1	blue	0.998021	0.518005	0.605485	lncRNA	grey90	grey90	grey90	0.454319	blue	CCDC180-AS-1
ENSG00000137478	blue	0.930998	0.96706	0.970694	protein_coding	grey90	grey90	grey90	0.453309	blue	FCHSD2
TEX9-AS-2	blue	0.96	0.750604	0.920992	lncRNA	grey90	grey90	grey90	0.453233	blue	TEX9-AS-2
ZCCHC7-AS-1	blue	0.990611	0.883745	0.979579	lncRNA	grey90	grey90	grey90	0.453055	blue	ZCCHC7-AS-1
ST6GAL1-AS-3	blue	0.995038	0.6846	0.635581	lncRNA	grey90	grey90	grey90	0.451824	blue	ST6GAL1-AS-3
TENT2-AS-4	blue	0.998168	0.159687	0.203264	lncRNA	grey90	grey90	grey90	0.451329	blue	TENT2-AS-4
LRCH3-AS-4	blue	0.999571	0.0631018	0.0712034	lncRNA	grey90	grey90	grey90	0.451067	blue	LRCH3-AS-4
LINC-ARHGEF3-1	blue	0.859897	0.558498	0.275328	lncRNA	grey90	grey90	grey90	0.450838	blue	LINC-ARHGEF3-1
WDR1-AS-1	blue	0.786066	0.673705	0.0935513	lncRNA	grey90	grey90	grey90	0.450655	blue	WDR1-AS-1
ENSG00000164975	blue	0.343067	0.276137	0.0966226	protein_coding	grey90	grey90	grey90	0.450216	blue	SNAPC3
ST6GAL1-AS-1	blue	0.946651	0.0794488	0.0233696	lncRNA	grey90	green	green	0.450046	blue	ST6GAL1-AS-1
LINC-SEC22B-9	blue	0.998021	0.775949	0.948435	lncRNA	grey90	grey90	grey90	0.449799	blue	LINC-SEC22B-9
ENSG00000256274	blue	0.913719	0.923078	0.979579	transcribed_unprocessed_pseudogene	grey90	grey90	grey90	0.449481	blue	TAS2R64P
CRTC3-AS-2	blue	0.913719	0.77492	0.739839	lncRNA	grey90	grey90	grey90	0.449476	blue	CRTC3-AS-2
LINC-CD1A-3	blue	0.952599	0.79453	0.953792	lncRNA	grey90	grey90	grey90	0.44799	blue	LINC-CD1A-3
SLC7A6-AS-1	blue	0.995949	0.798035	0.518981	lncRNA	grey90	grey90	grey90	0.447755	blue	SLC7A6-AS-1
LINC-DNAJC3-1	blue	0.946651	0.847134	0.998557	lncRNA	grey90	grey90	grey90	0.447109	blue	LINC-DNAJC3-1
ENSG00000100324	blue	0.859897	0.430645	0.135791	protein_coding	grey90	grey90	grey90	0.446801	blue	TAB1
TNIK-AS-1	blue	0.998168	0.797063	0.70072	lncRNA	grey90	grey90	grey90	0.446706	blue	TNIK-AS-1
LINC-FYB1-1	blue	0.786066	0.707571	0.434881	lncRNA	grey90	grey90	grey90	0.446395	blue	LINC-FYB1-1
CFLAR-AS-2	blue	0.957665	0.450121	0.310936	lncRNA	grey90	grey90	grey90	0.446363	blue	CFLAR-AS-2
ENSG00000188107	blue	0.927807	0.586585	0.884825	protein_coding	grey90	grey90	grey90	0.446339	blue	EYS
DDHD1-AS-3	blue	0.998542	0.137509	0.558897	lncRNA	grey90	grey90	grey90	0.446312	blue	DDHD1-AS-3
LINC-IL15-1	blue	0.998168	0.877241	0.934534	lncRNA	grey90	grey90	grey90	0.445235	blue	LINC-IL15-1
LINC-AOC1-1	blue	0.867314	0.4674	0.768812	lncRNA	grey90	grey90	grey90	0.44456	blue	LINC-AOC1-1
ENSG00000182700	blue	0.934778	0.970942	0.691089	protein_coding	grey90	grey90	grey90	0.444233	blue	IGIP
CLIP4-AS-2	blue	0.969776	0.819501	0.912917	lncRNA	grey90	grey90	grey90	0.443613	blue	CLIP4-AS-2
LINC-ZNF599-3	blue	0.995694	0.487083	0.465031	lncRNA	grey90	grey90	grey90	0.443464	blue	LINC-ZNF599-3
TAS2R46-AS-1	blue	0.894712	0.941864	0.988558	lncRNA	grey90	grey90	grey90	0.442923	blue	TAS2R46-AS-1
LINC-NBPF20-2	blue	0.972243	0.839666	0.976515	lncRNA	grey90	grey90	grey90	0.442776	blue	LINC-NBPF20-2
ENSG00000162630	blue	0.999571	0.48396	0.124536	protein_coding	grey90	grey90	grey90	0.442109	blue	B3GALT2
LINC-FAM240C-2	blue	0.96	0.926262	0.528831	lncRNA	grey90	grey90	grey90	0.441654	blue	LINC-FAM240C-2
LINC-RPL34-1	blue	0.907697	0.620525	0.90643	lncRNA	grey90	grey90	grey90	0.440767	blue	LINC-RPL34-1
LINC-ILDR1-2	blue	0.946651	0.927613	0.31175	lncRNA	grey90	grey90	grey90	0.440149	blue	LINC-ILDR1-2
PIBF1-AS-2	blue	0.947781	0.917174	0.872619	lncRNA	grey90	grey90	grey90	0.439369	blue	PIBF1-AS-2
SORL1-AS-5	blue	0.998975	0.779994	0.681975	lncRNA	grey90	grey90	grey90	0.439348	blue	SORL1-AS-5
MARK3-AS-1	blue	0.970937	0.542587	0.284977	lncRNA	grey90	grey90	grey90	0.439222	blue	MARK3-AS-1
LINC-SLC6A16-1	blue	0.979753	0.607359	0.755444	lncRNA	grey90	grey90	grey90	0.439149	blue	LINC-SLC6A16-1
TTC19-AS-1	blue	0.885631	0.496405	0.763691	lncRNA	grey90	grey90	grey90	0.439145	blue	TTC19-AS-1
AC005154.5-AS-4	blue	0.974781	0.996692	0.648751	lncRNA	grey90	grey90	grey90	0.438752	blue	AC005154.5-AS-4
PI4KA-AS-1	blue	0.978474	0.790803	0.98427	lncRNA	grey90	grey90	grey90	0.437402	blue	PI4KA-AS-1
ENSG00000186645	blue	0.945216	0.986425	0.843517	protein_coding	grey90	grey90	grey90	0.436445	blue	SPDYE17
ENSG00000158023	blue	0.946651	0.836416	0.910714	protein_coding	grey90	grey90	grey90	0.435901	blue	WDR66
SH3KBP1-AS-1	blue	0.95693	0.466988	0.456335	lncRNA	grey90	grey90	grey90	0.435774	blue	SH3KBP1-AS-1
IGF2R-AS-1	blue	0.901467	0.937928	0.731383	lncRNA	grey90	grey90	grey90	0.435207	blue	IGF2R-AS-1
DIAPH1-AS-2	blue	0.995038	0.983069	0.592679	lncRNA	grey90	grey90	grey90	0.43424	blue	DIAPH1-AS-2
UBE2K-AS-2	blue	0.9963	0.660903	0.719012	lncRNA	grey90	grey90	grey90	0.433399	blue	UBE2K-AS-2
LINC-KLF12-3	blue	0.998542	0.935004	0.969313	lncRNA	grey90	grey90	grey90	0.432383	blue	LINC-KLF12-3
STAT4-AS-2	blue	0.941802	0.727229	0.877123	lncRNA	grey90	grey90	grey90	0.431941	blue	STAT4-AS-2
ENSG00000225871	blue	0.985445	0.904522	0.713157	processed_pseudogene	grey90	grey90	grey90	0.431653	blue	AC245100.2
CDYL-AS-4	blue	0.986184	0.899047	0.778554	lncRNA	grey90	grey90	grey90	0.431516	blue	CDYL-AS-4
ERBIN-AS-2	blue	0.911848	0.313915	0.632854	lncRNA	grey90	grey90	grey90	0.431461	blue	ERBIN-AS-2
UTRN-AS-6	blue	0.995694	0.652975	0.705108	lncRNA	grey90	grey90	grey90	0.430975	blue	UTRN-AS-6
NCK2-AS-3	blue	0.841488	0.968233	0.63523	lncRNA	grey90	grey90	grey90	0.430903	blue	NCK2-AS-3
MTMR9-AS-2	blue	0.839474	0.656548	0.987779	lncRNA	grey90	grey90	grey90	0.430823	blue	MTMR9-AS-2
TAF15-AS-1	blue	0.955971	0.763261	0.94086	lncRNA	grey90	grey90	grey90	0.43061	blue	TAF15-AS-1
CUL1-AS-4	blue	0.969776	0.993923	0.944941	lncRNA	grey90	grey90	grey90	0.430425	blue	CUL1-AS-4
FAF1-AS-4	blue	0.998542	0.974828	0.743902	lncRNA	grey90	grey90	grey90	0.430346	blue	FAF1-AS-4
ENSG00000119737	blue	0.952599	0.898231	0.658809	protein_coding	grey90	grey90	grey90	0.42936	blue	GPR75
ENSG00000168438	blue	0.859897	0.381622	0.971691	protein_coding	grey90	grey90	grey90	0.429011	blue	CDC40
JAZF1-AS-6	blue	0.976127	0.454123	0.433884	lncRNA	grey90	grey90	grey90	0.428701	blue	JAZF1-AS-6
LRRC8D-AS-2	blue	0.947781	0.216004	0.122333	lncRNA	grey90	grey90	grey90	0.42833	blue	LRRC8D-AS-2
LINC-NBPF20-3	blue	0.911848	0.900706	0.744499	lncRNA	grey90	grey90	grey90	0.427917	blue	LINC-NBPF20-3
NRIP1-AS-2	blue	0.965751	0.850968	0.893717	lncRNA	grey90	grey90	grey90	0.427892	blue	NRIP1-AS-2
ENSG00000142856	blue	0.995038	0.901621	0.82621	protein_coding	grey90	grey90	grey90	0.427799	blue	ITGB3BP
NUTM2A-AS-1	blue	0.999771	0.905372	0.927451	lncRNA	grey90	grey90	grey90	0.427542	blue	NUTM2A-AS-1
ARMH3-AS-2	blue	0.989291	0.317884	0.38791	lncRNA	grey90	grey90	grey90	0.427443	blue	ARMH3-AS-2
LYST-AS-2	blue	0.992725	0.367497	0.73956	lncRNA	grey90	grey90	grey90	0.42737	blue	LYST-AS-2
ARL17A-AS-3	blue	0.999571	0.957421	0.95973	lncRNA	grey90	grey90	grey90	0.426929	blue	ARL17A-AS-3
MINDY3-AS-1	blue	0.969776	0.802267	0.324356	lncRNA	grey90	grey90	grey90	0.426411	blue	MINDY3-AS-1
NFATC3-AS-1	blue	0.998021	0.988349	0.881743	lncRNA	grey90	grey90	grey90	0.42618	blue	NFATC3-AS-1
ENSG00000176809	blue	0.941221	0.935019	0.532691	protein_coding	grey90	grey90	grey90	0.425285	blue	LRRC37A3
QKI-AS-3	blue	0.995949	0.630228	0.495501	lncRNA	grey90	grey90	grey90	0.425271	blue	QKI-AS-3
CACNA2D1-AS-2	blue	0.969776	0.885467	0.948897	lncRNA	grey90	grey90	grey90	0.425083	blue	CACNA2D1-AS-2
RAB2A-AS-2	blue	0.978474	0.946061	0.871117	lncRNA	grey90	grey90	grey90	0.425074	blue	RAB2A-AS-2
FMC1-LUC7L2-AS-2	blue	0.94443	0.422005	0.890997	lncRNA	grey90	grey90	grey90	0.424817	blue	FMC1-LUC7L2-AS-2
TMEM87A-AS-1	blue	0.962086	0.87912	0.937191	lncRNA	grey90	grey90	grey90	0.424723	blue	TMEM87A-AS-1
LINC-HERPUD2-1	blue	0.859897	0.190203	0.69356	lncRNA	grey90	grey90	grey90	0.424289	blue	LINC-HERPUD2-1
ENSG00000115446	blue	0.858495	0.8706	0.768812	protein_coding	grey90	grey90	grey90	0.424125	blue	UNC50
IFI16-AS-1	blue	0.947781	0.00432865	0.00065591	lncRNA	grey90	green	green	0.422589	blue	IFI16-AS-1
ENSG00000109771	blue	0.396108	0.720577	0.870055	protein_coding	grey90	grey90	grey90	0.422457	blue	LRP2BP
ENSG00000117139	blue	0.894718	0.491092	0.983173	protein_coding	grey90	grey90	grey90	0.422226	blue	KDM5B
ENSG00000055732	blue	0.976693	0.671065	0.793792	protein_coding	grey90	grey90	grey90	0.422106	blue	MCOLN3
LINC-TRMO-4	blue	0.973493	0.791678	0.950568	lncRNA	grey90	grey90	grey90	0.421477	blue	LINC-TRMO-4
CRLF3-AS-1	blue	0.934034	0.364582	0.966669	lncRNA	grey90	grey90	grey90	0.421182	blue	CRLF3-AS-1
ENSG00000279348	blue	0.722201	0.715477	0.830381	TEC	grey90	grey90	grey90	0.421039	blue	AC012513.3
LINC-ZNF484-1	blue	0.958119	0.981152	0.864678	lncRNA	grey90	grey90	grey90	0.420645	blue	LINC-ZNF484-1
SYK-AS-1	blue	0.995949	0.362041	0.740504	lncRNA	grey90	grey90	grey90	0.42059	blue	SYK-AS-1
ENSG00000033170	blue	0.191226	0.739807	0.622893	protein_coding	grey90	grey90	grey90	0.420424	blue	FUT8
SPOP-AS-2	blue	0.955108	0.373774	0.495112	lncRNA	grey90	grey90	grey90	0.420196	blue	SPOP-AS-2
LINC-TGFBR2-2	blue	0.905531	0.470686	0.730615	lncRNA	grey90	grey90	grey90	0.419669	blue	LINC-TGFBR2-2
LINC-SLC35G3-1	blue	0.989933	0.920813	0.894518	lncRNA	grey90	grey90	grey90	0.419222	blue	LINC-SLC35G3-1
GBP3-AS-1	blue	0.951502	0.738339	0.975859	lncRNA	grey90	grey90	grey90	0.419035	blue	GBP3-AS-1
ENSG00000009413	blue	0.998168	0.538443	0.547541	protein_coding	grey90	grey90	grey90	0.418593	blue	REV3L
ENSG00000135164	blue	0.995949	0.0860213	0.261366	protein_coding	grey90	grey90	grey90	0.418532	blue	DMTF1
DOCK11-AS-5	blue	0.985281	0.839517	0.895034	lncRNA	grey90	grey90	grey90	0.418451	blue	DOCK11-AS-5
MTRF1-AS-3	blue	0.834693	0.995615	0.886417	lncRNA	grey90	grey90	grey90	0.417554	blue	MTRF1-AS-3
ENSG00000196937	blue	0.981563	0.63419	0.437228	protein_coding	grey90	grey90	grey90	0.417502	blue	FAM3C
POLK-AS-1	blue	0.952599	0.627162	0.798162	lncRNA	grey90	grey90	grey90	0.416507	blue	POLK-AS-1
LINC-SERF1A-3	blue	0.945216	0.552634	0.791655	lncRNA	grey90	grey90	grey90	0.416492	blue	LINC-SERF1A-3
AKAP13-AS-4	blue	0.998021	0.968233	0.840925	lncRNA	grey90	grey90	grey90	0.416231	blue	AKAP13-AS-4
ENSG00000109339	blue	0.981852	0.946606	0.855848	polymorphic_pseudogene	grey90	grey90	grey90	0.414681	blue	MAPK10
ENSG00000241058	blue	0.983978	0.946627	0.989208	protein_coding	grey90	grey90	grey90	0.414552	blue	NSUN6
LINC-CDYL-16	blue	0.999571	0.953153	0.959562	lncRNA	grey90	grey90	grey90	0.413693	blue	LINC-CDYL-16
ENSG00000120215	blue	0.998016	0.409286	0.495806	protein_coding	grey90	grey90	grey90	0.413529	blue	MLANA
BCL11B-AS-4	blue	0.96	0.905036	0.4805	lncRNA	grey90	grey90	grey90	0.413262	blue	BCL11B-AS-4
LINC-FOXO1-2	blue	0.907697	0.967277	0.746366	lncRNA	grey90	grey90	grey90	0.412542	blue	LINC-FOXO1-2
LINC-RASGEF1A-1	blue	0.975604	0.836416	0.738608	lncRNA	grey90	grey90	grey90	0.412523	blue	LINC-RASGEF1A-1
ENSG00000128536	blue	0.947781	0.974208	0.953792	protein_coding	grey90	grey90	grey90	0.412477	blue	CDHR3
ENSG00000224981	blue	0.985128	0.920368	0.728298	processed_pseudogene	grey90	grey90	grey90	0.41239	blue	AC000367.1
ENSG00000123219	blue	0.945711	0.560378	0.708448	protein_coding	grey90	grey90	grey90	0.412284	blue	CENPK
LINC-NPIPA2-1	blue	0.998168	0.857756	0.716881	lncRNA	grey90	grey90	grey90	0.412192	blue	LINC-NPIPA2-1
LINC-PRPF4B-1	blue	0.942732	0.601059	0.374493	lncRNA	grey90	grey90	grey90	0.411847	blue	LINC-PRPF4B-1
TXK-AS-1	blue	0.965247	0.91312	0.217082	lncRNA	grey90	grey90	grey90	0.410929	blue	TXK-AS-1
ENSG00000092421	blue	0.567459	0.929582	0.808362	protein_coding	grey90	grey90	grey90	0.410832	blue	SEMA6A
LINC-ACTR3-3	blue	0.947781	0.435221	0.489509	lncRNA	grey90	grey90	grey90	0.409942	blue	LINC-ACTR3-3
LCP2-AS-1	blue	0.780014	0.838202	0.927919	lncRNA	grey90	grey90	grey90	0.409753	blue	LCP2-AS-1
RIPOR2-AS-4	blue	0.890159	0.987498	0.794819	lncRNA	grey90	grey90	grey90	0.408875	blue	RIPOR2-AS-4
ENSG00000137764	blue	0.985128	0.933019	0.990829	protein_coding	grey90	grey90	grey90	0.408563	blue	MAP2K5
VAV3-AS-1	blue	0.999571	0.0214659	0.332094	lncRNA	grey90	grey90	grey90	0.408121	blue	VAV3-AS-1
LINC-ZFP14-2	blue	0.952599	0.438683	0.771183	lncRNA	grey90	grey90	grey90	0.407967	blue	LINC-ZFP14-2
ECHDC1-AS-2	blue	0.786066	0.598391	0.262762	lncRNA	grey90	grey90	grey90	0.407728	blue	ECHDC1-AS-2
LINC-DOCK10-2	blue	0.86722	0.527681	0.887818	lncRNA	grey90	grey90	grey90	0.407663	blue	LINC-DOCK10-2
CARD11-AS-4	blue	0.995038	0.376698	0.260335	lncRNA	grey90	grey90	grey90	0.407501	blue	CARD11-AS-4
ENSG00000164989	blue	0.875007	0.981152	0.793674	protein_coding	grey90	grey90	grey90	0.407199	blue	CCDC171
TTC39C-AS-3	blue	0.955108	0.649283	0.983173	lncRNA	grey90	grey90	grey90	0.407055	blue	TTC39C-AS-3
ACO1-AS-2	blue	0.972243	0.599476	0.446714	lncRNA	grey90	grey90	grey90	0.406485	blue	ACO1-AS-2
PRKCB-AS-3	blue	0.9963	0.61195	0.848495	lncRNA	grey90	grey90	grey90	0.405879	blue	PRKCB-AS-3
LINC-SH3BGRL-1	blue	0.962086	0.976527	0.986648	lncRNA	grey90	grey90	grey90	0.40562	blue	LINC-SH3BGRL-1
LINC-DCBLD2-1	blue	0.985281	0.998718	0.899822	lncRNA	grey90	grey90	grey90	0.405335	blue	LINC-DCBLD2-1
LINC-UBE2E3-1	blue	0.859897	0.820412	0.864351	lncRNA	grey90	grey90	grey90	0.404693	blue	LINC-UBE2E3-1
ENSG00000046653	blue	0.989291	0.10212	0.0513651	protein_coding	grey90	grey90	grey90	0.404608	blue	GPM6B
LINC-HRH4-2	blue	0.941993	0.96635	0.765868	lncRNA	grey90	grey90	grey90	0.404154	blue	LINC-HRH4-2
LINC-FOXD4L6-9	blue	0.955973	0.335586	0.644481	lncRNA	grey90	grey90	grey90	0.404071	blue	LINC-FOXD4L6-9
TENT2-AS-5	blue	0.978474	0.651986	0.848651	lncRNA	grey90	grey90	grey90	0.403949	blue	TENT2-AS-5
TRPS1-AS-5	blue	0.947781	0.96814	0.785169	lncRNA	grey90	grey90	grey90	0.403676	blue	TRPS1-AS-5
LINC-ANAPC4-3	blue	0.981852	0.858826	0.886417	lncRNA	grey90	grey90	grey90	0.403217	blue	LINC-ANAPC4-3
LPP-AS-3	blue	0.937147	0.918408	0.510214	lncRNA	grey90	grey90	grey90	0.40293	blue	LPP-AS-3
NEK7-AS-1	blue	0.998542	0.830658	0.983173	lncRNA	grey90	grey90	grey90	0.40293	blue	NEK7-AS-1
LY9-AS-1	blue	0.978474	0.912424	0.923369	lncRNA	grey90	grey90	grey90	0.402741	blue	LY9-AS-1
SRP54-AS-1	blue	0.994165	0.91312	0.984832	lncRNA	grey90	grey90	grey90	0.402688	blue	SRP54-AS-1
ENSG00000124091	blue	0.985281	0.964541	0.867949	protein_coding	grey90	grey90	grey90	0.401968	blue	GCNT7
ENSG00000171109	blue	0.915499	0.968233	0.514643	protein_coding	grey90	grey90	grey90	0.401777	blue	MFN1
CAMK4-AS-2	blue	0.627232	0.364871	0.848495	lncRNA	grey90	grey90	grey90	0.401774	blue	CAMK4-AS-2
ENSG00000188343	blue	0.941802	0.434142	0.700979	protein_coding	grey90	grey90	grey90	0.401772	blue	FAM92A
ENSG00000253558	blue	0.97937	0.522594	0.467112	transcribed_processed_pseudogene	grey90	grey90	grey90	0.39997	blue	AC024568.1
KDM6A-AS-1	blue	0.998168	0.694767	0.934488	lncRNA	grey90	grey90	grey90	0.399629	blue	KDM6A-AS-1
ENSG00000279202	blue	0.99409	0.243849	0.683738	TEC	grey90	grey90	grey90	0.399527	blue	AC130448.1
ENSG00000264343	blue	0.899529	0.77492	0.81696	protein_coding	grey90	grey90	grey90	0.39838	blue	NOTCH2NLA
DPYD-AS-6	blue	0.906088	0.74321	0.934405	lncRNA	grey90	grey90	grey90	0.397757	blue	DPYD-AS-6
ATXN1-AS-2	blue	0.998021	0.648016	0.632898	lncRNA	grey90	grey90	grey90	0.397636	blue	ATXN1-AS-2
DENND1A-AS-5	blue	0.998021	0.854436	0.972769	lncRNA	grey90	grey90	grey90	0.396398	blue	DENND1A-AS-5
GTF2I-AS-2	blue	0.985281	0.952994	0.701674	lncRNA	grey90	grey90	grey90	0.39598	blue	GTF2I-AS-2
TNRC6B-AS-4	blue	0.978474	0.97939	0.83664	lncRNA	grey90	grey90	grey90	0.395875	blue	TNRC6B-AS-4
ENSG00000204767	blue	0.968788	0.863901	0.934168	protein_coding	grey90	grey90	grey90	0.39562	blue	INSYN2B
LINC-AC005670.2-1	blue	0.191226	0.95017	0.278623	lncRNA	grey90	grey90	grey90	0.3951	blue	LINC-AC005670.2-1
ZFX-AS-4	blue	0.999571	0.987498	0.846782	lncRNA	grey90	grey90	grey90	0.394943	blue	ZFX-AS-4
LINC-P2RX7-3	blue	0.998021	0.601526	0.887209	lncRNA	grey90	grey90	grey90	0.39492	blue	LINC-P2RX7-3
ENSG00000118600	blue	0.94826	0.919788	0.769264	protein_coding	grey90	grey90	grey90	0.394909	blue	RXYLT1
IKZF1-AS-2	blue	0.835858	0.882824	0.934534	lncRNA	grey90	grey90	grey90	0.394175	blue	IKZF1-AS-2
UBE2E3-AS-2	blue	0.968788	0.958152	0.489663	lncRNA	grey90	grey90	grey90	0.39375	blue	UBE2E3-AS-2
CAMK2D-AS-1	blue	0.833624	0.280949	0.0384846	lncRNA	grey90	green	green	0.393654	blue	CAMK2D-AS-1
ENSG00000234232	blue	0.941447	0.683081	0.891758	transcribed_unprocessed_pseudogene	grey90	grey90	grey90	0.39356	blue	AC243772.3
SATB1-AS-1	blue	0.955108	0.800683	0.886536	lncRNA	grey90	grey90	grey90	0.393236	blue	SATB1-AS-1
LINC-ACAT1-1	blue	0.969776	0.559502	0.318038	lncRNA	grey90	grey90	grey90	0.39312	blue	LINC-ACAT1-1
EIF4ENIF1-AS-2	blue	0.885631	0.965806	0.668121	lncRNA	grey90	grey90	grey90	0.392802	blue	EIF4ENIF1-AS-2
CHST11-AS-2	blue	0.998542	0.37365	0.379403	lncRNA	grey90	grey90	grey90	0.392101	blue	CHST11-AS-2
SLC25A15-AS-1	blue	0.934034	0.69402	0.936744	lncRNA	grey90	grey90	grey90	0.39186	blue	SLC25A15-AS-1
APBB1IP-AS-1	blue	0.976127	0.686357	0.648751	lncRNA	grey90	grey90	grey90	0.391282	blue	APBB1IP-AS-1
LINC-TMEM248-4	blue	0.859897	0.801374	0.590032	lncRNA	grey90	grey90	grey90	0.390865	blue	LINC-TMEM248-4
ENSG00000161912	blue	0.955108	0.960274	0.923996	transcribed_unprocessed_pseudogene	grey90	grey90	grey90	0.390858	blue	ADCY10P1
LINC-MAT2B-1	blue	0.945833	0.357543	0.487195	lncRNA	grey90	grey90	grey90	0.390755	blue	LINC-MAT2B-1
SON-AS-1	blue	0.859897	0.966921	0.310937	lncRNA	grey90	grey90	grey90	0.390559	blue	SON-AS-1
LINC-OSR1-1	blue	0.859897	0.948229	0.727095	lncRNA	grey90	grey90	grey90	0.388789	blue	LINC-OSR1-1
ENSG00000106258	blue	0.819791	0.393439	0.155342	protein_coding	grey90	grey90	grey90	0.38773	blue	CYP3A5
ENSG00000175106	blue	0.998168	0.961483	0.903189	protein_coding	grey90	grey90	grey90	0.3876	blue	TVP23C
LINC-MINPP1-2	blue	0.9963	0.810535	0.985006	lncRNA	grey90	grey90	grey90	0.386829	blue	LINC-MINPP1-2
LINC-TLK1-1	blue	0.930998	0.842239	0.953282	lncRNA	grey90	grey90	grey90	0.386301	blue	LINC-TLK1-1
RIPOR2-AS-3	blue	0.90418	0.0805832	0.00084151	lncRNA	grey90	green	green	0.386067	blue	RIPOR2-AS-3
STIM1-AS-4	blue	0.995038	0.827392	0.81295	lncRNA	grey90	grey90	grey90	0.385796	blue	STIM1-AS-4
ATXN1-AS-3	blue	0.947781	0.853727	0.964751	lncRNA	grey90	grey90	grey90	0.385492	blue	ATXN1-AS-3
ENSG00000173041	blue	0.946651	0.394036	0.64602	protein_coding	grey90	grey90	grey90	0.384818	blue	ZNF680
ENSG00000186409	blue	0.985281	0.805325	0.883495	protein_coding	grey90	grey90	grey90	0.384817	blue	CCDC30
VAC14-AS-3	blue	0.807468	0.670177	0.543645	lncRNA	grey90	grey90	grey90	0.384538	blue	VAC14-AS-3
POU5F1B-AS-1	blue	0.912229	0.389656	0.95973	lncRNA	grey90	grey90	grey90	0.384417	blue	POU5F1B-AS-1
LINC-ZNF484-2	blue	0.753229	0.987586	0.784592	lncRNA	grey90	grey90	grey90	0.384019	blue	LINC-ZNF484-2
ENSG00000151445	blue	0.946651	0.400319	0.0347089	protein_coding	grey90	grey90	red	0.383611	blue	VIPAS39
ENSG00000059588	blue	0.995949	0.609292	0.852545	protein_coding	grey90	grey90	grey90	0.383529	blue	TARBP1
ENSG00000219481	blue	0.998542	0.61195	0.857068	protein_coding	grey90	grey90	grey90	0.382581	blue	NBPF1
DUSP22-AS-2	blue	0.841488	0.729638	0.663039	lncRNA	grey90	grey90	grey90	0.38258	blue	DUSP22-AS-2
UTRN-AS-8	blue	0.998021	0.958543	0.865921	lncRNA	grey90	grey90	grey90	0.382325	blue	UTRN-AS-8
CD96-AS-1	blue	0.969776	0.934623	0.879139	lncRNA	grey90	grey90	grey90	0.381667	blue	CD96-AS-1
TVP23C-CDRT4-AS-1	blue	0.97912	0.562354	0.874217	lncRNA	grey90	grey90	grey90	0.380362	blue	TVP23C-CDRT4-AS-1
SSH2-AS-3	blue	0.978474	0.526088	0.670473	lncRNA	grey90	grey90	grey90	0.380075	blue	SSH2-AS-3
LINC-LTN1-3	blue	0.989291	0.909627	0.918074	lncRNA	grey90	grey90	grey90	0.379859	blue	LINC-LTN1-3
DTNBP1-AS-1	blue	0.976311	0.689492	0.602537	lncRNA	grey90	grey90	grey90	0.378701	blue	DTNBP1-AS-1
ENSG00000270977	blue	0.915499	0.875208	0.964582	transcribed_processed_pseudogene	grey90	grey90	grey90	0.378614	blue	AC015849.5
ENSG00000173588	blue	0.953396	0.297224	0.766449	protein_coding	grey90	grey90	grey90	0.378384	blue	CEP83
PAXBP1-AS-2	blue	0.915499	0.915579	0.987779	lncRNA	grey90	grey90	grey90	0.377954	blue	PAXBP1-AS-2
ENSG00000196597	blue	0.433807	0.644339	0.660775	protein_coding	grey90	grey90	grey90	0.377356	blue	ZNF782
ENSG00000122484	blue	0.703232	0.971849	0.974161	protein_coding	grey90	grey90	grey90	0.377017	blue	RPAP2
ENSG00000223804	blue	0.994009	0.793881	0.671886	transcribed_unprocessed_pseudogene	grey90	grey90	grey90	0.37593	blue	AC244669.1
LINC-LRP5L-14	blue	0.978474	0.992508	0.85751	lncRNA	grey90	grey90	grey90	0.375389	blue	LINC-LRP5L-14
ENSG00000188234	blue	0.998542	0.33121	0.149265	protein_coding	grey90	grey90	grey90	0.375362	blue	AGAP4
LINC-MGAT1-2	blue	0.915499	0.919788	0.899605	lncRNA	grey90	grey90	grey90	0.375241	blue	LINC-MGAT1-2
SIDT1-AS-2	blue	0.998542	0.986065	0.948537	lncRNA	grey90	grey90	grey90	0.375151	blue	SIDT1-AS-2
ZNF790-AS-1	blue	0.941993	0.727822	0.847745	lncRNA	grey90	grey90	grey90	0.375076	blue	ZNF790-AS-1
BCL2L1-AS-5	blue	0.915499	0.868263	0.902206	lncRNA	grey90	grey90	grey90	0.373683	blue	BCL2L1-AS-5
MYL4-AS-1	blue	0.998542	0.509136	0.789085	lncRNA	grey90	grey90	grey90	0.373369	blue	MYL4-AS-1
ENSG00000073331	blue	0.835858	0.749337	0.927919	protein_coding	grey90	grey90	grey90	0.372382	blue	ALPK1
LINC-CAAP1-2	blue	0.983131	0.883388	0.951056	lncRNA	grey90	grey90	grey90	0.372088	blue	LINC-CAAP1-2
LINC-TMLHE-1	blue	0.540783	0.962711	0.687186	lncRNA	grey90	grey90	grey90	0.371747	blue	LINC-TMLHE-1
LINC-GRSF1-2	blue	0.981563	0.95326	0.987779	lncRNA	grey90	grey90	grey90	0.371693	blue	LINC-GRSF1-2
ENSG00000164169	blue	0.335256	0.535821	0.657717	protein_coding	grey90	grey90	grey90	0.371037	blue	PRMT9
RNASEH2B-AS-3	blue	0.881971	0.893936	0.912039	lncRNA	grey90	grey90	grey90	0.369443	blue	RNASEH2B-AS-3
ENSG00000230982	blue	0.753229	0.572026	0.293466	processed_pseudogene	grey90	grey90	grey90	0.368966	blue	DSTNP1
ENSG00000166004	blue	0.998975	0.73768	0.904311	protein_coding	grey90	grey90	grey90	0.368502	blue	CEP295
SMAD4-AS-2	blue	0.998021	0.8353	0.769955	lncRNA	grey90	grey90	grey90	0.368421	blue	SMAD4-AS-2
ENSG00000134717	blue	0.609155	0.738339	0.912039	protein_coding	grey90	grey90	grey90	0.368299	blue	BTF3L4
LINC-SCUBE1-1	blue	0.989291	0.941872	0.714687	lncRNA	grey90	grey90	grey90	0.36801	blue	LINC-SCUBE1-1
PCNX4-AS-1	blue	0.985128	0.834705	0.941767	lncRNA	grey90	grey90	grey90	0.368007	blue	PCNX4-AS-1
SLC38A4-AS-1	blue	0.433807	0.253385	0.305098	lncRNA	grey90	grey90	grey90	0.367046	blue	SLC38A4-AS-1
VPS54-AS-1	blue	0.995038	0.851119	0.988379	lncRNA	grey90	grey90	grey90	0.366678	blue	VPS54-AS-1
ENSG00000154175	blue	0.946651	0.550928	0.951195	protein_coding	grey90	grey90	grey90	0.366447	blue	ABI3BP
ST6GAL1-AS-2	blue	0.989291	0.187165	0.0770162	lncRNA	grey90	grey90	grey90	0.365924	blue	ST6GAL1-AS-2
IWS1-AS-2	blue	0.958119	0.753325	0.950864	lncRNA	grey90	grey90	grey90	0.365032	blue	IWS1-AS-2
JMJD1C-AS-1	blue	0.998021	0.979485	0.678467	lncRNA	grey90	grey90	grey90	0.364813	blue	JMJD1C-AS-1
CHST11-AS-3	blue	0.985281	0.884159	0.979599	lncRNA	grey90	grey90	grey90	0.364664	blue	CHST11-AS-3
NPIPB3-AS-2	blue	0.985128	0.633063	0.884825	lncRNA	grey90	grey90	grey90	0.364467	blue	NPIPB3-AS-2
ENSG00000204852	blue	0.934034	0.588848	0.921505	protein_coding	grey90	grey90	grey90	0.363922	blue	TCTN1
LINC-PPP4R3C-2	blue	0.970428	0.93865	0.855848	lncRNA	grey90	grey90	grey90	0.36366	blue	LINC-PPP4R3C-2
ENSG00000138002	blue	0.958304	0.162867	0.448179	protein_coding	grey90	grey90	grey90	0.363258	blue	IFT172
SPOP-AS-1	blue	0.968788	0.642043	0.808453	lncRNA	grey90	grey90	grey90	0.362594	blue	SPOP-AS-1
CCAR1-AS-2	blue	0.969776	0.545105	0.940277	lncRNA	grey90	grey90	grey90	0.362218	blue	CCAR1-AS-2
KANSL1L-AS-4	blue	0.999571	0.548796	0.438981	lncRNA	grey90	grey90	grey90	0.362195	blue	KANSL1L-AS-4
ADGRL1-AS-1	blue	0.998021	0.708088	0.863729	lncRNA	grey90	grey90	grey90	0.361734	blue	ADGRL1-AS-1
ENSG00000158467	blue	0.50765	0.928171	0.675195	protein_coding	grey90	grey90	grey90	0.361238	blue	AHCYL2
ENSG00000188921	blue	0.952599	0.97353	0.87834	protein_coding	grey90	grey90	grey90	0.360276	blue	HACD4
ENSG00000108010	blue	0.899529	0.51337	0.812592	protein_coding	grey90	grey90	grey90	0.360033	blue	GLRX3
ENSG00000146243	blue	0.944387	0.927825	0.772663	protein_coding	grey90	grey90	grey90	0.360017	blue	IRAK1BP1
LINC-FO681492.1-3	blue	0.915499	0.836198	0.940277	lncRNA	grey90	grey90	grey90	0.359978	blue	LINC-FO681492.1-3
INPP5D-AS-3	blue	0.96	0.805325	0.986078	lncRNA	grey90	grey90	grey90	0.359752	blue	INPP5D-AS-3
ENSG00000139974	blue	0.945833	0.504739	0.334514	protein_coding	grey90	grey90	grey90	0.359656	blue	SLC38A6
COP1-AS-1	blue	0.968788	0.989928	0.740159	lncRNA	grey90	grey90	grey90	0.359614	blue	COP1-AS-1
TNRC6B-AS-2	blue	0.995694	0.916692	0.748637	lncRNA	grey90	grey90	grey90	0.359438	blue	TNRC6B-AS-2
SNTB1-AS-2	blue	0.96012	0.0152447	0.0181161	lncRNA	grey90	green	green	0.359277	blue	SNTB1-AS-2
U2SURP-AS-4	blue	0.610103	0.526308	0.11359	lncRNA	grey90	grey90	grey90	0.357297	blue	U2SURP-AS-4
USP32-AS-2	blue	0.974951	0.946061	0.941266	lncRNA	grey90	grey90	grey90	0.357159	blue	USP32-AS-2
ENSG00000211445	blue	0.724093	0.857584	0.552191	protein_coding	grey90	grey90	grey90	0.356503	blue	GPX3
TRPS1-AS-2	blue	0.968788	0.773118	0.390381	lncRNA	grey90	grey90	grey90	0.356345	blue	TRPS1-AS-2
TGM6-AS-1	blue	0.889573	0.322237	0.890118	lncRNA	grey90	grey90	grey90	0.355837	blue	TGM6-AS-1
ENSG00000225636	blue	0.9963	0.904634	0.91269	processed_pseudogene	grey90	grey90	grey90	0.35544	blue	HNRNPA3P15
ENSG00000088451	blue	0.60556	0.892124	0.753785	protein_coding	grey90	grey90	grey90	0.35516	blue	TGDS
TASOR-AS-1	blue	0.804731	0.476402	0.111767	lncRNA	grey90	grey90	grey90	0.354817	blue	TASOR-AS-1
LINC-MAGEC2-3	blue	0.998542	0.967277	0.934168	lncRNA	grey90	grey90	grey90	0.35423	blue	LINC-MAGEC2-3
ENSG00000144451	blue	0.914059	0.753222	0.82042	protein_coding	grey90	grey90	grey90	0.353589	blue	SPAG16
LINC-WDR1-2	blue	0.932878	0.738339	0.278475	lncRNA	grey90	grey90	grey90	0.353395	blue	LINC-WDR1-2
ENSG00000254463	blue	0.978474	0.924601	0.899794	processed_pseudogene	grey90	grey90	grey90	0.352108	blue	PPIAP41
ROPN1B-AS-1	blue	0.999771	0.948397	0.957997	lncRNA	grey90	grey90	grey90	0.351987	blue	ROPN1B-AS-1
DPYD-AS-4	blue	0.995694	0.923344	0.89855	lncRNA	grey90	grey90	grey90	0.351888	blue	DPYD-AS-4
VPS13C-AS-3	blue	0.998542	0.718779	0.98826	lncRNA	grey90	grey90	grey90	0.351699	blue	VPS13C-AS-3
PPP1CB-AS-1	blue	0.952599	0.40713	0.645266	lncRNA	grey90	grey90	grey90	0.351506	blue	PPP1CB-AS-1
SPDYE21P-AS-1	blue	0.995694	0.371923	0.506532	lncRNA	grey90	grey90	grey90	0.35083	blue	SPDYE21P-AS-1
PPP2R5A-AS-3	blue	0.978474	0.283167	0.903514	lncRNA	grey90	grey90	grey90	0.350635	blue	PPP2R5A-AS-3
ENSG00000173611	blue	0.995949	0.706297	0.754504	protein_coding	grey90	grey90	grey90	0.350526	blue	SCAI
GSAP-AS-3	blue	0.946651	0.0847532	0.0323534	lncRNA	grey90	green	green	0.350023	blue	GSAP-AS-3
ZRSR2-AS-1	blue	0.907697	0.819581	0.206818	lncRNA	grey90	grey90	grey90	0.350012	blue	ZRSR2-AS-1
PRKCA-AS-1	blue	0.99767	0.908568	0.58576	lncRNA	grey90	grey90	grey90	0.349793	blue	PRKCA-AS-1
SYCP3-AS-1	blue	0.834693	0.954056	0.260335	lncRNA	grey90	grey90	grey90	0.348726	blue	SYCP3-AS-1
PLCB1-AS-2	blue	0.998168	0.776095	0.90643	lncRNA	grey90	grey90	grey90	0.348437	blue	PLCB1-AS-2
PRKCB-AS-2	blue	0.998924	0.666557	0.751865	lncRNA	grey90	grey90	grey90	0.348433	blue	PRKCB-AS-2
FOXN3-AS-1	blue	0.946663	0.63543	0.516378	lncRNA	grey90	grey90	grey90	0.348333	blue	FOXN3-AS-1
ENSG00000176153	blue	0.926987	0.930365	0.934405	protein_coding	grey90	grey90	grey90	0.347257	blue	GPX2
ENSG00000134014	blue	0.958119	0.372685	0.390642	protein_coding	grey90	grey90	grey90	0.347253	blue	ELP3
ENSG00000105854	blue	0.998542	0.722928	0.990032	protein_coding	grey90	grey90	grey90	0.347241	blue	PON2
ENSG00000002016	blue	0.907697	0.944298	0.131203	protein_coding	grey90	grey90	grey90	0.346559	blue	RAD52
XRN1-AS-3	blue	0.946651	0.63474	0.998557	lncRNA	grey90	grey90	grey90	0.34612	blue	XRN1-AS-3
MBNL1-AS-3	blue	0.978026	0.725792	0.156656	lncRNA	grey90	grey90	grey90	0.345643	blue	MBNL1-AS-3
LINC-S100B-1	blue	0.986571	0.562354	0.641932	lncRNA	grey90	grey90	grey90	0.34554	blue	LINC-S100B-1
LINC-PPIAL4G-2	blue	0.976693	0.750604	0.768812	lncRNA	grey90	grey90	grey90	0.345397	blue	LINC-PPIAL4G-2
LINC-PPIAL4C-4	blue	0.851261	0.927613	0.744499	lncRNA	grey90	grey90	grey90	0.345078	blue	LINC-PPIAL4C-4
ENSG00000125245	blue	0.954273	0.949855	0.873513	protein_coding	grey90	grey90	grey90	0.344905	blue	GPR18
ENSG00000120860	blue	0.859897	0.931614	0.997635	protein_coding	grey90	grey90	grey90	0.344867	blue	WASHC3
ENSG00000203737	blue	0.958304	0.620399	0.531921	protein_coding	grey90	grey90	grey90	0.343892	blue	GPR52
ENSG00000163617	blue	0.932646	0.892826	0.655905	protein_coding	grey90	grey90	grey90	0.343794	blue	CCDC191
LINC-PBDC1-2	blue	0.95677	0.847065	0.95973	lncRNA	grey90	grey90	grey90	0.343752	blue	LINC-PBDC1-2
ENSG00000111300	blue	0.863815	0.717687	0.412399	protein_coding	grey90	grey90	grey90	0.343409	blue	NAA25
ENSG00000285420	blue	0.915499	0.709621	0.0572293	unitary_pseudogene	grey90	grey90	grey90	0.343345	blue	AC011342.1
ENSG00000169372	blue	0.913719	0.966921	0.979579	protein_coding	grey90	grey90	grey90	0.342754	blue	CRADD
ENSG00000049883	blue	0.965428	0.581432	0.594827	protein_coding	grey90	grey90	grey90	0.342622	blue	PTCD2
UBE2R2-AS-1	blue	0.90418	0.944089	0.572181	lncRNA	grey90	grey90	grey90	0.34211	blue	UBE2R2-AS-1
AFF1-AS-2	blue	0.913719	0.836904	0.29736	lncRNA	grey90	grey90	grey90	0.342075	blue	AFF1-AS-2
ENSG00000172650	blue	0.985281	0.217082	0.407749	protein_coding	grey90	grey90	grey90	0.34137	blue	AGAP5
ENSG00000126861	blue	0.958304	0.725792	0.946639	protein_coding	grey90	grey90	grey90	0.341214	blue	OMG
LINC-C1QTNF3-AMACR-1	blue	0.901075	0.356918	0.993827	lncRNA	grey90	grey90	grey90	0.340581	blue	LINC-C1QTNF3-AMACR-1
ENSG00000117528	blue	0.941993	0.653083	0.983852	protein_coding	grey90	grey90	grey90	0.339831	blue	ABCD3
PPP3CC-AS-3	blue	0.982604	0.946606	0.970519	lncRNA	grey90	grey90	grey90	0.339265	blue	PPP3CC-AS-3
MYBL1-AS-1	blue	0.908331	0.297224	0.744499	lncRNA	grey90	grey90	grey90	0.33847	blue	MYBL1-AS-1
ENSG00000171217	blue	0.991542	0.493272	0.639409	protein_coding	grey90	grey90	grey90	0.337297	blue	CLDN20
SLC25A30-AS-1	blue	0.998542	0.946061	0.585614	lncRNA	grey90	grey90	grey90	0.337104	blue	SLC25A30-AS-1
ETS1-AS-2	blue	0.773079	0.881401	0.0289678	lncRNA	grey90	green	green	0.336892	blue	ETS1-AS-2
ENSG00000172766	blue	0.946651	0.281227	0.970671	protein_coding	grey90	grey90	grey90	0.336724	blue	NAA16
ANAPC7-AS-3	blue	0.958119	0.865862	0.436244	lncRNA	grey90	grey90	grey90	0.336577	blue	ANAPC7-AS-3
FOXN3-AS-4	blue	0.999571	0.600489	0.383085	lncRNA	grey90	grey90	grey90	0.336349	blue	FOXN3-AS-4
GMDS-AS-2	blue	0.947781	0.850482	0.401054	lncRNA	grey90	grey90	grey90	0.336276	blue	GMDS-AS-2
ENSG00000145246	blue	0.947781	0.694767	0.621001	protein_coding	grey90	grey90	grey90	0.336097	blue	ATP10D
ENSG00000003987	blue	0.976127	0.843848	0.829742	protein_coding	grey90	grey90	grey90	0.335431	blue	MTMR7
ZFX-AS-1	blue	0.989933	0.836566	0.848495	lncRNA	grey90	grey90	grey90	0.335189	blue	ZFX-AS-1
ENSG00000213204	blue	0.901069	0.671977	0.675043	protein_coding	grey90	grey90	grey90	0.335184	blue	AL049697.1
LINC-PCED1B-3	blue	0.95677	0.887137	0.890847	lncRNA	grey90	grey90	grey90	0.335134	blue	LINC-PCED1B-3
ENSG00000181450	blue	0.97411	0.935264	0.849842	protein_coding	grey90	grey90	grey90	0.334884	blue	ZNF678
ENSG00000125703	blue	0.947781	0.799349	0.465825	protein_coding	grey90	grey90	grey90	0.334424	blue	ATG4C
HK1-AS-1	blue	0.988079	0.818353	0.987779	lncRNA	grey90	grey90	grey90	0.333877	blue	HK1-AS-1
ENSG00000138246	blue	0.786066	0.831686	0.75342	protein_coding	grey90	grey90	grey90	0.333277	blue	DNAJC13
LINC-SQOR-3	blue	0.995038	0.944089	0.909861	lncRNA	grey90	grey90	grey90	0.333253	blue	LINC-SQOR-3
FNIP1-AS-1	blue	0.998542	0.756172	0.90723	lncRNA	grey90	grey90	grey90	0.332978	blue	FNIP1-AS-1
SIK3-AS-3	blue	0.999571	0.962385	0.451431	lncRNA	grey90	grey90	grey90	0.332863	blue	SIK3-AS-3
ENSG00000188352	blue	0.958304	0.674768	0.972769	protein_coding	grey90	grey90	grey90	0.332417	blue	FOCAD
ENSG00000171094	blue	0.913719	0.738339	0.170529	protein_coding	grey90	grey90	grey90	0.331917	blue	ALK
MDFIC2-AS-1	blue	0.915499	0.536133	0.923996	lncRNA	grey90	grey90	grey90	0.331694	blue	MDFIC2-AS-1
OXA1L-AS-1	blue	0.967543	0.160363	0.869545	lncRNA	grey90	grey90	grey90	0.330791	blue	OXA1L-AS-1
OR6B2-AS-1	blue	0.978474	0.405814	0.432635	lncRNA	grey90	grey90	grey90	0.330154	blue	OR6B2-AS-1
ENSG00000151665	blue	0.889573	0.969756	0.791396	protein_coding	grey90	grey90	grey90	0.329813	blue	PIGF
CCDC88C-AS-1	blue	0.999571	0.119607	0.030004	lncRNA	grey90	green	green	0.329251	blue	CCDC88C-AS-1
LINC-MARK1-8	blue	0.998021	0.56566	0.940276	lncRNA	grey90	grey90	grey90	0.32812	blue	LINC-MARK1-8
ENSG00000148459	blue	0.885631	0.61472	0.430635	protein_coding	grey90	grey90	grey90	0.328001	blue	PDSS1
SKAP1-AS-4	blue	0.969776	0.951282	0.87593	lncRNA	grey90	grey90	grey90	0.327306	blue	SKAP1-AS-4
OTUD4-AS-1	blue	0.947781	0.930638	0.465516	lncRNA	grey90	grey90	grey90	0.326977	blue	OTUD4-AS-1
LINC-XPA-1	blue	0.859897	0.919806	0.975276	lncRNA	grey90	grey90	grey90	0.326891	blue	LINC-XPA-1
ENSG00000279621	blue	0.998542	0.992055	0.781012	TEC	grey90	grey90	grey90	0.326039	blue	AC020978.8
PI4K2B-AS-2	blue	0.995038	0.503774	0.344025	lncRNA	grey90	grey90	grey90	0.325423	blue	PI4K2B-AS-2
CCND3-AS-1	blue	0.969776	0.394986	0.116659	lncRNA	grey90	grey90	grey90	0.325333	blue	CCND3-AS-1
PAQR3-AS-3	blue	0.946651	0.930339	0.993827	lncRNA	grey90	grey90	grey90	0.325106	blue	PAQR3-AS-3
ENSG00000163946	blue	0.970685	0.988631	0.981462	protein_coding	grey90	grey90	grey90	0.324699	blue	TASOR
ENSG00000132570	blue	0.990367	0.777347	0.939219	protein_coding	grey90	grey90	grey90	0.324656	blue	PCBD2
ELMO1-AS-2	blue	0.946651	0.964431	0.716033	lncRNA	grey90	grey90	grey90	0.323787	blue	ELMO1-AS-2
FOXJ3-AS-2	blue	0.858491	0.932333	0.648929	lncRNA	grey90	grey90	grey90	0.323707	blue	FOXJ3-AS-2
OSGIN2-AS-1	blue	0.981563	0.829715	0.952159	lncRNA	grey90	grey90	grey90	0.323543	blue	OSGIN2-AS-1
AC005154.5-AS-2	blue	0.952599	0.727822	0.795743	lncRNA	grey90	grey90	grey90	0.323509	blue	AC005154.5-AS-2
FEZ1-AS-1	blue	0.996824	0.892116	0.91408	lncRNA	grey90	grey90	grey90	0.323487	blue	FEZ1-AS-1
LINC-HABP2-3	blue	0.99409	0.966921	0.91029	lncRNA	grey90	grey90	grey90	0.323156	blue	LINC-HABP2-3
MTUS2-AS-1	blue	0.998542	0.828647	0.786541	lncRNA	grey90	grey90	grey90	0.323054	blue	MTUS2-AS-1
LINC-FAM98A-15	blue	0.973422	0.987498	0.994898	lncRNA	grey90	grey90	grey90	0.322838	blue	LINC-FAM98A-15
USP25-AS-1	blue	0.965247	0.899047	0.968907	lncRNA	grey90	grey90	grey90	0.322059	blue	USP25-AS-1
ENSG00000156171	blue	0.955108	0.55162	0.918189	protein_coding	grey90	grey90	grey90	0.322003	blue	DRAM2
NUBPL-AS-2	blue	0.999571	0.722588	0.93014	lncRNA	grey90	grey90	grey90	0.321999	blue	NUBPL-AS-2
ENSG00000259984	blue	0.434175	0.694767	0.702402	unprocessed_pseudogene	grey90	grey90	grey90	0.32183	blue	AL928711.1
DNMBP-AS-2	blue	0.998168	0.416261	0.658868	lncRNA	grey90	grey90	grey90	0.321698	blue	DNMBP-AS-2
ENSG00000147996	blue	0.947781	0.841877	0.778554	protein_coding	grey90	grey90	grey90	0.320898	blue	CBWD5
IL17RB-AS-1	blue	0.998021	0.954792	0.852903	lncRNA	grey90	grey90	grey90	0.320539	blue	IL17RB-AS-1
REV1-AS-1	blue	0.958304	0.99789	0.871032	lncRNA	grey90	grey90	grey90	0.320321	blue	REV1-AS-1
LINC-DYRK2-1	blue	0.995694	0.749337	0.845295	lncRNA	grey90	grey90	grey90	0.319904	blue	LINC-DYRK2-1
ENSG00000124134	blue	0.78137	0.922013	0.318228	protein_coding	grey90	grey90	grey90	0.319523	blue	KCNS1
ENSG00000280433	blue	0.913719	0.59531	0.994231	protein_coding	grey90	grey90	grey90	0.319295	blue	FP565260.6
PLAC9-AS-1	blue	0.87308	0.742298	0.524595	lncRNA	grey90	grey90	grey90	0.31921	blue	PLAC9-AS-1
CYFIP2-AS-1	blue	0.969827	0.884853	0.85818	lncRNA	grey90	grey90	grey90	0.319068	blue	CYFIP2-AS-1
ELMO1-AS-4	blue	0.9963	0.995874	0.972769	lncRNA	grey90	grey90	grey90	0.318773	blue	ELMO1-AS-4
ENSG00000086200	blue	0.834693	0.231069	0.68631	protein_coding	grey90	grey90	grey90	0.317636	blue	IPO11
ENSG00000280398	blue	0.934034	0.845394	0.748497	TEC	grey90	grey90	grey90	0.317577	blue	AC005858.3
ACTA2-AS-1	blue	0.946651	0.551025	0.245202	lncRNA	grey90	grey90	grey90	0.317515	blue	ACTA2-AS-1
ENSG00000122550	blue	0.935378	0.417804	0.845999	protein_coding	grey90	grey90	grey90	0.317382	blue	KLHL7
LINC-GRID1-5	blue	0.973955	0.717676	0.890316	lncRNA	grey90	grey90	grey90	0.317039	blue	LINC-GRID1-5
ENSG00000142065	blue	0.975604	0.776095	0.527001	protein_coding	grey90	grey90	grey90	0.31691	blue	ZFP14
DPYD-AS-10	blue	0.994165	0.837409	0.928125	lncRNA	grey90	grey90	grey90	0.316721	blue	DPYD-AS-10
DLEU7-AS-4	blue	0.991493	0.790403	0.745486	lncRNA	grey90	grey90	grey90	0.316674	blue	DLEU7-AS-4
ENSG00000229894	blue	0.999571	0.908556	0.657912	protein_coding	grey90	grey90	grey90	0.316622	blue	GK3P
LINC-TGFBR2-3	blue	0.930998	0.832867	0.891758	lncRNA	grey90	grey90	grey90	0.316439	blue	LINC-TGFBR2-3
ENSG00000118507	blue	0.957688	0.941217	0.902162	protein_coding	grey90	grey90	grey90	0.315792	blue	AKAP7
ENSG00000109775	blue	0.841488	0.915879	0.995392	protein_coding	grey90	grey90	grey90	0.315497	blue	UFSP2
ENSG00000175198	blue	0.9963	0.839517	0.926768	protein_coding	grey90	grey90	grey90	0.315137	blue	PCCA
ENSG00000186260	blue	0.986583	0.805003	0.855595	protein_coding	grey90	grey90	grey90	0.314916	blue	MRTFB
LINC-POLM-1	blue	0.94965	0.560341	0.67846	lncRNA	grey90	grey90	grey90	0.314737	blue	LINC-POLM-1
LINC-ZCCHC13-12	blue	0.995038	0.944298	0.987779	lncRNA	grey90	grey90	grey90	0.31452	blue	LINC-ZCCHC13-12
TC2N-AS-1	blue	0.967543	0.898023	0.971177	lncRNA	grey90	grey90	grey90	0.314427	blue	TC2N-AS-1
TASOR2-AS-1	blue	0.998021	0.948229	0.790262	lncRNA	grey90	grey90	grey90	0.314175	blue	TASOR2-AS-1
LINC-CLEC2D-2	blue	0.965751	0.861526	0.971691	lncRNA	grey90	grey90	grey90	0.312986	blue	LINC-CLEC2D-2
ENSG00000090661	blue	0.998168	0.668222	0.596778	protein_coding	grey90	grey90	grey90	0.312571	blue	CERS4
KIAA1958-AS-1	blue	0.954273	0.946072	0.988379	lncRNA	grey90	grey90	grey90	0.311947	blue	KIAA1958-AS-1
ENSG00000226457	blue	0.999571	0.886981	0.906085	processed_pseudogene	grey90	grey90	grey90	0.311674	blue	RPL22P3
MEF2C-AS-1	blue	0.705171	0.967311	0.503683	lncRNA	grey90	grey90	grey90	0.311408	blue	MEF2C-AS-1
SERPINI1-AS-1	blue	0.820852	0.967267	0.951056	lncRNA	grey90	grey90	grey90	0.309818	blue	SERPINI1-AS-1
ENSG00000279108	blue	0.995038	0.790455	0.677103	TEC	grey90	grey90	grey90	0.309278	blue	AC008537.3
LINC-CU639417.1-6	blue	0.889553	0.748999	0.44281	lncRNA	grey90	grey90	grey90	0.309046	blue	LINC-CU639417.1-6
LINC-PATE3-1	blue	0.96602	0.976883	0.970741	lncRNA	grey90	grey90	grey90	0.308884	blue	LINC-PATE3-1
STEAP1B-AS-2	blue	0.995038	0.437933	0.595141	lncRNA	grey90	grey90	grey90	0.308859	blue	STEAP1B-AS-2
ENSG00000188452	blue	0.83868	0.568593	0.994631	protein_coding	grey90	grey90	grey90	0.308112	blue	CERKL
LINC-TMED7-TICAM2-1	blue	0.998021	0.571973	0.724103	lncRNA	grey90	grey90	grey90	0.307884	blue	LINC-TMED7-TICAM2-1
FBXL5-AS-1	blue	0.947781	0.577316	0.687032	lncRNA	grey90	grey90	grey90	0.306643	blue	FBXL5-AS-1
LINC-PRSS3-3	blue	0.841488	0.467652	0.597044	lncRNA	grey90	grey90	grey90	0.306113	blue	LINC-PRSS3-3
ENSG00000175105	blue	0.998021	0.873861	0.772377	protein_coding	grey90	grey90	grey90	0.305803	blue	ZNF654
LINC-HUS1-2	blue	0.892118	0.851705	0.582844	lncRNA	grey90	grey90	grey90	0.3044	blue	LINC-HUS1-2
ENSG00000134013	blue	0.999274	0.728149	0.682528	protein_coding	grey90	grey90	grey90	0.30424	blue	LOXL2
ENSG00000171044	blue	0.995694	0.99405	0.640304	protein_coding	grey90	grey90	grey90	0.303943	blue	XKR6
ENSG00000104043	blue	0.64863	0.334378	0.451298	protein_coding	grey90	grey90	grey90	0.303752	blue	ATP8B4
MARCHF1-AS-4	blue	0.946651	0.317697	0.199878	lncRNA	grey90	grey90	grey90	0.303116	blue	MARCHF1-AS-4
ENSG00000115993	blue	0.991927	0.33121	0.197079	protein_coding	grey90	grey90	grey90	0.302573	blue	TRAK2
ENSG00000048342	blue	0.326771	0.0966574	0.000265357	protein_coding	grey90	grey90	red	0.301801	blue	CC2D2A
MCM3AP-AS-2	blue	0.955329	0.743684	0.167383	lncRNA	grey90	grey90	grey90	0.301642	blue	MCM3AP-AS-2
LINC-CBWD6-5	blue	0.975604	0.747535	0.860137	lncRNA	grey90	grey90	grey90	0.301392	blue	LINC-CBWD6-5
CELF2-AS-8	blue	0.962086	0.923078	0.661148	lncRNA	grey90	grey90	grey90	0.301225	blue	CELF2-AS-8
ENSG00000160229	blue	0.974781	0.668647	0.724103	protein_coding	grey90	grey90	grey90	0.300844	blue	ZNF66
TMEM25-AS-1	blue	0.892118	0.720577	0.924423	lncRNA	grey90	grey90	grey90	0.30075	blue	TMEM25-AS-1
ENSG00000119203	blue	0.934034	0.530524	0.672803	protein_coding	grey90	grey90	grey90	0.300566	blue	CPSF3
LINC-IRF2-3	blue	0.140047	0.810793	0.324274	lncRNA	grey90	grey90	grey90	0.300442	blue	LINC-IRF2-3
ENSG00000242110	blue	0.975604	0.827501	0.838831	protein_coding	grey90	grey90	grey90	0.299922	blue	AMACR
LINC-PPIL4-2	blue	0.96	0.9788	0.923996	lncRNA	grey90	grey90	grey90	0.299869	blue	LINC-PPIL4-2
ENSG00000178301	blue	0.766394	0.649402	0.757377	protein_coding	grey90	grey90	grey90	0.299712	blue	AQP11
GRB2-AS-2	blue	0.998542	0.941072	0.972769	lncRNA	grey90	grey90	grey90	0.299359	blue	GRB2-AS-2
ENSG00000134146	blue	0.952356	0.657252	0.81728	protein_coding	grey90	grey90	grey90	0.29888	blue	DPH6
LINC-TPTE-24	blue	0.85389	0.725785	0.406321	lncRNA	grey90	grey90	grey90	0.298774	blue	LINC-TPTE-24
ENSG00000140463	blue	0.976127	0.170223	0.33517	protein_coding	grey90	grey90	grey90	0.298525	blue	BBS4
LINC-RNLS-3	blue	0.822393	0.824944	0.682319	lncRNA	grey90	grey90	grey90	0.29846	blue	LINC-RNLS-3
ENSG00000126895	blue	0.969776	0.528938	0.779037	protein_coding	grey90	grey90	grey90	0.2983	blue	AVPR2
ITGB1-AS-3	blue	0.946651	0.917174	0.919413	lncRNA	grey90	grey90	grey90	0.297392	blue	ITGB1-AS-3
TRIM44-AS-1	blue	0.885631	0.480657	0.615827	lncRNA	grey90	grey90	grey90	0.29701	blue	TRIM44-AS-1
ENSG00000138613	blue	0.992725	0.916257	0.878435	protein_coding	grey90	grey90	grey90	0.296665	blue	APH1B
ENSG00000066827	blue	0.968788	0.775917	0.914085	protein_coding	grey90	grey90	grey90	0.296117	blue	ZFAT
LINC-VEZT-2	blue	0.998021	0.926898	0.950568	lncRNA	grey90	grey90	grey90	0.296087	blue	LINC-VEZT-2
LINC-SFTPA1-2	blue	0.995694	0.310217	0.74172	lncRNA	grey90	grey90	grey90	0.295922	blue	LINC-SFTPA1-2
ENSG00000121957	blue	0.905531	0.738422	0.940742	protein_coding	grey90	grey90	grey90	0.295528	blue	GPSM2
SPIN2A-AS-1	blue	0.93306	0.725468	0.707448	lncRNA	grey90	grey90	grey90	0.295505	blue	SPIN2A-AS-1
LINC-CEP68-2	blue	0.970428	0.459837	0.29333	lncRNA	grey90	grey90	grey90	0.295274	blue	LINC-CEP68-2
LINC-DR1-1	blue	0.955108	0.948391	0.883005	lncRNA	grey90	grey90	grey90	0.294948	blue	LINC-DR1-1
MPP7-AS-1	blue	0.968788	0.769362	0.238759	lncRNA	grey90	grey90	grey90	0.294708	blue	MPP7-AS-1
LDLRAD4-AS-5	blue	0.993005	0.692816	0.987779	lncRNA	grey90	grey90	grey90	0.294374	blue	LDLRAD4-AS-5
LINC-LRRC37A2-1	blue	0.995694	0.924917	0.939584	lncRNA	grey90	grey90	grey90	0.293168	blue	LINC-LRRC37A2-1
ENSG00000183336	blue	0.667406	0.941851	0.71975	protein_coding	grey90	grey90	grey90	0.293041	blue	BOLA2
RNF135-AS-1	blue	0.999571	0.428584	0.665317	lncRNA	grey90	grey90	grey90	0.292851	blue	RNF135-AS-1
ENSG00000023608	blue	0.939217	0.274835	0.965558	protein_coding	grey90	grey90	grey90	0.29263	blue	SNAPC1
LINC-PPIAL4G-3	blue	0.822393	0.47292	0.0739823	lncRNA	grey90	grey90	grey90	0.292536	blue	LINC-PPIAL4G-3
ST3GAL1-AS-1	blue	0.999571	0.622417	0.618926	lncRNA	grey90	grey90	grey90	0.292359	blue	ST3GAL1-AS-1
SPDYE3-AS-4	blue	0.899529	0.894194	0.89676	lncRNA	grey90	grey90	grey90	0.291778	blue	SPDYE3-AS-4
ENSG00000099810	blue	0.95677	0.668715	0.838658	protein_coding	grey90	grey90	grey90	0.290751	blue	MTAP
TBL1XR1-AS-3	blue	0.947781	0.645998	0.810083	lncRNA	grey90	grey90	grey90	0.290115	blue	TBL1XR1-AS-3
ENSG00000118242	blue	0.976127	0.998718	0.975079	protein_coding	grey90	grey90	grey90	0.289836	blue	MREG
ENSG00000221962	blue	0.998021	0.242181	0.0815673	transcribed_processed_pseudogene	grey90	grey90	grey90	0.289806	blue	TMEM14EP
LINC-NPIPB11-2	blue	0.976311	0.912596	0.57952	lncRNA	grey90	grey90	grey90	0.289757	blue	LINC-NPIPB11-2
ANXA6-AS-1	blue	0.946651	0.352986	0.0429498	lncRNA	grey90	green	green	0.289679	blue	ANXA6-AS-1
NCK2-AS-1	blue	0.540783	0.381128	0.0512357	lncRNA	grey90	grey90	grey90	0.289655	blue	NCK2-AS-1
COA1-AS-3	blue	0.96	0.584346	0.605789	lncRNA	grey90	grey90	grey90	0.289087	blue	COA1-AS-3
LINC-USP10-2	blue	0.946651	0.793881	0.855848	lncRNA	grey90	grey90	grey90	0.288865	blue	LINC-USP10-2
CD226-AS-2	blue	0.998168	0.565447	0.712019	lncRNA	grey90	grey90	grey90	0.288679	blue	CD226-AS-2
IMMT-AS-2	blue	0.978474	0.819598	0.89245	lncRNA	grey90	grey90	grey90	0.288148	blue	IMMT-AS-2
NEK11-AS-2	blue	0.998168	0.728287	0.616957	lncRNA	grey90	grey90	grey90	0.28777	blue	NEK11-AS-2
TMEM154-AS-2	blue	0.958119	0.0791015	0.253597	lncRNA	grey90	grey90	grey90	0.287594	blue	TMEM154-AS-2
ENSG00000087502	blue	0.958304	0.758824	0.665692	protein_coding	grey90	grey90	grey90	0.287282	blue	ERGIC2
FGD3-AS-1	blue	0.998975	0.0237253	0.0191303	lncRNA	grey90	green	green	0.28685	blue	FGD3-AS-1
LRRC37A-AS-1	blue	0.968788	0.97534	0.981138	lncRNA	grey90	grey90	grey90	0.28668	blue	LRRC37A-AS-1
TMBIM4-AS-2	blue	0.822294	0.908116	0.256361	lncRNA	grey90	grey90	grey90	0.286369	blue	TMBIM4-AS-2
ENSG00000106772	blue	0.907697	0.652003	0.618747	protein_coding	grey90	grey90	grey90	0.286168	blue	PRUNE2
ENSG00000137513	blue	0.986583	0.851454	0.982614	protein_coding	grey90	grey90	grey90	0.285926	blue	NARS2
ENSG00000231799	blue	0.925595	0.691909	0.0676285	processed_pseudogene	grey90	grey90	grey90	0.285569	blue	PA2G4P6
APBA2-AS-1	blue	0.955108	0.790023	0.839248	lncRNA	grey90	grey90	grey90	0.285523	blue	APBA2-AS-1
LINC-NOTCH2NLA-1	blue	0.967543	0.0975622	0.0590249	lncRNA	grey90	grey90	grey90	0.285184	blue	LINC-NOTCH2NLA-1
ZNF552-AS-1	blue	0.969776	0.87244	0.987779	lncRNA	grey90	grey90	grey90	0.28501	blue	ZNF552-AS-1
MCUB-AS-3	blue	0.539306	0.975441	0.378891	lncRNA	grey90	grey90	grey90	0.28485	blue	MCUB-AS-3
LINC-HLA-F-1	blue	0.912229	0.548574	0.199848	lncRNA	grey90	grey90	grey90	0.284819	blue	LINC-HLA-F-1
LINC-NCAM2-13	blue	0.725862	0.743409	0.970671	lncRNA	grey90	grey90	grey90	0.284605	blue	LINC-NCAM2-13
ENSG00000112367	blue	0.894712	0.382684	0.677799	protein_coding	grey90	grey90	grey90	0.284418	blue	FIG4
ENSG00000170946	blue	0.537834	0.631203	0.692249	protein_coding	grey90	grey90	grey90	0.284005	blue	DNAJC24
LOXL4-AS-1	blue	0.96	0.455286	0.419905	lncRNA	grey90	grey90	grey90	0.283369	blue	LOXL4-AS-1
TMEM131L-AS-2	blue	0.913719	0.641486	0.0610834	lncRNA	grey90	grey90	grey90	0.282944	blue	TMEM131L-AS-2
ENSG00000083750	blue	0.808328	0.614092	0.987779	protein_coding	grey90	grey90	grey90	0.282798	blue	RRAGB
ENSG00000122435	blue	0.97937	0.776312	0.997635	protein_coding	grey90	grey90	grey90	0.282448	blue	TRMT13
LINC-WIPF1-1	blue	0.76698	0.912275	0.317596	lncRNA	grey90	grey90	grey90	0.28099	blue	LINC-WIPF1-1
LINC-FOXD4L6-7	blue	0.978474	0.945029	0.964751	lncRNA	grey90	grey90	grey90	0.280927	blue	LINC-FOXD4L6-7
TSPEAR-AS-1	blue	0.995694	0.816385	0.9319	lncRNA	grey90	grey90	grey90	0.279864	blue	TSPEAR-AS-1
ENSG00000172215	blue	0.958304	0.656302	0.815671	protein_coding	grey90	grey90	grey90	0.279655	blue	CXCR6
ENSG00000160336	blue	0.661933	0.907736	0.220123	protein_coding	grey90	grey90	grey90	0.279495	blue	ZNF761
ENSG00000279410	blue	0.998021	0.566422	0.621079	TEC	grey90	grey90	grey90	0.27926	blue	AC099494.1
SIL1-AS-2	blue	0.989291	0.803844	0.783142	lncRNA	grey90	grey90	grey90	0.278974	blue	SIL1-AS-2
RHOXF1-AS-1	blue	0.869413	0.980384	0.768812	lncRNA	grey90	grey90	grey90	0.278931	blue	RHOXF1-AS-1
DNHD1-AS-2	blue	0.998021	0.63419	0.479555	lncRNA	grey90	grey90	grey90	0.278907	blue	DNHD1-AS-2
ENSG00000109680	blue	0.946651	0.704383	0.736913	protein_coding	grey90	grey90	grey90	0.278704	blue	TBC1D19
ENSG00000280348	blue	0.976693	0.0477	0.752156	TEC	grey90	grey90	grey90	0.27843	blue	AL138713.1
ENSG00000229677	blue	0.995038	0.894865	0.951913	processed_pseudogene	grey90	grey90	grey90	0.278247	blue	AC018644.1
ANP32B-AS-2	blue	0.888071	0.769362	0.85008	lncRNA	grey90	grey90	grey90	0.278233	blue	ANP32B-AS-2
FAM117B-AS-1	blue	0.995694	0.158687	0.0667427	lncRNA	grey90	grey90	grey90	0.27816	blue	FAM117B-AS-1
ENSG00000201217	blue	0.947781	0.673592	0.969279	misc_RNA	grey90	grey90	grey90	0.27773	blue	AC026347.1
ENSG00000112357	blue	0.999571	0.946816	0.718204	protein_coding	grey90	grey90	grey90	0.277244	blue	PEX7
ENSG00000204410	blue	0.995038	0.707684	0.551219	protein_coding	grey90	grey90	grey90	0.276775	blue	MSH5
VPS53-AS-1	blue	0.934034	0.38352	0.178723	lncRNA	grey90	grey90	grey90	0.276219	blue	VPS53-AS-1
ENSG00000263002	blue	0.866825	0.718494	0.927557	protein_coding	grey90	grey90	grey90	0.276167	blue	ZNF234
ENSG00000214439	blue	0.991423	0.849122	0.823221	transcribed_unprocessed_pseudogene	grey90	grey90	grey90	0.276111	blue	FAM185BP
CD226-AS-3	blue	0.934034	0.457569	0.137105	lncRNA	grey90	grey90	grey90	0.275664	blue	CD226-AS-3
LINC-FOXD4L5-1	blue	0.987218	0.894425	0.754504	lncRNA	grey90	grey90	grey90	0.275661	blue	LINC-FOXD4L5-1
ENSG00000151164	blue	0.885631	0.712228	0.851794	protein_coding	grey90	grey90	grey90	0.275416	blue	RAD9B
LINC-MRTFA-1	blue	0.978474	0.96609	0.803771	lncRNA	grey90	grey90	grey90	0.275221	blue	LINC-MRTFA-1
ITGA6-AS-2	blue	0.912229	0.88847	0.122517	lncRNA	grey90	grey90	grey90	0.274478	blue	ITGA6-AS-2
ACLY-AS-1	blue	0.9963	0.938607	0.87319	lncRNA	grey90	grey90	grey90	0.27428	blue	ACLY-AS-1
LINC-MEIS1-18	blue	0.957064	0.972098	0.991757	lncRNA	grey90	grey90	grey90	0.274068	blue	LINC-MEIS1-18
SGMS2-AS-1	blue	0.999571	0.546501	0.971691	lncRNA	grey90	grey90	grey90	0.273966	blue	SGMS2-AS-1
ENSG00000142733	blue	0.998021	0.577039	0.987779	protein_coding	grey90	grey90	grey90	0.273874	blue	MAP3K6
ENSG00000146263	blue	0.995949	0.898023	0.998557	protein_coding	grey90	grey90	grey90	0.273801	blue	MMS22L
ENSG00000162885	blue	0.833624	0.55162	0.923996	protein_coding	grey90	grey90	grey90	0.273462	blue	B3GALNT2
LINC-GBP3-1	blue	0.999571	0.955015	0.912994	lncRNA	grey90	grey90	grey90	0.273117	blue	LINC-GBP3-1
ENSG00000153558	blue	0.705171	0.665212	0.131735	protein_coding	grey90	grey90	grey90	0.272717	blue	FBXL2
ENSG00000152380	blue	0.929074	0.738339	0.990946	protein_coding	grey90	grey90	grey90	0.272642	blue	FAM151B
LINC-SMN2-8	blue	0.978474	0.743684	0.597044	lncRNA	grey90	grey90	grey90	0.272633	blue	LINC-SMN2-8
ENSG00000005436	blue	0.962086	0.909627	0.913013	protein_coding	grey90	grey90	grey90	0.272015	blue	GCFC2
ENSG00000134852	blue	0.995038	0.919788	0.497272	protein_coding	grey90	grey90	grey90	0.272005	blue	CLOCK
COTL1-AS-4	blue	0.947781	0.902162	0.60634	lncRNA	grey90	grey90	grey90	0.271581	blue	COTL1-AS-4
ENSG00000228492	blue	0.998975	0.307063	0.387081	processed_pseudogene	grey90	grey90	grey90	0.271162	blue	RAB11FIP1P1
ENSG00000163558	blue	0.854123	0.94462	0.61937	protein_coding	grey90	grey90	grey90	0.270752	blue	PRKCI
AC008878.3-AS-1	blue	0.80111	0.885842	0.332995	lncRNA	grey90	grey90	grey90	0.270674	blue	AC008878.3-AS-1
FSIP2-AS-2	blue	0.995038	0.586068	0.905342	lncRNA	grey90	grey90	grey90	0.27064	blue	FSIP2-AS-2
ERP44-AS-1	blue	0.999571	0.409329	0.493619	lncRNA	grey90	grey90	grey90	0.270532	blue	ERP44-AS-1
ENSG00000106479	blue	0.976127	0.909627	0.649281	protein_coding	grey90	grey90	grey90	0.270343	blue	ZNF862
ERBIN-AS-3	blue	0.968788	0.76666	0.771788	lncRNA	grey90	grey90	grey90	0.270262	blue	ERBIN-AS-3
ENSG00000083814	blue	0.947781	0.762912	0.904234	protein_coding	grey90	grey90	grey90	0.270196	blue	ZNF671
RFX3-AS-2	blue	0.983348	0.948391	0.845586	lncRNA	grey90	grey90	grey90	0.269715	blue	RFX3-AS-2
LINC-MDM1-7	blue	0.935507	0.787504	0.364298	lncRNA	grey90	grey90	grey90	0.269679	blue	LINC-MDM1-7
ENSG00000275835	blue	0.957064	0.600571	0.293466	protein_coding	grey90	grey90	grey90	0.26961	blue	TUBGCP5
ENSG00000279811	blue	0.968788	0.428584	0.162027	TEC	grey90	grey90	grey90	0.269235	blue	AC093330.2
KRBOX4-AS-2	blue	0.995949	0.77492	0.874435	lncRNA	grey90	grey90	grey90	0.268686	blue	KRBOX4-AS-2
LINC-KLF12-20	blue	0.952599	0.970942	0.238776	lncRNA	grey90	grey90	grey90	0.268591	blue	LINC-KLF12-20
LINC-CORO1B-1	blue	0.994165	0.968682	0.791655	lncRNA	grey90	grey90	grey90	0.267885	blue	LINC-CORO1B-1
MARCHF1-AS-2	blue	0.952599	0.161123	0.0815522	lncRNA	grey90	grey90	grey90	0.267725	blue	MARCHF1-AS-2
ENSG00000279948	blue	0.954273	0.0666062	0.0264487	TEC	grey90	grey90	grey90	0.267663	blue	AC008895.1
ENSG00000106692	blue	0.95677	0.691728	0.769221	protein_coding	grey90	grey90	grey90	0.267216	blue	FKTN
WDFY1-AS-2	blue	0.981852	0.904778	0.701013	lncRNA	grey90	grey90	grey90	0.266753	blue	WDFY1-AS-2
LCORL-AS-1	blue	0.975604	0.393686	0.508948	lncRNA	grey90	grey90	grey90	0.266724	blue	LCORL-AS-1
TRIB2-AS-1	blue	0.985113	0.76483	0.902762	lncRNA	grey90	grey90	grey90	0.266644	blue	TRIB2-AS-1
PIK3CD-AS-3	blue	0.965247	0.396873	0.0233696	lncRNA	grey90	green	green	0.266594	blue	PIK3CD-AS-3
ENSG00000118961	blue	0.806121	0.887147	0.256361	protein_coding	grey90	grey90	grey90	0.266225	blue	LDAH
ENSG00000197779	blue	0.885631	0.560341	0.594518	protein_coding	grey90	grey90	grey90	0.266111	blue	ZNF81
CERS6-AS-2	blue	0.841488	0.892124	0.94879	lncRNA	grey90	grey90	grey90	0.265883	blue	CERS6-AS-2
SIK3-AS-4	blue	0.998021	0.835404	0.209278	lncRNA	grey90	grey90	grey90	0.265472	blue	SIK3-AS-4
PUM1-AS-2	blue	0.927807	0.694767	0.994598	lncRNA	grey90	grey90	grey90	0.265382	blue	PUM1-AS-2
LINC-KRBA1-1	blue	0.999274	0.989309	0.840156	lncRNA	grey90	grey90	grey90	0.265339	blue	LINC-KRBA1-1
ENSG00000185917	blue	0.998021	0.908568	0.390422	protein_coding	grey90	grey90	grey90	0.265189	blue	SETD4
BCL2L1-AS-2	blue	0.975604	0.297224	0.219773	lncRNA	grey90	grey90	grey90	0.264749	blue	BCL2L1-AS-2
GSK3B-AS-4	blue	0.946651	0.813217	0.283013	lncRNA	grey90	grey90	grey90	0.264659	blue	GSK3B-AS-4
ENSG00000083123	blue	0.885631	0.736183	0.670567	protein_coding	grey90	grey90	grey90	0.264656	blue	BCKDHB
LINC-NPIPB4-1	blue	0.975604	0.959755	0.709645	lncRNA	grey90	grey90	grey90	0.264607	blue	LINC-NPIPB4-1
SENP6-AS-2	blue	0.999571	0.610691	0.293466	lncRNA	grey90	grey90	grey90	0.264485	blue	SENP6-AS-2
ENSG00000162694	blue	0.998542	0.746854	0.860733	protein_coding	grey90	grey90	grey90	0.264399	blue	EXTL2
LINC-RTP4-3	blue	0.947781	0.674588	0.790262	lncRNA	grey90	grey90	grey90	0.26436	blue	LINC-RTP4-3
LINC-NECAP2-1	blue	0.957688	0.918814	0.869553	lncRNA	grey90	grey90	grey90	0.263756	blue	LINC-NECAP2-1
ENSG00000187790	blue	0.919359	0.962123	0.700518	protein_coding	grey90	grey90	grey90	0.263414	blue	FANCM
GMDS-AS-6	blue	0.979845	0.828506	0.619408	lncRNA	grey90	grey90	grey90	0.263414	blue	GMDS-AS-6
CENPI-AS-1	blue	0.989933	0.749221	0.905342	lncRNA	grey90	grey90	grey90	0.262793	blue	CENPI-AS-1
CARHSP1-AS-2	blue	0.969776	0.39583	0.184544	lncRNA	grey90	grey90	grey90	0.262734	blue	CARHSP1-AS-2
ENSG00000198498	blue	0.998272	0.0125985	0.0136136	protein_coding	grey90	red	red	0.262659	blue	TMA16
ABI1-AS-2	blue	0.998021	0.840223	0.478523	lncRNA	grey90	grey90	grey90	0.26225	blue	ABI1-AS-2
ENSG00000109458	blue	0.926987	0.577989	0.237741	protein_coding	grey90	grey90	grey90	0.261752	blue	GAB1
LINC-LOXL4-1	blue	0.974546	0.899825	0.81548	lncRNA	grey90	grey90	grey90	0.261681	blue	LINC-LOXL4-1
ENSG00000148950	blue	0.858495	0.861482	0.641678	protein_coding	grey90	grey90	grey90	0.261239	blue	IMMP1L
FYB1-AS-4	blue	0.970563	0.219734	0.390771	lncRNA	grey90	grey90	grey90	0.260848	blue	FYB1-AS-4
ERGIC1-AS-2	blue	0.989291	0.956108	0.941767	lncRNA	grey90	grey90	grey90	0.260805	blue	ERGIC1-AS-2
ZNF667-AS-1	blue	0.985281	0.866785	0.842022	lncRNA	grey90	grey90	grey90	0.260785	blue	ZNF667-AS-1
PCGF3-AS-6	blue	0.958119	0.730902	0.66103	lncRNA	grey90	grey90	grey90	0.260268	blue	PCGF3-AS-6
PSMG4-AS-2	blue	0.917904	0.969945	0.236799	lncRNA	grey90	grey90	grey90	0.260224	blue	PSMG4-AS-2
ENSG00000088876	blue	0.943697	0.394909	0.296377	protein_coding	grey90	grey90	grey90	0.259988	blue	ZNF343
ORC4-AS-1	blue	0.978474	0.81177	0.59514	lncRNA	grey90	grey90	grey90	0.259966	blue	ORC4-AS-1
ENSG00000179841	blue	0.945527	0.684355	0.791655	protein_coding	grey90	grey90	grey90	0.259943	blue	AKAP5
LINC-CDH26-5	blue	0.980167	0.0450841	0.523479	lncRNA	grey90	grey90	grey90	0.259899	blue	LINC-CDH26-5
LINC-TNK2-10	blue	0.844994	0.86422	0.91208	lncRNA	grey90	grey90	grey90	0.25928	blue	LINC-TNK2-10
LINC-GDAP2-1	blue	0.982604	0.396711	0.630296	lncRNA	grey90	grey90	grey90	0.258407	blue	LINC-GDAP2-1
ITGB1-AS-4	blue	0.786918	0.514794	0.0501153	lncRNA	grey90	grey90	grey90	0.258363	blue	ITGB1-AS-4
UBE3A-AS-1	blue	0.960888	0.887783	0.648929	lncRNA	grey90	grey90	grey90	0.258246	blue	UBE3A-AS-1
AC087721.2-AS-1	blue	0.377627	0.193682	0.464898	lncRNA	grey90	grey90	grey90	0.258193	blue	AC087721.2-AS-1
ZNF592-AS-2	blue	0.995038	0.295265	0.168526	lncRNA	grey90	grey90	grey90	0.258021	blue	ZNF592-AS-2
DPYD-AS-7	blue	0.930998	0.943899	0.829974	lncRNA	grey90	grey90	grey90	0.257645	blue	DPYD-AS-7
LINC-THRB-6	blue	0.998542	0.965806	0.820522	lncRNA	grey90	grey90	grey90	0.257584	blue	LINC-THRB-6
ENSG00000196440	blue	0.999571	0.9489	0.564713	protein_coding	grey90	grey90	grey90	0.257263	blue	ARMCX4
ARID5B-AS-4	blue	0.958304	0.566001	0.0361077	lncRNA	grey90	green	green	0.256832	blue	ARID5B-AS-4
ENSG00000087495	blue	0.995694	0.978386	0.941767	protein_coding	grey90	grey90	grey90	0.256535	blue	PHACTR3
LINC-ECI2-7	blue	0.965751	0.956513	0.964751	lncRNA	grey90	grey90	grey90	0.256485	blue	LINC-ECI2-7
CRYZL1-AS-1	blue	0.998021	0.793881	0.925007	lncRNA	grey90	grey90	grey90	0.256344	blue	CRYZL1-AS-1
ENSG00000152455	blue	0.998168	0.0856837	0.418202	protein_coding	grey90	grey90	grey90	0.256265	blue	SUV39H2
ENSG00000077514	blue	0.60556	0.901725	0.689629	protein_coding	grey90	grey90	grey90	0.25489	blue	POLD3
LINC-NIPBL-6	blue	0.998021	0.903436	0.971177	lncRNA	grey90	grey90	grey90	0.25469	blue	LINC-NIPBL-6
ENSG00000151612	blue	0.952599	0.636954	0.773334	protein_coding	grey90	grey90	grey90	0.253942	blue	ZNF827
ENSG00000133401	blue	0.390559	0.941072	0.807192	protein_coding	grey90	grey90	grey90	0.253695	blue	PDZD2
SLCO3A1-AS-4	blue	0.998021	0.842617	0.869977	lncRNA	grey90	grey90	grey90	0.253366	blue	SLCO3A1-AS-4
LINC-ZC3H12A-4	blue	0.985281	0.772068	0.988379	lncRNA	grey90	grey90	grey90	0.25319	blue	LINC-ZC3H12A-4
MCTP1-AS-2	blue	0.930998	0.969945	0.997416	lncRNA	grey90	grey90	grey90	0.252599	blue	MCTP1-AS-2
PRKCB-AS-7	blue	0.973098	0.00654173	2.28e-05	lncRNA	grey90	green	green	0.252521	blue	PRKCB-AS-7
LINC-ERV3-1-5	blue	0.918068	0.899047	0.987779	lncRNA	grey90	grey90	grey90	0.251413	blue	LINC-ERV3-1-5
EIF1B-AS-1	blue	0.835858	0.778959	0.263175	lncRNA	grey90	grey90	grey90	0.250704	blue	EIF1B-AS-1
LINC-CHMP7-1	blue	0.841488	0.728567	0.85835	lncRNA	grey90	grey90	grey90	0.250172	blue	LINC-CHMP7-1
ENSG00000261056	blue	0.989291	0.988054	0.741281	transcribed_processed_pseudogene	grey90	grey90	grey90	0.250017	blue	AC079416.2
ENSG00000086189	blue	0.907697	0.622483	0.969279	protein_coding	grey90	grey90	grey90	0.249567	blue	DIMT1
CLTA-AS-1	blue	0.9963	0.995874	0.971177	lncRNA	grey90	grey90	grey90	0.249137	blue	CLTA-AS-1
ENSG00000279176	blue	0.998168	0.530563	0.532061	TEC	grey90	grey90	grey90	0.249075	blue	AC079316.2
ARMH3-AS-1	blue	0.967543	0.892483	0.768812	lncRNA	grey90	grey90	grey90	0.248949	blue	ARMH3-AS-1
ENSG00000179909	blue	0.995038	0.722141	0.820913	protein_coding	grey90	grey90	grey90	0.248866	blue	ZNF154
ENSG00000136636	blue	0.941993	0.517255	0.34032	protein_coding	grey90	grey90	grey90	0.24873	blue	KCTD3
ENSG00000107669	blue	0.925595	0.813717	0.996119	protein_coding	grey90	grey90	grey90	0.248638	blue	ATE1
LINC-RAD23B-2	blue	0.998021	0.838045	0.848397	lncRNA	grey90	grey90	grey90	0.248571	blue	LINC-RAD23B-2
ENSG00000148690	blue	0.957688	0.566422	0.152294	protein_coding	grey90	grey90	grey90	0.248129	blue	FRA10AC1
ENSG00000188419	blue	0.978474	0.118467	0.412923	protein_coding	grey90	grey90	grey90	0.24807	blue	CHM
ENSG00000229808	blue	0.995949	0.898231	0.866226	transcribed_processed_pseudogene	grey90	grey90	grey90	0.248029	blue	AL391825.1
DPYD-AS-8	blue	0.468627	0.396873	0.971177	lncRNA	grey90	grey90	grey90	0.247957	blue	DPYD-AS-8
ENSG00000108599	blue	0.60556	0.322511	0.0136136	protein_coding	grey90	grey90	red	0.247856	blue	AKAP10
LINC-GPR65-1	blue	0.981852	0.707492	0.550887	lncRNA	grey90	grey90	grey90	0.246775	blue	LINC-GPR65-1
YEATS2-AS-1	blue	0.968788	0.413626	0.220742	lncRNA	grey90	grey90	grey90	0.246439	blue	YEATS2-AS-1
ETV6-AS-2	blue	0.998542	0.533524	0.417874	lncRNA	grey90	grey90	grey90	0.246209	blue	ETV6-AS-2
LINC-KRTAP5-11-3	blue	0.985281	0.51321	0.476516	lncRNA	grey90	grey90	grey90	0.246094	blue	LINC-KRTAP5-11-3
ENSG00000225423	blue	0.947781	0.937359	0.870248	processed_pseudogene	grey90	grey90	grey90	0.245948	blue	TNPO1P1
ENSG00000280063	blue	0.9963	0.846863	0.715561	TEC	grey90	grey90	grey90	0.245879	blue	AC012676.5
ENSG00000152582	blue	0.997613	0.525933	0.856441	protein_coding	grey90	grey90	grey90	0.245813	blue	SPEF2
ENSG00000152990	blue	0.940118	0.553699	0.969279	protein_coding	grey90	grey90	grey90	0.245775	blue	ADGRA3
ENSG00000177494	blue	0.998542	0.903968	0.758717	protein_coding	grey90	grey90	grey90	0.245639	blue	ZBED2
SMIM10L1-AS-1	blue	0.971073	0.827054	0.904311	lncRNA	grey90	grey90	grey90	0.245481	blue	SMIM10L1-AS-1
ENSG00000110844	blue	0.954273	0.534207	0.446171	protein_coding	grey90	grey90	grey90	0.245396	blue	PRPF40B
ENSG00000233382	blue	0.946651	0.501635	0.949644	transcribed_processed_pseudogene	grey90	grey90	grey90	0.244982	blue	NKAPP1
LINC-DIP2A-1	blue	0.998542	0.935887	0.940277	lncRNA	grey90	grey90	grey90	0.244913	blue	LINC-DIP2A-1
LINC-TBL1XR1-6	blue	0.985281	0.416501	0.845243	lncRNA	grey90	grey90	grey90	0.244717	blue	LINC-TBL1XR1-6
ENSG00000143498	blue	0.95693	0.764993	0.73211	protein_coding	grey90	grey90	grey90	0.244465	blue	TAF1A
ENSG00000182185	blue	0.995038	0.970609	0.930801	protein_coding	grey90	grey90	grey90	0.244139	blue	RAD51B
NLRC3-AS-2	blue	0.998542	0.987586	0.987779	lncRNA	grey90	grey90	grey90	0.244086	blue	NLRC3-AS-2
ENSG00000124571	blue	0.522218	0.39471	0.242073	protein_coding	grey90	grey90	grey90	0.244045	blue	XPO5
ATP5PO-AS-1	blue	0.894712	0.775433	0.389513	lncRNA	grey90	grey90	grey90	0.244036	blue	ATP5PO-AS-1
ENSG00000077092	blue	0.867314	0.386608	0.0301868	protein_coding	grey90	grey90	red	0.243674	blue	RARB
MIB1-AS-1	blue	0.967543	0.749337	0.90723	lncRNA	grey90	grey90	grey90	0.24326	blue	MIB1-AS-1
ENSG00000166435	blue	0.957665	0.695291	0.644278	protein_coding	grey90	grey90	grey90	0.242162	blue	XRRA1
ENSG00000152926	blue	0.985281	0.544378	0.671777	protein_coding	grey90	grey90	grey90	0.242126	blue	ZNF117
ENSG00000155636	blue	0.854123	0.989252	0.378715	protein_coding	grey90	grey90	grey90	0.24211	blue	RBM45
RC3H2-AS-1	blue	0.941993	0.879672	0.353506	lncRNA	grey90	grey90	grey90	0.24197	blue	RC3H2-AS-1
PDAP1-AS-1	blue	0.989291	0.204957	0.154989	lncRNA	grey90	grey90	grey90	0.241892	blue	PDAP1-AS-1
ENSG00000267710	blue	0.995694	0.394455	0.791691	protein_coding	grey90	grey90	grey90	0.241801	blue	EDDM13
LINC-KIF20B-1	blue	0.989291	0.949855	0.728877	lncRNA	grey90	grey90	grey90	0.241182	blue	LINC-KIF20B-1
ENSG00000256806	blue	0.976127	0.854631	0.81295	protein_coding	grey90	grey90	grey90	0.240662	blue	C17orf100
ENSG00000259581	blue	0.952599	0.0785946	0.00437475	processed_pseudogene	grey90	grey90	grey90	0.240474	blue	TYRO3P
NEDD9-AS-1	blue	0.997205	0.450966	0.765868	lncRNA	grey90	grey90	grey90	0.240438	blue	NEDD9-AS-1
ENSG00000081386	blue	0.999571	0.55569	0.795743	protein_coding	grey90	grey90	grey90	0.239662	blue	ZNF510
ENSG00000258653	blue	0.946651	0.998961	0.757414	protein_coding	grey90	grey90	grey90	0.239579	blue	AC005520.3
LINC-ELF1-5	blue	0.983348	0.648442	0.642403	lncRNA	grey90	grey90	grey90	0.239274	blue	LINC-ELF1-5
SELL-AS-1	blue	0.854123	0.756554	0.68556	lncRNA	grey90	grey90	grey90	0.238924	blue	SELL-AS-1
ENSG00000215883	blue	0.995038	0.706346	0.500728	protein_coding	grey90	grey90	grey90	0.238859	blue	CYB5RL
HDHD2-AS-1	blue	0.981852	0.697871	0.446714	lncRNA	grey90	grey90	grey90	0.238636	blue	HDHD2-AS-1
ENSG00000170089	blue	0.958119	0.899047	0.856155	transcribed_unprocessed_pseudogene	grey90	grey90	grey90	0.238497	blue	AC106795.1
ENSG00000246922	blue	0.998021	0.599476	0.563107	protein_coding	grey90	grey90	grey90	0.238376	blue	UBAP1L
CCR5-AS-1	blue	0.995038	0.523824	0.70471	lncRNA	grey90	grey90	grey90	0.23829	blue	CCR5-AS-1
LINC-PLAC1-1	blue	0.96	0.738339	0.870055	lncRNA	grey90	grey90	grey90	0.23821	blue	LINC-PLAC1-1
RPS6KA5-AS-2	blue	0.967543	0.910542	0.283013	lncRNA	grey90	grey90	grey90	0.237681	blue	RPS6KA5-AS-2
ENSG00000161551	blue	0.985281	0.851454	0.992137	protein_coding	grey90	grey90	grey90	0.237052	blue	ZNF577
SIRPG-AS-1	blue	0.243908	0.956658	0.69458	lncRNA	grey90	grey90	grey90	0.236868	blue	SIRPG-AS-1
NBPF19-AS-5	blue	0.989291	0.890676	0.851307	lncRNA	grey90	grey90	grey90	0.236725	blue	NBPF19-AS-5
ENSG00000231205	blue	0.995038	0.910518	0.543895	transcribed_unprocessed_pseudogene	grey90	grey90	grey90	0.236457	blue	ZNF826P
ENSG00000164253	blue	0.952599	0.826533	0.456335	protein_coding	grey90	grey90	grey90	0.236161	blue	WDR41
ENSG00000166192	blue	0.988702	0.547211	0.741866	protein_coding	grey90	grey90	grey90	0.236079	blue	SENP8
RIPOR2-AS-1	blue	0.482659	0.680685	0.282922	lncRNA	grey90	grey90	grey90	0.23592	blue	RIPOR2-AS-1
ENSG00000155749	blue	0.777857	0.761919	0.930423	protein_coding	grey90	grey90	grey90	0.235639	blue	FLACC1
ENSG00000103226	blue	0.998168	0.548816	0.60241	protein_coding	grey90	grey90	grey90	0.235581	blue	NOMO3
NRDC-AS-1	blue	0.834693	0.405814	0.986648	lncRNA	grey90	grey90	grey90	0.235034	blue	NRDC-AS-1
EDIL3-AS-2	blue	0.835858	0.956762	0.785537	lncRNA	grey90	grey90	grey90	0.234535	blue	EDIL3-AS-2
ENSG00000138399	blue	0.894712	0.979701	0.825411	protein_coding	grey90	grey90	grey90	0.234096	blue	FASTKD1
ENSG00000146476	blue	0.978474	0.948397	0.994598	protein_coding	grey90	grey90	grey90	0.233682	blue	ARMT1
ENSG00000091490	blue	0.899183	0.847134	0.671777	protein_coding	grey90	grey90	grey90	0.233175	blue	SEL1L3
ENSG00000185664	blue	0.786066	0.961483	0.427125	protein_coding	grey90	grey90	grey90	0.232774	blue	PMEL
ENSG00000157890	blue	0.60556	0.230944	0.000254853	protein_coding	grey90	grey90	red	0.232639	blue	MEGF11
ARHGEF18-AS-2	blue	0.969776	0.594042	0.595141	lncRNA	grey90	grey90	grey90	0.232631	blue	ARHGEF18-AS-2
ENSG00000116406	blue	0.941221	0.692816	0.00840092	protein_coding	grey90	grey90	red	0.232471	blue	EDEM3
LINC-PIK3CB-2	blue	0.9963	0.646155	0.615618	lncRNA	grey90	grey90	grey90	0.232461	blue	LINC-PIK3CB-2
ENSG00000122483	blue	0.98714	0.885979	0.914074	protein_coding	grey90	grey90	grey90	0.231857	blue	CCDC18
ENSG00000137871	blue	0.952599	0.778846	0.666208	protein_coding	grey90	grey90	grey90	0.23172	blue	ZNF280D
RASA3-AS-7	blue	0.995694	0.455159	0.594402	lncRNA	grey90	grey90	grey90	0.231579	blue	RASA3-AS-7
CCDC88C-AS-2	blue	0.992878	0.832856	0.933645	lncRNA	grey90	grey90	grey90	0.231189	blue	CCDC88C-AS-2
MPP7-AS-3	blue	0.998504	0.557724	0.853857	lncRNA	grey90	grey90	grey90	0.2311	blue	MPP7-AS-3
ENSG00000225460	blue	0.968788	0.155497	0.14153	processed_pseudogene	grey90	grey90	grey90	0.230753	blue	AL590233.1
POT1-AS-1	blue	0.921549	0.841689	0.558772	lncRNA	grey90	grey90	grey90	0.230302	blue	POT1-AS-1
ST3GAL5-AS-1	blue	0.835858	0.526967	0.995974	lncRNA	grey90	grey90	grey90	0.230063	blue	ST3GAL5-AS-1
LINC-FRG1-1	blue	0.965247	0.866801	0.785171	lncRNA	grey90	grey90	grey90	0.230003	blue	LINC-FRG1-1
LINC-LPIN1-2	blue	0.875007	0.965222	0.991863	lncRNA	grey90	grey90	grey90	0.228449	blue	LINC-LPIN1-2
SEPTIN9-AS-3	blue	0.998021	0.0518505	0.00286926	lncRNA	grey90	green	green	0.228087	blue	SEPTIN9-AS-3
ENSG00000115840	blue	0.952599	0.705752	0.964582	protein_coding	grey90	grey90	grey90	0.227788	blue	SLC25A12
ITCH-AS-2	blue	0.998021	0.91419	0.903634	lncRNA	grey90	grey90	grey90	0.227759	blue	ITCH-AS-2
ENSG00000056050	blue	0.999571	0.352463	0.856706	protein_coding	grey90	grey90	grey90	0.227689	blue	HPF1
LINC-ITGB1-1	blue	0.968788	0.627414	0.402118	lncRNA	grey90	grey90	grey90	0.227679	blue	LINC-ITGB1-1
ENSG00000166262	blue	0.853784	0.808515	0.840482	protein_coding	grey90	grey90	grey90	0.227652	blue	FAM227B
MAP3K5-AS-1	blue	0.899529	0.648232	0.384101	lncRNA	grey90	grey90	grey90	0.227404	blue	MAP3K5-AS-1
DR1-AS-1	blue	0.980167	0.105035	0.690741	lncRNA	grey90	grey90	grey90	0.226835	blue	DR1-AS-1
LINC-LAT-5	blue	0.942732	0.767528	0.497147	lncRNA	grey90	grey90	grey90	0.225367	blue	LINC-LAT-5
CCDC146-AS-1	blue	0.995949	0.579143	0.866818	lncRNA	grey90	grey90	grey90	0.224979	blue	CCDC146-AS-1
ENSG00000151575	blue	0.946651	0.649283	0.693565	protein_coding	grey90	grey90	grey90	0.224797	blue	TEX9
LINC-SHOC2-1	blue	0.989291	0.88053	0.857158	lncRNA	grey90	grey90	grey90	0.224762	blue	LINC-SHOC2-1
LINC-MYC-14	blue	0.995694	0.997849	0.841608	lncRNA	grey90	grey90	grey90	0.224649	blue	LINC-MYC-14
MYL9-AS-1	blue	0.958304	0.946816	0.824041	lncRNA	grey90	grey90	grey90	0.22433	blue	MYL9-AS-1
LINC-FAM98A-12	blue	0.976127	0.972462	0.932446	lncRNA	grey90	grey90	grey90	0.223863	blue	LINC-FAM98A-12
SEPTIN9-AS-4	blue	0.978474	0.681564	0.221356	lncRNA	grey90	grey90	grey90	0.223579	blue	SEPTIN9-AS-4
ENSG00000140598	blue	0.958304	0.369848	0.63578	protein_coding	grey90	grey90	grey90	0.223213	blue	EFL1
ENSG00000048471	blue	0.999571	0.756359	0.582135	protein_coding	grey90	grey90	grey90	0.223192	blue	SNX29
ENSG00000285942	blue	0.976311	0.907818	0.992067	protein_coding	grey90	grey90	grey90	0.222915	blue	AC018362.3
TTC28-AS-3	blue	0.953396	0.840651	0.882364	lncRNA	grey90	grey90	grey90	0.222879	blue	TTC28-AS-3
ENSG00000280077	blue	0.973787	0.423765	0.47985	TEC	grey90	grey90	grey90	0.222702	blue	AL353763.2
ENSG00000117569	blue	0.995038	0.345218	0.350739	protein_coding	grey90	grey90	grey90	0.22266	blue	PTBP2
ENSG00000184220	blue	0.941993	0.895097	0.872197	protein_coding	grey90	grey90	grey90	0.222084	blue	CMSS1
NBPF1-AS-1	blue	0.958119	0.277145	0.0946529	lncRNA	grey90	grey90	grey90	0.222056	blue	NBPF1-AS-1
RASGRF2-AS-1	blue	0.978474	0.797809	0.616957	lncRNA	grey90	grey90	grey90	0.221788	blue	RASGRF2-AS-1
ENSG00000186815	blue	0.94443	0.938846	0.511974	protein_coding	grey90	grey90	grey90	0.221775	blue	TPCN1
ENSG00000171291	blue	0.989933	0.246115	0.869844	protein_coding	grey90	grey90	grey90	0.221526	blue	ZNF439
ENSG00000196437	blue	0.958304	0.920001	0.94497	protein_coding	grey90	grey90	grey90	0.220788	blue	ZNF569
ENSG00000127990	blue	0.998924	0.844368	0.927998	protein_coding	grey90	grey90	grey90	0.220116	blue	SGCE
ENSG00000213139	blue	0.958119	0.737353	0.532374	protein_coding	grey90	grey90	grey90	0.219984	blue	CRYGS
PACSIN2-AS-3	blue	0.925542	0.925064	0.354699	lncRNA	grey90	grey90	grey90	0.219232	blue	PACSIN2-AS-3
ENSG00000157181	blue	0.948873	0.894249	0.844752	protein_coding	grey90	grey90	grey90	0.218871	blue	ODR4
ENSG00000157869	blue	0.957742	0.738339	0.899794	protein_coding	grey90	grey90	grey90	0.218593	blue	RAB28
ENSG00000198856	blue	0.915499	0.992713	0.724485	protein_coding	grey90	grey90	grey90	0.218542	blue	OSTC
ENSG00000228816	blue	0.725862	0.515745	0.0763024	processed_pseudogene	grey90	grey90	grey90	0.218263	blue	AK3P5
LINC-FOXD4L6-6	blue	0.833624	0.724675	0.0774686	lncRNA	grey90	grey90	grey90	0.218245	blue	LINC-FOXD4L6-6
FNBP1-AS-6	blue	0.96	0.363364	0.306851	lncRNA	grey90	grey90	grey90	0.218181	blue	FNBP1-AS-6
ENSG00000135205	blue	0.958119	0.7303	0.740504	protein_coding	grey90	grey90	grey90	0.21787	blue	CCDC146
LINC-UQCRFS1-23	blue	0.990611	0.875208	0.909861	lncRNA	grey90	grey90	grey90	0.217862	blue	LINC-UQCRFS1-23
DEF6-AS-1	blue	0.946651	0.421453	0.860004	lncRNA	grey90	grey90	grey90	0.216654	blue	DEF6-AS-1
PRKCB-AS-5	blue	0.973067	0.970673	0.868632	lncRNA	grey90	grey90	grey90	0.216563	blue	PRKCB-AS-5
ENSG00000166436	blue	0.319536	0.250829	0.000246122	protein_coding	grey90	grey90	red	0.216557	blue	TRIM66
ENSG00000137449	blue	0.913719	0.904522	0.806824	protein_coding	grey90	grey90	grey90	0.216539	blue	CPEB2
ENSG00000101052	blue	0.85294	0.919788	0.82824	protein_coding	grey90	grey90	grey90	0.216374	blue	IFT52
ENSG00000186047	blue	0.995038	0.683081	0.983173	protein_coding	grey90	grey90	grey90	0.216099	blue	DLEU7
ENSG00000123352	blue	0.631694	0.898231	0.737361	protein_coding	grey90	grey90	grey90	0.215883	blue	SPATS2
PCED1B-AS-4	blue	0.980595	0.760155	0.00291279	lncRNA	grey90	green	green	0.215863	blue	PCED1B-AS-4
ENSG00000121988	blue	0.946651	0.899581	0.899965	protein_coding	grey90	grey90	grey90	0.21581	blue	ZRANB3
ENSG00000171984	blue	0.913719	0.928045	0.863369	protein_coding	grey90	grey90	grey90	0.215792	blue	SHLD1
ENSG00000113971	blue	0.965751	0.881997	0.924923	protein_coding	grey90	grey90	grey90	0.21538	blue	NPHP3
EPC1-AS-8	blue	0.946651	0.314871	0.802644	lncRNA	grey90	grey90	grey90	0.215355	blue	EPC1-AS-8
ENSG00000139428	blue	0.859897	0.899698	0.293861	protein_coding	grey90	grey90	grey90	0.215124	blue	MMAB
PITPNC1-AS-6	blue	0.957665	0.857756	0.890053	lncRNA	grey90	grey90	grey90	0.215098	blue	PITPNC1-AS-6
ENSG00000243207	blue	0.98985	0.730156	0.605789	protein_coding	grey90	grey90	grey90	0.214404	blue	PPAN-P2RY11
ENSG00000181322	blue	0.906927	0.987951	0.714774	protein_coding	grey90	grey90	grey90	0.214371	blue	NME9
ENSG00000137269	blue	0.947781	0.904634	0.984056	protein_coding	grey90	grey90	grey90	0.214363	blue	LRRC1
RBPMS-AS-3	blue	0.978474	0.396873	0.195264	lncRNA	grey90	grey90	grey90	0.213626	blue	RBPMS-AS-3
ENSG00000198270	blue	0.938308	0.931949	0.687823	protein_coding	grey90	grey90	grey90	0.212671	blue	TMEM116
CHD1L-AS-1	blue	0.982784	0.903835	0.717076	lncRNA	grey90	grey90	grey90	0.21193	blue	CHD1L-AS-1
ENSG00000082146	blue	0.998021	0.499269	0.360619	protein_coding	grey90	grey90	grey90	0.210833	blue	STRADB
ENSG00000108389	blue	0.947781	0.742892	0.566202	protein_coding	grey90	grey90	grey90	0.210521	blue	MTMR4
CAPN2-AS-4	blue	0.999571	0.498024	0.705411	lncRNA	grey90	grey90	grey90	0.210279	blue	CAPN2-AS-4
LINC-WASF2-1	blue	0.957665	0.986525	0.879009	lncRNA	grey90	grey90	grey90	0.20993	blue	LINC-WASF2-1
MRTFA-AS-2	blue	0.983978	0.91312	0.934168	lncRNA	grey90	grey90	grey90	0.209809	blue	MRTFA-AS-2
SEPTIN7-AS-1	blue	0.819639	0.771879	0.793068	lncRNA	grey90	grey90	grey90	0.209513	blue	SEPTIN7-AS-1
ENSG00000172469	blue	0.535036	0.47734	0.121013	protein_coding	grey90	grey90	grey90	0.208792	blue	MANEA
LINC-MYC-13	blue	0.978513	0.923078	0.911284	lncRNA	grey90	grey90	grey90	0.208406	blue	LINC-MYC-13
ENSG00000197381	blue	0.851261	0.781496	0.533711	protein_coding	grey90	grey90	grey90	0.207813	blue	ADARB1
ENSG00000084774	blue	0.899529	0.837156	0.66961	protein_coding	grey90	grey90	grey90	0.20767	blue	CAD
ENSG00000168785	blue	0.995949	0.0773201	0.108938	protein_coding	grey90	grey90	grey90	0.207459	blue	TSPAN5
ENSG00000155097	blue	0.978596	0.495453	0.243974	protein_coding	grey90	grey90	grey90	0.207325	blue	ATP6V1C1
TBC1D22A-AS-1	blue	0.985281	0.556833	0.700418	lncRNA	grey90	grey90	grey90	0.207277	blue	TBC1D22A-AS-1
LINC-TAFA2-5	blue	0.999771	0.961086	0.847745	lncRNA	grey90	grey90	grey90	0.207198	blue	LINC-TAFA2-5
SP110-AS-1	blue	0.954273	0.155542	0.0547547	lncRNA	grey90	grey90	grey90	0.206803	blue	SP110-AS-1
ENSG00000198131	blue	0.944387	0.857694	0.0120139	protein_coding	grey90	grey90	red	0.20679	blue	ZNF544
ENSG00000159588	blue	0.968788	0.184765	0.0448406	protein_coding	grey90	grey90	red	0.206757	blue	CCDC17
ENSG00000146409	blue	0.995694	0.586311	0.963444	protein_coding	grey90	grey90	grey90	0.20646	blue	SLC18B1
CPO-AS-2	blue	0.889553	0.988213	0.776216	lncRNA	grey90	grey90	grey90	0.20631	blue	CPO-AS-2
ENSG00000120210	blue	0.85389	0.857694	0.721825	protein_coding	grey90	grey90	grey90	0.205903	blue	INSL6
ENSG00000177688	blue	0.981563	0.929582	0.95283	protein_coding	grey90	grey90	grey90	0.205816	blue	SUMO4
MICB-AS-2	blue	0.894712	0.959682	0.984648	lncRNA	grey90	grey90	grey90	0.205433	blue	MICB-AS-2
GRAP-AS-1	blue	0.952599	0.724819	0.265238	lncRNA	grey90	grey90	grey90	0.204624	blue	GRAP-AS-1
NFATC3-AS-2	blue	0.966408	0.360174	0.572181	lncRNA	grey90	grey90	grey90	0.204569	blue	NFATC3-AS-2
NUP107-AS-1	blue	0.406993	0.980638	0.44792	lncRNA	grey90	grey90	grey90	0.204542	blue	NUP107-AS-1
ENSG00000204623	blue	0.995112	0.443694	0.393534	transcribed_unitary_pseudogene	grey90	grey90	grey90	0.204496	blue	ZNRD1ASP
ENSG00000137628	blue	0.99767	0.638288	0.316428	protein_coding	grey90	grey90	grey90	0.204219	blue	DDX60
ENSG00000133302	blue	0.909719	0.394953	0.896472	protein_coding	grey90	grey90	grey90	0.204051	blue	SLF1
LINC-ELOVL5-2	blue	0.705171	0.763273	0.933645	lncRNA	grey90	grey90	grey90	0.203948	blue	LINC-ELOVL5-2
ENSG00000164707	blue	0.879253	0.155218	0.108245	protein_coding	grey90	grey90	grey90	0.203694	blue	SLC13A4
LINC-MAPK1-1	blue	0.841488	0.87973	0.828672	lncRNA	grey90	grey90	grey90	0.203597	blue	LINC-MAPK1-1
ENSG00000156110	blue	0.710695	0.883757	0.981138	protein_coding	grey90	grey90	grey90	0.203587	blue	ADK
ENSG00000197928	blue	0.946651	0.954495	0.766798	protein_coding	grey90	grey90	grey90	0.203179	blue	ZNF677
ENSG00000215859	blue	0.946651	0.794054	0.927589	transcribed_unprocessed_pseudogene	grey90	grey90	grey90	0.203026	blue	PDZK1P1
MFN1-AS-1	blue	0.981852	0.649402	0.290836	lncRNA	grey90	grey90	grey90	0.202472	blue	MFN1-AS-1
ENSG00000177830	blue	0.942732	0.341309	0.0084683	protein_coding	grey90	grey90	red	0.202467	blue	CHID1
MYO5A-AS-1	blue	0.998975	0.691792	0.328906	lncRNA	grey90	grey90	grey90	0.202452	blue	MYO5A-AS-1
ENSG00000245680	blue	0.999571	0.906072	0.815905	protein_coding	grey90	grey90	grey90	0.202366	blue	ZNF585B
LINC-SBSPON-1	blue	0.96	0.441362	0.883872	lncRNA	grey90	grey90	grey90	0.201872	blue	LINC-SBSPON-1
UBASH3B-AS-1	blue	0.999571	0.412779	0.436556	lncRNA	grey90	grey90	grey90	0.201606	blue	UBASH3B-AS-1
ENSG00000178222	blue	0.786066	0.257876	0.90731	protein_coding	grey90	grey90	grey90	0.201516	blue	RNF212
ITGB1-AS-5	blue	0.703232	0.79887	0.0824983	lncRNA	grey90	grey90	grey90	0.20073	blue	ITGB1-AS-5
ENSG00000225920	blue	0.998975	0.466988	0.452365	processed_pseudogene	grey90	grey90	grey90	0.200722	blue	RIMKLBP2
ENSG00000175305	blue	0.947781	0.669619	0.951056	protein_coding	grey90	grey90	grey90	0.20063	blue	CCNE2
ENSG00000175322	blue	0.995694	0.929189	0.272141	protein_coding	grey90	grey90	grey90	0.200629	blue	ZNF519
ENSG00000204764	blue	0.965751	0.926262	0.896116	protein_coding	grey90	grey90	grey90	0.200024	blue	RANBP17
LINC-HELT-2	blue	0.978474	0.709621	0.875052	lncRNA	grey90	grey90	grey90	0.199719	blue	LINC-HELT-2
LINC-SLC25A30-3	blue	0.839474	0.153843	0.706678	lncRNA	grey90	grey90	grey90	0.199336	blue	LINC-SLC25A30-3
LINC-TMEM201-3	blue	0.766394	0.793881	0.205325	lncRNA	grey90	grey90	grey90	0.199328	blue	LINC-TMEM201-3
HECW1-AS-1	blue	0.995694	0.950464	0.700518	lncRNA	grey90	grey90	grey90	0.199134	blue	HECW1-AS-1
ENSG00000184154	blue	0.90418	0.716897	0.68949	protein_coding	grey90	grey90	grey90	0.199067	blue	LRTOMT
ENSG00000228057	blue	0.998168	0.725785	0.54607	processed_pseudogene	grey90	grey90	grey90	0.19901	blue	SEC63P1
ZNF510-AS-1	blue	0.969776	0.938496	0.665433	lncRNA	grey90	grey90	grey90	0.198445	blue	ZNF510-AS-1
LINC-FUT8-10	blue	0.978474	0.851705	0.921911	lncRNA	grey90	grey90	grey90	0.198381	blue	LINC-FUT8-10
CRTC3-AS-3	blue	0.969776	0.773938	0.502997	lncRNA	grey90	grey90	grey90	0.198247	blue	CRTC3-AS-3
ENSG00000120699	blue	0.705171	0.987498	0.652291	protein_coding	grey90	grey90	grey90	0.19791	blue	EXOSC8
ENSG00000156398	blue	0.947781	0.140936	0.270329	protein_coding	grey90	grey90	grey90	0.197591	blue	SFXN2
ENSG00000237440	blue	0.946651	0.791678	0.962383	protein_coding	grey90	grey90	grey90	0.197468	blue	ZNF737
ENSG00000203326	blue	0.854123	0.0368854	0.635806	protein_coding	grey90	red	grey90	0.197261	blue	ZNF525
ZFP91-CNTF-AS-1	blue	0.991423	0.545105	0.747979	lncRNA	grey90	grey90	grey90	0.197187	blue	ZFP91-CNTF-AS-1
LINC-C14orf177-5	blue	0.972243	0.964963	0.290565	lncRNA	grey90	grey90	grey90	0.196776	blue	LINC-C14orf177-5
LINC-ANKRD20A3-8	blue	0.954273	0.8102	0.96763	lncRNA	grey90	grey90	grey90	0.196707	blue	LINC-ANKRD20A3-8
ENSG00000183044	blue	0.969776	0.308754	0.426014	protein_coding	grey90	grey90	grey90	0.196454	blue	ABAT
ENSG00000203872	blue	0.96	0.627414	0.130813	protein_coding	grey90	grey90	grey90	0.196293	blue	C6orf163
ENSG00000121454	blue	0.798753	0.747535	0.602257	protein_coding	grey90	grey90	grey90	0.196058	blue	LHX4
LINC-FGFR2-3	blue	0.998924	0.955234	0.975859	lncRNA	grey90	grey90	grey90	0.195784	blue	LINC-FGFR2-3
LINC-ETNK1-1	blue	0.978474	0.83219	0.95973	lncRNA	grey90	grey90	grey90	0.195748	blue	LINC-ETNK1-1
LINC-NDUFB4-2	blue	0.942732	0.941872	0.888522	lncRNA	grey90	grey90	grey90	0.195641	blue	LINC-NDUFB4-2
NFATC2-AS-2	blue	0.979985	0.375262	0.766913	lncRNA	grey90	grey90	grey90	0.194978	blue	NFATC2-AS-2
ENSG00000115414	blue	0.998021	0.441942	0.0136136	protein_coding	grey90	grey90	red	0.194896	blue	FN1
ENSG00000103707	blue	0.866056	0.919806	0.773184	protein_coding	grey90	grey90	grey90	0.19486	blue	MTFMT
ENSG00000183091	blue	0.988569	0.990275	0.793068	protein_coding	grey90	grey90	grey90	0.194677	blue	NEB
ENSG00000284770	blue	0.820852	0.339696	0.717027	protein_coding	grey90	grey90	grey90	0.194672	blue	TBCE
LINC-TRIB1-18	blue	0.998021	0.483822	0.144189	lncRNA	grey90	grey90	grey90	0.194345	blue	LINC-TRIB1-18
ENSG00000196628	blue	0.995694	0.398647	0.111929	protein_coding	grey90	grey90	grey90	0.194055	blue	TCF4
ENSG00000157429	blue	0.97937	0.958543	0.975859	protein_coding	grey90	grey90	grey90	0.193994	blue	ZNF19
UBASH3B-AS-3	blue	0.998924	0.597891	0.62438	lncRNA	grey90	grey90	grey90	0.193895	blue	UBASH3B-AS-3
AKAP13-AS-7	blue	0.995038	0.600072	0.987779	lncRNA	grey90	grey90	grey90	0.193565	blue	AKAP13-AS-7
ENTPD3-AS-2	blue	0.835858	0.828911	0.695901	lncRNA	grey90	grey90	grey90	0.193285	blue	ENTPD3-AS-2
ENSG00000168661	blue	0.833624	0.772068	0.610929	protein_coding	grey90	grey90	grey90	0.193177	blue	ZNF30
ENSG00000196417	blue	0.995694	0.187647	0.43457	protein_coding	grey90	grey90	grey90	0.192855	blue	ZNF765
ENSG00000078053	blue	0.978474	0.936654	0.655005	protein_coding	grey90	grey90	grey90	0.192675	blue	AMPH
ENSG00000075303	blue	0.898122	0.956658	0.507871	protein_coding	grey90	grey90	grey90	0.19246	blue	SLC25A40
ENSG00000163006	blue	0.998975	0.746207	0.386235	protein_coding	grey90	grey90	grey90	0.192201	blue	CCDC138
MBP-AS-2	blue	0.965789	0.090603	0.0322759	lncRNA	grey90	green	green	0.191887	blue	MBP-AS-2
HERC5-AS-2	blue	0.968788	0.791777	0.532691	lncRNA	grey90	grey90	grey90	0.191795	blue	HERC5-AS-2
ENSG00000158850	blue	0.995949	0.0351866	0.0895481	protein_coding	grey90	red	grey90	0.191322	blue	B4GALT3
ENSG00000148120	blue	0.998542	0.828506	0.965212	protein_coding	grey90	grey90	grey90	0.190955	blue	AOPEP
ENSG00000152683	blue	0.924127	0.661158	0.0500401	protein_coding	grey90	grey90	grey90	0.190857	blue	SLC30A6
LINC-MFAP3L-1	blue	0.915499	0.988054	0.992067	lncRNA	grey90	grey90	grey90	0.190544	blue	LINC-MFAP3L-1
ENSG00000170734	blue	0.941993	0.047175	0.00985587	protein_coding	grey90	red	red	0.190339	blue	POLH
SHPRH-AS-2	blue	0.786066	0.366162	0.898617	lncRNA	grey90	grey90	grey90	0.190164	blue	SHPRH-AS-2
ENSG00000136518	blue	0.998021	0.860699	0.791565	protein_coding	grey90	grey90	grey90	0.189981	blue	ACTL6A
ZNF710-AS-2	blue	0.995694	0.117033	0.286618	lncRNA	grey90	grey90	grey90	0.189721	blue	ZNF710-AS-2
ENSG00000116819	blue	0.907697	0.86354	0.975021	protein_coding	grey90	grey90	grey90	0.189628	blue	TFAP2E
CHN2-AS-4	blue	0.978474	0.879299	0.997635	lncRNA	grey90	grey90	grey90	0.189507	blue	CHN2-AS-4
ANKRD11-AS-1	blue	0.985281	0.737304	0.545941	lncRNA	grey90	grey90	grey90	0.189263	blue	ANKRD11-AS-1
ENSG00000101935	blue	0.969776	0.971761	0.810215	protein_coding	grey90	grey90	grey90	0.188991	blue	AMMECR1
ENSG00000099250	blue	0.880521	0.981919	0.855384	protein_coding	grey90	grey90	grey90	0.188281	blue	NRP1
ENSG00000115841	blue	0.978474	0.934623	0.964058	protein_coding	grey90	grey90	grey90	0.188109	blue	RMDN2
ENSG00000173080	blue	0.976311	0.247411	0.0276469	protein_coding	grey90	grey90	red	0.188035	blue	RXFP4
ENSG00000256294	blue	0.951066	0.776095	0.891827	protein_coding	grey90	grey90	grey90	0.187195	blue	AC021092.2
LINC-NUTM2F-3	blue	0.945833	0.482451	0.0224583	lncRNA	grey90	green	green	0.187128	blue	LINC-NUTM2F-3
ENSG00000270804	blue	0.960888	0.644583	0.786541	transcribed_processed_pseudogene	grey90	grey90	grey90	0.187033	blue	AC010326.5
ENSG00000154309	blue	0.947781	0.857756	0.923996	protein_coding	grey90	grey90	grey90	0.186938	blue	DISP1
ENSG00000198954	blue	0.967543	0.967484	0.751322	protein_coding	grey90	grey90	grey90	0.185982	blue	KIFBP
ENSG00000032742	blue	0.978474	0.873034	0.884615	protein_coding	grey90	grey90	grey90	0.185913	blue	IFT88
ENSG00000156136	blue	0.786066	0.884853	0.0716132	protein_coding	grey90	grey90	grey90	0.185147	blue	DCK
ENSG00000198018	blue	0.859897	0.166267	0.0589278	protein_coding	grey90	grey90	grey90	0.185102	blue	ENTPD7
PGM5-AS-1	blue	0.967543	0.540666	0.312172	lncRNA	grey90	grey90	grey90	0.184976	blue	PGM5-AS-1
SLC12A2-AS-1	blue	0.991493	0.814121	0.599727	lncRNA	grey90	grey90	grey90	0.184689	blue	SLC12A2-AS-1
FAM111A-AS-1	blue	0.998021	0.869739	0.811466	lncRNA	grey90	grey90	grey90	0.184668	blue	FAM111A-AS-1
ENSG00000102547	blue	0.435505	0.79453	0.538406	protein_coding	grey90	grey90	grey90	0.184663	blue	CAB39L
LINC-GOLGA8N-2	blue	0.958119	0.537622	0.594117	lncRNA	grey90	grey90	grey90	0.184587	blue	LINC-GOLGA8N-2
ENSG00000023572	blue	0.958304	0.935114	0.750979	protein_coding	grey90	grey90	grey90	0.184492	blue	GLRX2
TM9SF2-AS-2	blue	0.859897	0.486618	0.979419	lncRNA	grey90	grey90	grey90	0.184468	blue	TM9SF2-AS-2
ENSG00000278949	blue	0.696997	0.668417	0.890316	TEC	grey90	grey90	grey90	0.184399	blue	AC127070.4
CXXC5-AS-2	blue	0.630542	0.146591	4.27e-05	lncRNA	grey90	green	green	0.184371	blue	CXXC5-AS-2
ENSG00000129159	blue	0.961008	0.980399	0.739231	protein_coding	grey90	grey90	grey90	0.184075	blue	KCNC1
MPRIP-AS-2	blue	0.978474	0.725785	0.456335	lncRNA	grey90	grey90	grey90	0.183875	blue	MPRIP-AS-2
ENSG00000144320	blue	0.925595	0.0366492	0.998805	protein_coding	grey90	red	grey90	0.183621	blue	LNPK
ENSG00000239704	blue	0.970685	0.993923	0.934592	protein_coding	grey90	grey90	grey90	0.183516	blue	CDRT4
ENSG00000065618	blue	0.961785	0.144176	0.0147633	protein_coding	grey90	grey90	red	0.183409	blue	COL17A1
STK10-AS-4	blue	0.96	0.674755	0.97582	lncRNA	grey90	grey90	grey90	0.183339	blue	STK10-AS-4
ENSG00000141956	blue	0.980167	0.908568	0.836595	protein_coding	grey90	grey90	grey90	0.182988	blue	PRDM15
TANGO2-AS-2	blue	0.981808	0.334629	0.41817	lncRNA	grey90	grey90	grey90	0.182827	blue	TANGO2-AS-2
ENSG00000154330	blue	0.913719	0.836854	0.472287	protein_coding	grey90	grey90	grey90	0.182565	blue	PGM5
ACBD3-AS-2	blue	0.947781	0.833763	0.820928	lncRNA	grey90	grey90	grey90	0.182351	blue	ACBD3-AS-2
ZNF75D-AS-1	blue	0.945341	0.88315	0.513555	lncRNA	grey90	grey90	grey90	0.181849	blue	ZNF75D-AS-1
ENSG00000129473	blue	0.539306	0.946816	0.531921	protein_coding	grey90	grey90	grey90	0.181831	blue	BCL2L2
ENSG00000279107	blue	0.998021	0.629384	0.335052	TEC	grey90	grey90	grey90	0.181646	blue	AC138951.2
LPP-AS-1	blue	0.975604	0.669619	0.994631	lncRNA	grey90	grey90	grey90	0.181565	blue	LPP-AS-1
TTN-AS-1	blue	0.998504	0.803113	0.88098	lncRNA	grey90	grey90	grey90	0.181521	blue	TTN-AS-1
LINC-CBWD5-1	blue	0.987218	0.726969	0.305417	lncRNA	grey90	grey90	grey90	0.181347	blue	LINC-CBWD5-1
ENSG00000189144	blue	0.457021	0.468168	0.259412	protein_coding	grey90	grey90	grey90	0.181263	blue	ZNF573
LINC-TBC1D31-1	blue	0.952356	0.855845	0.801992	lncRNA	grey90	grey90	grey90	0.181152	blue	LINC-TBC1D31-1
ENSG00000157017	blue	0.912229	0.334378	0.168653	protein_coding	grey90	grey90	grey90	0.181127	blue	GHRL
TMEM131L-AS-3	blue	0.989933	0.559502	0.0715245	lncRNA	grey90	grey90	grey90	0.18109	blue	TMEM131L-AS-3
ZBTB16-AS-1	blue	0.998924	0.388398	0.140395	lncRNA	grey90	grey90	grey90	0.181024	blue	ZBTB16-AS-1
PANK2-AS-1	blue	0.955108	0.935004	0.231911	lncRNA	grey90	grey90	grey90	0.180632	blue	PANK2-AS-1
ENSG00000175183	blue	0.973067	0.872816	0.596241	protein_coding	grey90	grey90	grey90	0.180511	blue	CSRP2
LINC-NUTM2A-1	blue	0.911208	0.979349	0.664949	lncRNA	grey90	grey90	grey90	0.180232	blue	LINC-NUTM2A-1
GAB2-AS-4	blue	0.998021	0.888533	0.686678	lncRNA	grey90	grey90	grey90	0.1802	blue	GAB2-AS-4
ENSG00000214595	blue	0.985281	0.826366	0.849397	protein_coding	grey90	grey90	grey90	0.180069	blue	EML6
RABGAP1L-AS-6	blue	0.968788	0.923078	0.634648	lncRNA	grey90	grey90	grey90	0.180002	blue	RABGAP1L-AS-6
ENSG00000160856	blue	0.969776	0.114884	0.702945	protein_coding	grey90	grey90	grey90	0.179836	blue	FCRL3
ENSG00000064115	blue	0.934034	0.919104	0.525542	protein_coding	grey90	grey90	grey90	0.179719	blue	TM7SF3
SLC9A9-AS-4	blue	0.9963	0.974743	0.965312	lncRNA	grey90	grey90	grey90	0.179639	blue	SLC9A9-AS-4
TRIM66-AS-2	blue	0.978474	0.403491	0.27373	lncRNA	grey90	grey90	grey90	0.179363	blue	TRIM66-AS-2
ENSG00000127989	blue	0.981554	0.596488	0.85656	protein_coding	grey90	grey90	grey90	0.179201	blue	MTERF1
ENSG00000122432	blue	0.907697	0.873861	0.66961	protein_coding	grey90	grey90	grey90	0.1792	blue	SPATA1
VPS39-AS-1	blue	0.969776	0.688617	0.801644	lncRNA	grey90	grey90	grey90	0.179086	blue	VPS39-AS-1
ENSG00000166260	blue	0.83868	0.879672	0.734116	protein_coding	grey90	grey90	grey90	0.179	blue	COX11
ENSG00000136738	blue	0.998542	0.0670352	0.0436327	protein_coding	grey90	grey90	red	0.17898	blue	STAM
ENSG00000174827	blue	0.957665	0.648196	0.94057	protein_coding	grey90	grey90	grey90	0.178768	blue	PDZK1
ENSG00000163138	blue	0.998168	0.820322	0.963333	protein_coding	grey90	grey90	grey90	0.17857	blue	PACRGL
TARBP1-AS-1	blue	0.998021	0.759618	0.914543	lncRNA	grey90	grey90	grey90	0.178031	blue	TARBP1-AS-1
LINC-ADGRL3-3	blue	0.958091	0.842829	0.7484	lncRNA	grey90	grey90	grey90	0.177914	blue	LINC-ADGRL3-3
AC009879.2-AS-1	blue	0.946651	0.897491	0.986588	lncRNA	grey90	grey90	grey90	0.177665	blue	AC009879.2-AS-1
ENSG00000227032	blue	0.998021	0.35382	0.657168	processed_pseudogene	grey90	grey90	grey90	0.177602	blue	RPS2P36
LINC-PDGFD-4	blue	0.969776	0.782049	0.983173	lncRNA	grey90	grey90	grey90	0.177506	blue	LINC-PDGFD-4
ENSG00000131069	blue	0.998021	0.618002	0.964487	protein_coding	grey90	grey90	grey90	0.177244	blue	ACSS2
TNFRSF10A-AS-1	blue	0.967543	0.950889	0.974161	lncRNA	grey90	grey90	grey90	0.176868	blue	TNFRSF10A-AS-1
VOPP1-AS-3	blue	0.932878	0.921239	0.836907	lncRNA	grey90	grey90	grey90	0.176707	blue	VOPP1-AS-3
ENSG00000143457	blue	0.859164	0.425018	0.218383	protein_coding	grey90	grey90	grey90	0.17644	blue	GOLPH3L
ENSG00000187187	blue	0.946651	0.334629	0.94559	protein_coding	grey90	grey90	grey90	0.176436	blue	ZNF546
LINC-MAPK13-1	blue	0.913719	0.562354	0.803053	lncRNA	grey90	grey90	grey90	0.175967	blue	LINC-MAPK13-1
LINC-CTDSP1-1	blue	0.725862	0.66985	0.791655	lncRNA	grey90	grey90	grey90	0.175914	blue	LINC-CTDSP1-1
LINC-CA4-2	blue	0.999571	0.953132	0.928404	lncRNA	grey90	grey90	grey90	0.175906	blue	LINC-CA4-2
P2RY8-AS-2	blue	0.982604	0.85871	0.808453	lncRNA	grey90	grey90	grey90	0.175866	blue	P2RY8-AS-2
ENSG00000198440	blue	0.998021	0.724288	0.617302	protein_coding	grey90	grey90	grey90	0.175294	blue	ZNF583
ENSG00000165338	blue	0.913719	0.755066	0.682319	protein_coding	grey90	grey90	grey90	0.175163	blue	HECTD2
USP34-AS-2	blue	0.998504	0.965981	0.808143	lncRNA	grey90	grey90	grey90	0.17498	blue	USP34-AS-2
TMPRSS11F-AS-1	blue	0.699588	0.946606	0.545119	lncRNA	grey90	grey90	grey90	0.174035	blue	TMPRSS11F-AS-1
STX18-AS-1	blue	0.985281	0.250829	0.193768	lncRNA	grey90	grey90	grey90	0.173826	blue	STX18-AS-1
ENSG00000223599	blue	0.995038	0.896524	0.987779	processed_pseudogene	grey90	grey90	grey90	0.17346	blue	AL513523.3
ENSG00000180479	blue	0.945341	0.966453	0.933464	protein_coding	grey90	grey90	grey90	0.172914	blue	ZNF571
ENSG00000100372	blue	0.978474	0.942213	0.63825	protein_coding	grey90	grey90	grey90	0.172689	blue	SLC25A17
FICD-AS-1	blue	0.996674	0.464789	0.957314	lncRNA	grey90	grey90	grey90	0.172351	blue	FICD-AS-1
ENSG00000170006	blue	0.861117	0.756594	0.524243	protein_coding	grey90	grey90	grey90	0.172317	blue	TMEM154
PDE4D-AS-3	blue	0.998924	0.860331	0.647202	lncRNA	grey90	grey90	grey90	0.172299	blue	PDE4D-AS-3
RALGAPA2-AS-2	blue	0.985281	0.903039	0.719718	lncRNA	grey90	grey90	grey90	0.172029	blue	RALGAPA2-AS-2
UBE2D1-AS-1	blue	0.94443	0.849669	0.488728	lncRNA	grey90	grey90	grey90	0.171988	blue	UBE2D1-AS-1
ENSG00000008277	blue	0.883781	0.57979	0.865452	protein_coding	grey90	grey90	grey90	0.171817	blue	ADAM22
TCEA1-AS-1	blue	0.946651	0.540954	0.982813	lncRNA	grey90	grey90	grey90	0.171756	blue	TCEA1-AS-1
ENSG00000087299	blue	0.96	0.985714	0.888625	protein_coding	grey90	grey90	grey90	0.171613	blue	L2HGDH
ENSG00000151474	blue	0.969776	0.333764	0.22151	protein_coding	grey90	grey90	grey90	0.170971	blue	FRMD4A
LINC-LRRC37A3-1	blue	0.969776	0.930365	0.675195	lncRNA	grey90	grey90	grey90	0.170901	blue	LINC-LRRC37A3-1
ENSG00000108469	blue	0.753229	0.929582	0.0940815	protein_coding	grey90	grey90	grey90	0.170836	blue	RECQL5
SNRNP35-AS-1	blue	0.946651	0.909627	0.819975	lncRNA	grey90	grey90	grey90	0.170601	blue	SNRNP35-AS-1
ENSG00000170903	blue	0.998021	0.264568	0.284977	protein_coding	grey90	grey90	grey90	0.170552	blue	MSANTD4
ENSG00000154760	blue	0.623049	0.682811	0.944444	protein_coding	grey90	grey90	grey90	0.170206	blue	SLFN13
ENSG00000279891	blue	0.974546	0.414918	0.468126	TEC	grey90	grey90	grey90	0.170043	blue	AC022498.2
ENSG00000182919	blue	0.889553	0.849103	0.254145	protein_coding	grey90	grey90	grey90	0.16938	blue	C11orf54
LINC-MUC20-1	blue	0.995038	0.836416	0.979579	lncRNA	grey90	grey90	grey90	0.169172	blue	LINC-MUC20-1
ENSG00000146426	blue	0.96	0.976748	0.667563	protein_coding	grey90	grey90	grey90	0.169106	blue	TIAM2
ENSG00000172244	blue	0.835858	0.287299	0.756729	protein_coding	grey90	grey90	grey90	0.168107	blue	C5orf34
LINC-AKAP10-1	blue	0.998504	0.0803489	0.157048	lncRNA	grey90	grey90	grey90	0.168015	blue	LINC-AKAP10-1
ENSG00000130021	blue	0.985281	0.35353	0.297521	protein_coding	grey90	grey90	grey90	0.167897	blue	PUDP
ENSG00000243667	blue	0.955108	0.821983	0.266673	protein_coding	grey90	grey90	grey90	0.167777	blue	WDR92
ENSG00000185760	blue	0.944387	0.689265	0.342748	protein_coding	grey90	grey90	grey90	0.167505	blue	KCNQ5
ENSG00000204177	blue	0.992725	0.810074	0.962727	transcribed_unprocessed_pseudogene	grey90	grey90	grey90	0.167249	blue	BMS1P1
ENSG00000138459	blue	0.794932	0.218914	0.278727	protein_coding	grey90	grey90	grey90	0.167239	blue	SLC35A5
LINC-ADRB2-1	blue	0.989933	0.0338241	0.307398	lncRNA	grey90	grey90	grey90	0.167189	blue	LINC-ADRB2-1
ENSG00000258461	blue	0.944387	0.685754	0.390642	protein_coding	grey90	grey90	grey90	0.167083	blue	AC012651.1
NCK1-AS-1	blue	0.999571	0.214923	0.222491	lncRNA	grey90	grey90	grey90	0.166681	blue	NCK1-AS-1
ENSG00000197046	blue	0.999571	0.951389	0.927919	protein_coding	grey90	grey90	grey90	0.166648	blue	SIGLEC15
ENSG00000144736	blue	0.998504	0.874902	0.264055	protein_coding	grey90	grey90	grey90	0.166624	blue	SHQ1
ENSG00000181027	blue	0.995694	0.998759	0.490553	protein_coding	grey90	grey90	grey90	0.165779	blue	FKRP
ENSG00000257122	blue	0.941221	0.776312	0.222491	transcribed_unprocessed_pseudogene	grey90	grey90	grey90	0.165705	blue	RRN3P3
ENSG00000066813	blue	0.981852	0.669619	0.929869	protein_coding	grey90	grey90	grey90	0.165413	blue	ACSM2B
LINC-CTNNA3-16	blue	0.957688	0.758957	0.532061	lncRNA	grey90	grey90	grey90	0.165355	blue	LINC-CTNNA3-16
ENSG00000188199	blue	0.946976	0.648016	0.261812	protein_coding	grey90	grey90	grey90	0.165114	blue	NUTM2B
STK10-AS-1	blue	0.998504	0.00321394	0.00181558	lncRNA	grey90	green	green	0.165061	blue	STK10-AS-1
NRSN2-AS-1	blue	0.965428	0.943819	0.540549	lncRNA	grey90	grey90	grey90	0.165058	blue	NRSN2-AS-1
LINC-KCNJ12-7	blue	0.994165	0.697045	0.569305	lncRNA	grey90	grey90	grey90	0.164696	blue	LINC-KCNJ12-7
LINC-HS3ST5-7	blue	0.975604	0.990901	0.993835	lncRNA	grey90	grey90	grey90	0.164387	blue	LINC-HS3ST5-7
ENSG00000235945	blue	0.96	0.825052	0.0322023	processed_pseudogene	grey90	grey90	grey90	0.164292	blue	AC002543.1
FAR2-AS-1	blue	0.965901	0.788537	0.934534	lncRNA	grey90	grey90	grey90	0.164249	blue	FAR2-AS-1
ENSG00000171174	blue	0.995949	0.9245	0.982943	protein_coding	grey90	grey90	grey90	0.163985	blue	RBKS
ENSG00000008086	blue	0.998021	0.94285	0.282355	protein_coding	grey90	grey90	grey90	0.163717	blue	CDKL5
ENSG00000204920	blue	0.981467	0.803866	0.977942	protein_coding	grey90	grey90	grey90	0.163596	blue	ZNF155
PHF20L1-AS-1	blue	0.999571	0.900882	0.838712	lncRNA	grey90	grey90	grey90	0.163487	blue	PHF20L1-AS-1
ENSG00000151849	blue	0.978474	0.426757	0.668173	protein_coding	grey90	grey90	grey90	0.163169	blue	CENPJ
ENSG00000163482	blue	0.999571	0.776095	0.78538	protein_coding	grey90	grey90	grey90	0.163079	blue	STK36
ENSG00000147174	blue	0.841488	0.218951	0.22764	protein_coding	grey90	grey90	grey90	0.162294	blue	GCNA
ENSG00000123191	blue	0.958119	0.988686	0.75946	protein_coding	grey90	grey90	grey90	0.162274	blue	ATP7B
ENSG00000065600	blue	0.918471	0.804976	0.548918	protein_coding	grey90	grey90	grey90	0.161992	blue	PACC1
SAMHD1-AS-7	blue	0.96	0.622483	0.419279	lncRNA	grey90	grey90	grey90	0.161744	blue	SAMHD1-AS-7
ENSG00000236946	blue	0.955971	0.942442	0.849155	processed_pseudogene	grey90	grey90	grey90	0.160962	blue	HNRNPA1P70
ENSG00000157823	blue	0.946651	0.739377	0.899794	protein_coding	grey90	grey90	grey90	0.160819	blue	AP3S2
ENSG00000173531	blue	0.946651	0.917174	0.998724	protein_coding	grey90	grey90	grey90	0.160374	blue	MST1
ENSG00000168000	blue	0.986131	0.91451	0.893717	protein_coding	grey90	grey90	grey90	0.160331	blue	BSCL2
CHST11-AS-5	blue	0.968788	0.82211	0.897066	lncRNA	grey90	grey90	grey90	0.160209	blue	CHST11-AS-5
ERICH1-AS-2	blue	0.967543	0.000365719	0.000497003	lncRNA	grey90	green	green	0.160205	blue	ERICH1-AS-2
ENSG00000197121	blue	0.969776	0.980949	0.769221	protein_coding	grey90	grey90	grey90	0.159245	blue	PGAP1
ENSG00000106524	blue	0.894718	0.738339	0.0847048	protein_coding	grey90	grey90	grey90	0.158949	blue	ANKMY2
ENSG00000204611	blue	0.996292	0.451661	0.675756	protein_coding	grey90	grey90	grey90	0.158807	blue	ZNF616
ENSG00000122335	blue	0.911848	0.720024	0.399304	protein_coding	grey90	grey90	grey90	0.15874	blue	SERAC1
LINC-BDH1-4	blue	0.991542	0.933184	0.801917	lncRNA	grey90	grey90	grey90	0.158591	blue	LINC-BDH1-4
ENSG00000133962	blue	0.547438	0.881401	0.924376	protein_coding	grey90	grey90	grey90	0.15814	blue	CATSPERB
PIAS1-AS-6	blue	0.96	0.938607	0.827683	lncRNA	grey90	grey90	grey90	0.157796	blue	PIAS1-AS-6
LINC-SERF1B-3	blue	0.970428	0.620525	0.939261	lncRNA	grey90	grey90	grey90	0.157667	blue	LINC-SERF1B-3
ENSG00000106701	blue	0.946651	0.78678	0.984145	protein_coding	grey90	grey90	grey90	0.157483	blue	FSD1L
FKBP5-AS-4	blue	0.880085	0.245457	0.289832	lncRNA	grey90	grey90	grey90	0.157444	blue	FKBP5-AS-4
ENSG00000173715	blue	0.973098	0.865926	0.825411	protein_coding	grey90	grey90	grey90	0.156778	blue	C11orf80
ENSG00000111846	blue	0.9963	0.126816	0.160216	protein_coding	grey90	grey90	grey90	0.156654	blue	GCNT2
ENSG00000134490	blue	0.801432	0.821735	0.343094	protein_coding	grey90	grey90	grey90	0.156591	blue	TMEM241
BET1-AS-1	blue	0.568685	0.836854	0.988188	lncRNA	grey90	grey90	grey90	0.156515	blue	BET1-AS-1
ENSG00000113761	blue	0.929074	0.694767	0.143733	protein_coding	grey90	grey90	grey90	0.155869	blue	ZNF346
CRNN-AS-1	blue	0.989291	0.566726	0.60588	lncRNA	grey90	grey90	grey90	0.155725	blue	CRNN-AS-1
STK10-AS-5	blue	0.976693	0.556573	0.424759	lncRNA	grey90	grey90	grey90	0.155253	blue	STK10-AS-5
ENSG00000154025	blue	0.978474	0.252735	0.074066	protein_coding	grey90	grey90	grey90	0.155054	blue	SLC5A10
ENSG00000189007	blue	0.989291	0.784322	0.94057	protein_coding	grey90	grey90	grey90	0.155023	blue	ADAT2
LINC-GSDMC-4	blue	0.989221	0.771431	0.855848	lncRNA	grey90	grey90	grey90	0.154837	blue	LINC-GSDMC-4
ENSG00000180089	blue	0.955971	0.790853	0.551136	protein_coding	grey90	grey90	grey90	0.154809	blue	TMEM86B
PCCA-AS-1	blue	0.997613	0.789091	0.667824	lncRNA	grey90	grey90	grey90	0.154451	blue	PCCA-AS-1
LINC-RWDD3-8	blue	0.978474	0.602972	0.657058	lncRNA	grey90	grey90	grey90	0.154378	blue	LINC-RWDD3-8
LINC-CD300C-3	blue	0.965247	0.919806	0.906466	lncRNA	grey90	grey90	grey90	0.153963	blue	LINC-CD300C-3
LINC-LRP5L-4	blue	0.973787	0.949977	0.948723	lncRNA	grey90	grey90	grey90	0.153796	blue	LINC-LRP5L-4
SMURF1-AS-1	blue	0.981554	0.91451	0.910937	lncRNA	grey90	grey90	grey90	0.153746	blue	SMURF1-AS-1
ENSG00000144867	blue	0.969776	0.773412	0.381947	protein_coding	grey90	grey90	grey90	0.153511	blue	SRPRB
ENSG00000122912	blue	0.999571	0.445627	0.920484	protein_coding	grey90	grey90	grey90	0.15341	blue	SLC25A16
ENSG00000133678	blue	0.971104	0.468812	0.497147	protein_coding	grey90	grey90	grey90	0.153312	blue	TMEM254
ENSG00000189042	blue	0.998542	0.938496	0.770543	protein_coding	grey90	grey90	grey90	0.152813	blue	ZNF567
ENSG00000114126	blue	0.998542	0.906402	0.350424	protein_coding	grey90	grey90	grey90	0.152427	blue	TFDP2
ENSG00000162892	blue	0.885631	0.966453	0.977785	protein_coding	grey90	grey90	grey90	0.152415	blue	IL24
ENSG00000154027	blue	0.79279	0.981152	0.891167	protein_coding	grey90	grey90	grey90	0.152034	blue	AK5
ENSG00000267419	blue	0.894716	0.974696	0.449179	transcribed_unprocessed_pseudogene	grey90	grey90	grey90	0.150625	blue	ZNF56
ENSG00000165115	blue	0.946651	0.440287	0.951525	protein_coding	grey90	grey90	grey90	0.150607	blue	KIF27
ENSG00000232587	blue	0.955108	0.778959	0.793747	processed_pseudogene	grey90	grey90	grey90	0.150555	blue	EEF1A1P3
ENSG00000124588	blue	0.960888	0.936043	0.977521	protein_coding	grey90	grey90	grey90	0.150476	blue	NQO2
NANS-AS-1	blue	0.995038	0.935264	0.959448	lncRNA	grey90	grey90	grey90	0.150321	blue	NANS-AS-1
GPR107-AS-1	blue	0.946651	0.634784	0.397846	lncRNA	grey90	grey90	grey90	0.150196	blue	GPR107-AS-1
ENSG00000101624	blue	0.998924	0.544289	0.810751	protein_coding	grey90	grey90	grey90	0.150148	blue	CEP76
ZBTB20-AS-9	blue	0.998021	0.9788	0.462376	lncRNA	grey90	grey90	grey90	0.149748	blue	ZBTB20-AS-9
ENSG00000259151	blue	0.958119	0.953141	0.713785	transcribed_processed_pseudogene	grey90	grey90	grey90	0.149746	blue	CAP2P1
SCML4-AS-3	blue	0.998021	0.547344	0.309195	lncRNA	grey90	grey90	grey90	0.149553	blue	SCML4-AS-3
LINC-IFI16-1	blue	0.989291	0.1043	0.00697675	lncRNA	grey90	green	green	0.149465	blue	LINC-IFI16-1
MIGA1-AS-2	blue	0.998021	0.970096	0.987779	lncRNA	grey90	grey90	grey90	0.149393	blue	MIGA1-AS-2
LPAR5-AS-1	blue	0.941993	0.394986	0.578989	lncRNA	grey90	grey90	grey90	0.149298	blue	LPAR5-AS-1
AC097634.4-AS-2	blue	0.975604	0.469805	0.959706	lncRNA	grey90	grey90	grey90	0.148733	blue	AC097634.4-AS-2
ENSG00000250011	blue	0.998021	0.454397	0.507679	processed_pseudogene	grey90	grey90	grey90	0.148716	blue	HMGB1P3
LINC-ID2-11	blue	0.989569	0.712691	0.94559	lncRNA	grey90	grey90	grey90	0.148547	blue	LINC-ID2-11
ENSG00000163606	blue	0.987822	0.479663	0.402327	protein_coding	grey90	grey90	grey90	0.148532	blue	CD200R1
ENSG00000162552	blue	0.834693	0.436548	0.0581628	protein_coding	grey90	grey90	grey90	0.148517	blue	WNT4
ENSG00000172209	blue	0.859897	0.834016	0.64602	protein_coding	grey90	grey90	grey90	0.148511	blue	GPR22
LDLRAD4-AS-6	blue	0.988569	0.557724	0.311807	lncRNA	grey90	grey90	grey90	0.148491	blue	LDLRAD4-AS-6
MARK2-AS-1	blue	0.975604	0.836854	0.186159	lncRNA	grey90	grey90	grey90	0.148286	blue	MARK2-AS-1
ENSG00000167614	blue	0.980167	0.480183	0.669832	protein_coding	grey90	grey90	grey90	0.148041	blue	TTYH1
RESF1-AS-1	blue	0.929396	0.989252	0.877057	lncRNA	grey90	grey90	grey90	0.147883	blue	RESF1-AS-1
FCGR2A-AS-1	blue	0.913719	0.985714	0.899564	lncRNA	grey90	grey90	grey90	0.147504	blue	FCGR2A-AS-1
PCGF3-AS-3	blue	0.999571	0.323399	0.444931	lncRNA	grey90	grey90	grey90	0.147499	blue	PCGF3-AS-3
CASP6-AS-1	blue	0.921549	0.867935	0.799447	lncRNA	grey90	grey90	grey90	0.147325	blue	CASP6-AS-1
ENSG00000103888	blue	0.995038	0.780249	0.340053	protein_coding	grey90	grey90	grey90	0.147008	blue	CEMIP
LINC-VPREB1-7	blue	0.96	0.457406	0.630377	lncRNA	grey90	grey90	grey90	0.146772	blue	LINC-VPREB1-7
EPAS1-AS-1	blue	0.839474	0.944089	0.303277	lncRNA	grey90	grey90	grey90	0.146474	blue	EPAS1-AS-1
ENSG00000144362	blue	0.969776	0.944298	0.892876	protein_coding	grey90	grey90	grey90	0.146332	blue	PHOSPHO2
SORL1-AS-4	blue	0.995038	0.67232	0.798162	lncRNA	grey90	grey90	grey90	0.146245	blue	SORL1-AS-4
SCIMP-AS-1	blue	0.889553	0.564364	0.705941	lncRNA	grey90	grey90	grey90	0.146082	blue	SCIMP-AS-1
ENSG00000151490	blue	0.987173	0.323951	0.749338	protein_coding	grey90	grey90	grey90	0.145944	blue	PTPRO
BRD4-AS-2	blue	0.980167	0.907822	0.763717	lncRNA	grey90	grey90	grey90	0.145757	blue	BRD4-AS-2
ENSG00000186073	blue	0.989933	0.480361	0.921377	protein_coding	grey90	grey90	grey90	0.145729	blue	C15orf41
BZW2-AS-1	blue	0.998168	0.65418	0.780298	lncRNA	grey90	grey90	grey90	0.145418	blue	BZW2-AS-1
LINC-DGCR2-3	blue	0.968788	0.601526	0.963015	lncRNA	grey90	grey90	grey90	0.145369	blue	LINC-DGCR2-3
ENSG00000156239	blue	0.986583	0.620593	0.723224	protein_coding	grey90	grey90	grey90	0.145189	blue	N6AMT1
ENSG00000100802	blue	0.936595	0.954495	0.70471	protein_coding	grey90	grey90	grey90	0.144831	blue	C14orf93
ENSG00000181544	blue	0.930998	0.917174	0.883495	protein_coding	grey90	grey90	grey90	0.144708	blue	FANCB
LINC-FAM90A1-5	blue	0.975604	0.782533	0.856706	lncRNA	grey90	grey90	grey90	0.14465	blue	LINC-FAM90A1-5
ENSG00000155085	blue	0.998168	0.939698	0.893717	protein_coding	grey90	grey90	grey90	0.144639	blue	AK9
ENSG00000151692	blue	0.999571	0.988054	0.633272	protein_coding	grey90	grey90	grey90	0.144472	blue	RNF144A
ENSG00000155393	blue	0.970776	0.720537	0.312593	protein_coding	grey90	grey90	grey90	0.144434	blue	HEATR3
ENSG00000151116	blue	0.978474	0.615989	0.548126	protein_coding	grey90	grey90	grey90	0.144338	blue	UEVLD
KPNB1-AS-1	blue	0.994165	0.576761	0.746123	lncRNA	grey90	grey90	grey90	0.14427	blue	KPNB1-AS-1
LINC-MTPN-1	blue	0.992383	0.946965	0.545459	lncRNA	grey90	grey90	grey90	0.144019	blue	LINC-MTPN-1
ENSG00000186687	blue	0.539306	0.540787	0.150321	protein_coding	grey90	grey90	grey90	0.143852	blue	LYRM7
ENSG00000125630	blue	0.952599	0.22666	0.257385	protein_coding	grey90	grey90	grey90	0.143733	blue	POLR1B
ENSG00000112304	blue	0.999571	0.82924	0.897224	protein_coding	grey90	grey90	grey90	0.143456	blue	ACOT13
ENSG00000198346	blue	0.998021	0.993119	0.956814	protein_coding	grey90	grey90	grey90	0.14344	blue	ZNF813
PRR5-ARHGAP8-AS-2	blue	0.967543	0.302609	0.392548	lncRNA	grey90	grey90	grey90	0.143343	blue	PRR5-ARHGAP8-AS-2
TSPAN32-AS-3	blue	0.879253	0.59134	0.169266	lncRNA	grey90	grey90	grey90	0.143276	blue	TSPAN32-AS-3
ENSG00000115474	blue	0.775943	0.702793	0.508948	protein_coding	grey90	grey90	grey90	0.142955	blue	KCNJ13
ARHGAP35-AS-1	blue	0.967543	0.784226	0.757921	lncRNA	grey90	grey90	grey90	0.142638	blue	ARHGAP35-AS-1
NTSR1-AS-1	blue	0.05159	0.0143492	0.793792	lncRNA	grey90	grey90	grey90	0.142572	blue	NTSR1-AS-1
ENSG00000143493	blue	0.851294	0.558388	0.298838	protein_coding	grey90	grey90	grey90	0.142535	blue	INTS7
ENSG00000111696	blue	0.95677	0.929996	0.94086	protein_coding	grey90	grey90	grey90	0.142348	blue	NT5DC3
ENSG00000175575	blue	0.999571	0.411545	0.449778	protein_coding	grey90	grey90	grey90	0.142292	blue	PAAF1
LINC-TRMO-3	blue	0.924127	0.849929	0.659475	lncRNA	grey90	grey90	grey90	0.142107	blue	LINC-TRMO-3
TACR1-AS-2	blue	0.955108	0.964053	0.967336	lncRNA	grey90	grey90	grey90	0.141914	blue	TACR1-AS-2
ENSG00000180953	blue	0.889573	0.84341	0.544975	protein_coding	grey90	grey90	grey90	0.141818	blue	ST20
LINC-KDM4C-1	blue	0.9963	0.73436	0.835722	lncRNA	grey90	grey90	grey90	0.141779	blue	LINC-KDM4C-1
YTHDF2-AS-2	blue	0.995694	0.86277	0.86889	lncRNA	grey90	grey90	grey90	0.141229	blue	YTHDF2-AS-2
ENSG00000197050	blue	0.981852	0.929582	0.954477	protein_coding	grey90	grey90	grey90	0.141053	blue	ZNF420
ENSG00000121486	blue	0.969776	0.195839	0.458084	protein_coding	grey90	grey90	grey90	0.140982	blue	TRMT1L
LINC-SFMBT2-6	blue	0.634313	0.949855	0.521836	lncRNA	grey90	grey90	grey90	0.140915	blue	LINC-SFMBT2-6
ENSG00000196275	blue	0.188502	0.25038	0.39597	protein_coding	grey90	grey90	grey90	0.14087	blue	GTF2IRD2
MYO9A-AS-1	blue	0.929107	0.882563	0.954477	lncRNA	grey90	grey90	grey90	0.140395	blue	MYO9A-AS-1
ENSG00000147912	blue	0.969776	0.608201	0.75031	protein_coding	grey90	grey90	grey90	0.139628	blue	FBXO10
ENSG00000129422	blue	0.955108	0.456745	0.760031	protein_coding	grey90	grey90	grey90	0.139588	blue	MTUS1
FLI1-AS-3	blue	0.998021	7.27e-05	3.4e-09	lncRNA	grey90	green	green	0.13915	blue	FLI1-AS-3
ENSG00000057935	blue	0.968788	0.696163	0.740504	protein_coding	grey90	grey90	grey90	0.13898	blue	MTA3
PREX1-AS-3	blue	0.976693	0.0160411	0.00781126	lncRNA	grey90	green	green	0.138963	blue	PREX1-AS-3
SNCA-AS-6	blue	0.975604	0.232144	0.607915	lncRNA	grey90	grey90	grey90	0.138472	blue	SNCA-AS-6
ENSG00000196636	blue	0.94443	0.998086	0.984832	protein_coding	grey90	grey90	grey90	0.138166	blue	SDHAF3
ENSG00000115392	blue	0.835858	0.531494	0.237078	protein_coding	grey90	grey90	grey90	0.137935	blue	FANCL
LINC-PLEKHM1-2	blue	0.968788	0.838045	0.825411	lncRNA	grey90	grey90	grey90	0.137685	blue	LINC-PLEKHM1-2
ENSG00000099338	blue	0.985974	0.935048	0.928019	protein_coding	grey90	grey90	grey90	0.137273	blue	CATSPERG
FNBP1-AS-2	blue	0.990378	0.45647	0.393534	lncRNA	grey90	grey90	grey90	0.137152	blue	FNBP1-AS-2
NBDY-AS-1	blue	0.999274	0.508332	0.769646	lncRNA	grey90	grey90	grey90	0.137022	blue	NBDY-AS-1
ENSG00000178700	blue	0.947781	0.611054	0.666996	protein_coding	grey90	grey90	grey90	0.136837	blue	DHFR2
ENSG00000162757	blue	0.834693	0.338951	0.000934442	protein_coding	grey90	grey90	red	0.136699	blue	C1orf74
ENSG00000034693	blue	0.995038	0.975441	0.708275	protein_coding	grey90	grey90	grey90	0.136618	blue	PEX3
CAPZB-AS-1	blue	0.670978	0.958904	0.838603	lncRNA	grey90	grey90	grey90	0.135597	blue	CAPZB-AS-1
ENSG00000119943	blue	0.969776	0.000322355	0.508948	protein_coding	grey90	red	grey90	0.13557	blue	PYROXD2
ENSG00000018869	blue	0.955976	0.967277	0.931581	protein_coding	grey90	grey90	grey90	0.135294	blue	ZNF582
ENSG00000183161	blue	0.862509	0.902341	0.0181634	protein_coding	grey90	grey90	red	0.135267	blue	FANCF
ENSG00000175787	blue	0.989291	0.351904	0.212296	protein_coding	grey90	grey90	grey90	0.135231	blue	ZNF169
ENSG00000265590	blue	0.962086	0.521146	0.746123	protein_coding	grey90	grey90	grey90	0.13515	blue	C21orf59-TCP10L
SUMF1-AS-2	blue	0.970126	0.912275	0.616935	lncRNA	grey90	grey90	grey90	0.135084	blue	SUMF1-AS-2
SLC4A4-AS-3	blue	0.978474	0.834434	0.964958	lncRNA	grey90	grey90	grey90	0.134998	blue	SLC4A4-AS-3
ENSG00000040275	blue	0.998021	0.888463	0.620425	protein_coding	grey90	grey90	grey90	0.134722	blue	SPDL1
ENSG00000171444	blue	0.978474	0.720577	0.500226	protein_coding	grey90	grey90	grey90	0.134104	blue	MCC
NFYC-AS-1	blue	0.998924	0.156866	0.035873	lncRNA	grey90	green	green	0.133708	blue	NFYC-AS-1
ENSG00000228716	blue	0.859897	0.967277	0.553474	protein_coding	grey90	grey90	grey90	0.133537	blue	DHFR
STK10-AS-6	blue	0.989291	0.758957	0.533653	lncRNA	grey90	grey90	grey90	0.133517	blue	STK10-AS-6
LINC-GIMAP8-1	blue	0.998021	0.320494	0.682476	lncRNA	grey90	grey90	grey90	0.133472	blue	LINC-GIMAP8-1
TAPT1-AS-2	blue	0.998021	0.956802	0.720043	lncRNA	grey90	grey90	grey90	0.133261	blue	TAPT1-AS-2
ENSG00000183765	blue	0.798753	0.75918	0.231997	protein_coding	grey90	grey90	grey90	0.133188	blue	CHEK2
VIPR1-AS-1	blue	0.859897	0.779407	0.038857	lncRNA	grey90	green	green	0.133127	blue	VIPR1-AS-1
ABCA12-AS-2	blue	0.946976	0.857694	0.780344	lncRNA	grey90	grey90	grey90	0.132878	blue	ABCA12-AS-2
ENSG00000136122	blue	0.947781	0.819409	0.614528	protein_coding	grey90	grey90	grey90	0.132628	blue	BORA
SLAMF7-AS-1	blue	0.999571	0.879299	0.329111	lncRNA	grey90	grey90	grey90	0.1326	blue	SLAMF7-AS-1
LINC-RIPK1-1	blue	0.995469	0.800256	0.948176	lncRNA	grey90	grey90	grey90	0.132186	blue	LINC-RIPK1-1
ENSG00000164308	blue	0.998021	0.726673	0.497005	protein_coding	grey90	grey90	grey90	0.131834	blue	ERAP2
ARID2-AS-1	blue	0.928356	0.428486	0.983173	lncRNA	grey90	grey90	grey90	0.131711	blue	ARID2-AS-1
ENSG00000161298	blue	0.997606	0.661693	0.641773	protein_coding	grey90	grey90	grey90	0.131312	blue	ZNF382
ENSG00000166387	blue	0.989291	0.91712	0.744792	protein_coding	grey90	grey90	grey90	0.13123	blue	PPFIBP2
ENSG00000128891	blue	0.998021	0.980638	0.927589	protein_coding	grey90	grey90	grey90	0.130821	blue	CCDC32
RHEX-AS-1	blue	0.786216	0.301488	0.121013	lncRNA	grey90	grey90	grey90	0.130495	blue	RHEX-AS-1
ENSG00000091831	blue	0.998021	0.630688	0.532061	protein_coding	grey90	grey90	grey90	0.13031	blue	ESR1
ENSG00000008323	blue	0.909698	0.428584	0.602537	protein_coding	grey90	grey90	grey90	0.130162	blue	PLEKHG6
ENSG00000176273	blue	0.813089	0.887448	0.728223	protein_coding	grey90	grey90	grey90	0.130152	blue	SLC35G1
ENSG00000133103	blue	0.765537	0.648911	0.112743	protein_coding	grey90	grey90	grey90	0.130044	blue	COG6
LDLRAP1-AS-1	blue	0.995694	0.766731	0.849816	lncRNA	grey90	grey90	grey90	0.129751	blue	LDLRAP1-AS-1
ENSG00000272602	blue	0.995694	0.919806	0.584561	protein_coding	grey90	grey90	grey90	0.12949	blue	ZNF595
ENSG00000181773	blue	0.921054	0.929996	0.632478	protein_coding	grey90	grey90	grey90	0.129322	blue	GPR3
TBC1D2B-AS-1	blue	0.983824	0.961483	0.515581	lncRNA	grey90	grey90	grey90	0.129215	blue	TBC1D2B-AS-1
ENSG00000012232	blue	0.946651	0.691445	0.912045	protein_coding	grey90	grey90	grey90	0.128822	blue	EXTL3
LINC-BRD1-6	blue	0.970685	0.537891	0.718079	lncRNA	grey90	grey90	grey90	0.128812	blue	LINC-BRD1-6
ENSG00000101928	blue	0.998168	0.414529	0.840471	protein_coding	grey90	grey90	grey90	0.128438	blue	MOSPD1
ENSG00000152767	blue	0.885832	0.593912	0.514921	protein_coding	grey90	grey90	grey90	0.128251	blue	FARP1
ENSG00000162997	blue	0.888944	0.951447	0.880193	transcribed_unitary_pseudogene	grey90	grey90	grey90	0.12823	blue	PRORSD1P
LINC-HLA-G-3	blue	0.998021	0.23589	0.53826	lncRNA	grey90	grey90	grey90	0.128161	blue	LINC-HLA-G-3
AC019117.4-AS-1	blue	0.998542	0.0631018	0.00570822	lncRNA	grey90	green	green	0.128095	blue	AC019117.4-AS-1
ENSG00000244480	blue	0.998021	0.50425	0.244235	transcribed_processed_pseudogene	grey90	grey90	grey90	0.128001	blue	AC005154.2
ENSG00000183281	blue	0.954273	0.802413	0.996909	protein_coding	grey90	grey90	grey90	0.127999	blue	PLGLB1
ENSG00000198182	blue	0.983348	0.82211	0.375403	protein_coding	grey90	grey90	grey90	0.127774	blue	ZNF607
AC073283.3-AS-1	blue	0.946651	0.918408	0.906726	lncRNA	grey90	grey90	grey90	0.127624	blue	AC073283.3-AS-1
NR3C1-AS-1	blue	0.969776	0.919104	0.883495	lncRNA	grey90	grey90	grey90	0.127435	blue	NR3C1-AS-1
PRR5L-AS-2	blue	0.998975	0.000348576	5.56e-05	lncRNA	grey90	green	green	0.127151	blue	PRR5L-AS-2
LINC-GATA3-23	blue	0.948873	0.65895	0.557213	lncRNA	grey90	grey90	grey90	0.126873	blue	LINC-GATA3-23
ENSG00000197863	blue	0.965259	0.920581	0.993154	protein_coding	grey90	grey90	grey90	0.126754	blue	ZNF790
ENSG00000156162	blue	0.854676	0.912438	0.0694444	protein_coding	grey90	grey90	grey90	0.126582	blue	DPY19L4
LINC-ZNF665-1	blue	0.998168	0.202612	0.623738	lncRNA	grey90	grey90	grey90	0.126237	blue	LINC-ZNF665-1
LINC-NPHP3-ACAD11-2	blue	0.952599	0.386004	0.446874	lncRNA	grey90	grey90	grey90	0.126139	blue	LINC-NPHP3-ACAD11-2
ENSG00000075790	blue	0.989291	0.685441	0.606458	protein_coding	grey90	grey90	grey90	0.126059	blue	BCAP29
ENSG00000205560	blue	0.9963	0.739953	0.606183	protein_coding	grey90	grey90	grey90	0.125817	blue	CPT1B
ENSG00000164818	blue	0.938369	0.902341	0.321763	protein_coding	grey90	grey90	grey90	0.125816	blue	DNAAF5
LINC-C10orf143-1	blue	0.992725	0.929582	0.912969	lncRNA	grey90	grey90	grey90	0.125707	blue	LINC-C10orf143-1
ENSG00000267312	blue	0.995694	0.932333	0.799479	processed_pseudogene	grey90	grey90	grey90	0.125686	blue	AC015911.4
ENSG00000124701	blue	0.913719	0.987586	0.728223	protein_coding	grey90	grey90	grey90	0.125244	blue	APOBEC2
ENSG00000135436	blue	0.991686	0.571843	0.306829	protein_coding	grey90	grey90	grey90	0.125161	blue	FAM186B
ENSG00000183439	blue	0.930998	0.486076	0.124536	protein_coding	grey90	grey90	grey90	0.125016	blue	TRIM61
LINC-GOLGA8R-1	blue	0.947781	0.617875	0.857393	lncRNA	grey90	grey90	grey90	0.124914	blue	LINC-GOLGA8R-1
ENSG00000091732	blue	0.913719	0.299931	0.0330473	protein_coding	grey90	grey90	red	0.124582	blue	ZC3HC1
ENSG00000284862	blue	0.921549	0.482451	0.644481	protein_coding	grey90	grey90	grey90	0.124509	blue	CCDC39
PTPRJ-AS-1	blue	0.995038	0.801158	0.56695	lncRNA	grey90	grey90	grey90	0.12443	blue	PTPRJ-AS-1
ENSG00000100522	blue	0.670978	0.948229	0.441076	protein_coding	grey90	grey90	grey90	0.124328	blue	GNPNAT1
ENSG00000188649	blue	0.98769	0.407796	0.589064	protein_coding	grey90	grey90	grey90	0.124077	blue	CC2D2B
ENSG00000129317	blue	0.976127	0.977246	0.979054	protein_coding	grey90	grey90	grey90	0.124021	blue	PUS7L
ENSG00000114529	blue	0.60556	0.519218	0.231911	protein_coding	grey90	grey90	grey90	0.123698	blue	C3orf52
NUMA1-AS-1	blue	0.934034	0.265989	0.0542573	lncRNA	grey90	grey90	grey90	0.123664	blue	NUMA1-AS-1
ENSG00000154803	blue	0.978474	0.355648	0.253597	protein_coding	grey90	grey90	grey90	0.123442	blue	FLCN
ENSG00000047457	blue	0.786066	0.0363444	0.000410264	protein_coding	grey90	red	red	0.123239	blue	CP
LINC-MICB-1	blue	0.999571	0.942806	0.993827	lncRNA	grey90	grey90	grey90	0.123164	blue	LINC-MICB-1
LINC-CWH43-24	blue	0.822393	0.69972	0.488403	lncRNA	grey90	grey90	grey90	0.122835	blue	LINC-CWH43-24
ENSG00000150756	blue	0.998021	0.566738	0.863729	protein_coding	grey90	grey90	grey90	0.122668	blue	ATPSCKMT
NEK6-AS-2	blue	0.99409	0.763765	0.489663	lncRNA	grey90	grey90	grey90	0.122499	blue	NEK6-AS-2
ENSG00000146350	blue	0.946651	0.934205	0.971177	protein_coding	grey90	grey90	grey90	0.122457	blue	TBC1D32
ENSG00000168803	blue	0.989291	0.712228	0.48458	protein_coding	grey90	grey90	grey90	0.121862	blue	ADAL
ENSG00000121691	blue	0.998504	0.18837	0.379403	protein_coding	grey90	grey90	grey90	0.121695	blue	CAT
ENSG00000173451	blue	0.998021	0.721305	0.381054	protein_coding	grey90	grey90	grey90	0.121449	blue	THAP2
ENSG00000276023	blue	0.998021	0.948065	0.973327	protein_coding	grey90	grey90	grey90	0.121395	blue	DUSP14
LINC-KATNAL1-3	blue	0.968788	0.247468	0.755444	lncRNA	grey90	grey90	grey90	0.121292	blue	LINC-KATNAL1-3
LINC-ARHGEF9-1	blue	0.998021	0.930365	0.994999	lncRNA	grey90	grey90	grey90	0.121241	blue	LINC-ARHGEF9-1
ENSG00000100479	blue	0.758502	0.628792	0.948897	protein_coding	grey90	grey90	grey90	0.120959	blue	POLE2
LINC-GNAO1-1	blue	0.91273	0.973462	0.986184	lncRNA	grey90	grey90	grey90	0.120914	blue	LINC-GNAO1-1
ENSG00000072401	blue	0.946651	0.987586	0.808213	protein_coding	grey90	grey90	grey90	0.120865	blue	UBE2D1
ENSG00000137266	blue	0.858495	0.619431	0.475995	protein_coding	grey90	grey90	grey90	0.120761	blue	SLC22A23
AC093423.3-AS-3	blue	0.978474	0.989309	0.6023	lncRNA	grey90	grey90	grey90	0.120153	blue	AC093423.3-AS-3
ENSG00000164241	blue	0.991927	0.802895	0.574492	protein_coding	grey90	grey90	grey90	0.120131	blue	C5orf63
LINC-MBNL1-2	blue	0.945216	0.684916	0.847745	lncRNA	grey90	grey90	grey90	0.120106	blue	LINC-MBNL1-2
ZNF35-AS-1	blue	0.998542	0.658677	0.514776	lncRNA	grey90	grey90	grey90	0.120021	blue	ZNF35-AS-1
ENSG00000153130	blue	0.834693	0.694767	0.9313	protein_coding	grey90	grey90	grey90	0.120006	blue	SCOC
LINC-ZNF337-16	blue	0.978474	0.909627	0.952159	lncRNA	grey90	grey90	grey90	0.119887	blue	LINC-ZNF337-16
XRRA1-AS-1	blue	0.974781	0.838202	0.712383	lncRNA	grey90	grey90	grey90	0.119774	blue	XRRA1-AS-1
ENSG00000145685	blue	0.946651	0.256129	0.288014	protein_coding	grey90	grey90	grey90	0.119626	blue	LHFPL2
ENSG00000155893	blue	0.946651	0.971849	0.499614	protein_coding	grey90	grey90	grey90	0.119543	blue	PXYLP1
ENSG00000119599	blue	0.998021	0.548722	0.0969965	protein_coding	grey90	grey90	grey90	0.119511	blue	DCAF4
PPFIBP2-AS-3	blue	0.969776	0.610691	0.409738	lncRNA	grey90	grey90	grey90	0.11944	blue	PPFIBP2-AS-3
ENSG00000104427	blue	0.901467	0.0912031	0.752589	protein_coding	grey90	grey90	grey90	0.119136	blue	ZC2HC1A
LINC-FOXC1-5	blue	0.999571	0.540954	0.904564	lncRNA	grey90	grey90	grey90	0.11912	blue	LINC-FOXC1-5
ENSG00000163568	blue	0.981852	0.0406528	0.103289	protein_coding	grey90	red	grey90	0.119064	blue	AIM2
ENSG00000280184	blue	0.991423	0.943112	0.600556	TEC	grey90	grey90	grey90	0.118824	blue	AL023806.3
ENSG00000213793	blue	0.947781	0.929996	0.626352	protein_coding	grey90	grey90	grey90	0.118802	blue	ZNF888
ENSG00000133111	blue	0.974546	0.93902	0.967219	protein_coding	grey90	grey90	grey90	0.118376	blue	RFXAP
AL159163.1-AS-1	blue	0.994439	0.659108	0.511974	lncRNA	grey90	grey90	grey90	0.117998	blue	AL159163.1-AS-1
ENSG00000114491	blue	0.976127	0.467017	0.605283	protein_coding	grey90	grey90	grey90	0.117973	blue	UMPS
ENSG00000010165	blue	0.952744	0.115065	0.000683289	protein_coding	grey90	grey90	red	0.117904	blue	EEF1AKNMT
ENSG00000167130	blue	0.947781	0.258511	0.00815132	protein_coding	grey90	grey90	red	0.117604	blue	DOLPP1
ENSG00000071242	blue	0.981852	0.979349	0.745502	protein_coding	grey90	grey90	grey90	0.117507	blue	RPS6KA2
LINC-DEFB115-20	blue	0.930019	0.933434	0.49408	lncRNA	grey90	grey90	grey90	0.117488	blue	LINC-DEFB115-20
ENSG00000107611	blue	0.99409	0.796374	0.95973	protein_coding	grey90	grey90	grey90	0.117103	blue	CUBN
ENSG00000160305	blue	0.99805	0.469676	0.485784	protein_coding	grey90	grey90	grey90	0.116717	blue	DIP2A
IL26-AS-1	blue	0.983564	0.250732	0.88776	lncRNA	grey90	grey90	grey90	0.116554	blue	IL26-AS-1
ENSG00000148814	blue	0.998021	0.0709089	0.144189	protein_coding	grey90	grey90	grey90	0.116378	blue	LRRC27
ESRRB-AS-2	blue	0.98074	0.892826	0.479903	lncRNA	grey90	grey90	grey90	0.116336	blue	ESRRB-AS-2
ENSG00000108666	blue	0.958119	0.967045	0.768812	protein_coding	grey90	grey90	grey90	0.116105	blue	C17orf75
ENSG00000105136	blue	0.969776	0.459219	0.177999	protein_coding	grey90	grey90	grey90	0.115878	blue	ZNF419
FKBP5-AS-3	blue	0.989291	0.82211	0.984832	lncRNA	grey90	grey90	grey90	0.114898	blue	FKBP5-AS-3
ENSG00000118898	blue	0.995038	0.267875	0.604554	protein_coding	grey90	grey90	grey90	0.114853	blue	PPL
ENSG00000120093	blue	0.952356	0.58465	0.953472	protein_coding	grey90	grey90	grey90	0.114469	blue	HOXB3
TANGO2-AS-1	blue	0.987056	0.99189	0.903301	lncRNA	grey90	grey90	grey90	0.114365	blue	TANGO2-AS-1
ENSG00000138448	blue	0.999571	0.898231	0.876899	protein_coding	grey90	grey90	grey90	0.114206	blue	ITGAV
ACVR2A-AS-1	blue	0.999571	0.851705	0.819456	lncRNA	grey90	grey90	grey90	0.114127	blue	ACVR2A-AS-1
ENSG00000126953	blue	0.934022	0.92524	0.469929	protein_coding	grey90	grey90	grey90	0.113897	blue	TIMM8A
ENSG00000168350	blue	0.859897	0.907818	0.35282	protein_coding	grey90	grey90	grey90	0.113854	blue	DEGS2
ENSG00000197937	blue	0.965751	0.987586	0.951573	protein_coding	grey90	grey90	grey90	0.113774	blue	ZNF347
ENSG00000011143	blue	0.930998	0.367395	0.333603	protein_coding	grey90	grey90	grey90	0.113753	blue	MKS1
ENSG00000265154	blue	0.974951	0.446737	0.191567	miRNA	grey90	grey90	grey90	0.113406	blue	MIR151B
ENSG00000184305	blue	0.995038	0.324436	0.691504	protein_coding	grey90	grey90	grey90	0.113293	blue	CCSER1
ENSG00000164953	blue	0.534367	0.542587	0.0966533	protein_coding	grey90	grey90	grey90	0.113214	blue	TMEM67
ENSG00000185730	blue	0.951325	0.728149	0.0923929	protein_coding	grey90	grey90	grey90	0.113117	blue	ZNF696
LINC-AMPH-3	blue	0.976127	0.18252	0.0707501	lncRNA	grey90	grey90	grey90	0.112973	blue	LINC-AMPH-3
PAXIP1-AS-3	blue	0.986583	0.153482	0.311667	lncRNA	grey90	grey90	grey90	0.1125	blue	PAXIP1-AS-3
ENSG00000181019	blue	0.252128	0.908094	0.744583	protein_coding	grey90	grey90	grey90	0.112097	blue	NQO1
LINC-PROP1-2	blue	0.988569	0.948397	0.886664	lncRNA	grey90	grey90	grey90	0.112075	blue	LINC-PROP1-2
ENSG00000151689	blue	0.987173	0.883158	0.939331	protein_coding	grey90	grey90	grey90	0.111821	blue	INPP1
PREX1-AS-1	blue	0.982604	0.000460787	0.000412566	lncRNA	grey90	green	green	0.111782	blue	PREX1-AS-1
ENSG00000270911	blue	0.976127	0.548816	0.430016	processed_pseudogene	grey90	grey90	grey90	0.11164	blue	AC114878.2
SSH1-AS-2	blue	0.988569	0.603985	0.958764	lncRNA	grey90	grey90	grey90	0.111442	blue	SSH1-AS-2
ENSG00000138092	blue	0.84227	0.92524	0.468311	protein_coding	grey90	grey90	grey90	0.111359	blue	CENPO
ING2-AS-1	blue	0.467584	0.926125	0.0802364	lncRNA	grey90	grey90	grey90	0.111332	blue	ING2-AS-1
GRIK1-AS-4	blue	0.941993	0.986653	0.683738	lncRNA	grey90	grey90	grey90	0.111322	blue	GRIK1-AS-4
SCYL3-AS-2	blue	0.995949	0.547344	0.136586	lncRNA	grey90	grey90	grey90	0.111309	blue	SCYL3-AS-2
ENSG00000168301	blue	0.995949	0.608786	0.781911	protein_coding	grey90	grey90	grey90	0.11127	blue	KCTD6
ENSG00000146733	blue	0.974951	0.881444	0.897066	protein_coding	grey90	grey90	grey90	0.110774	blue	PSPH
LINC-CDH18-22	blue	0.985281	0.474639	0.987779	lncRNA	grey90	grey90	grey90	0.11052	blue	LINC-CDH18-22
LINC-PLGLB2-7	blue	0.97616	0.990886	0.791751	lncRNA	grey90	grey90	grey90	0.110322	blue	LINC-PLGLB2-7
ENSG00000239827	blue	0.939096	0.1164	0.593547	transcribed_unprocessed_pseudogene	grey90	grey90	grey90	0.110225	blue	SUGT1P3
ENSG00000085982	blue	0.946651	0.322692	0.579217	protein_coding	grey90	grey90	grey90	0.110101	blue	USP40
ENSG00000213533	blue	0.98797	0.623516	0.133555	protein_coding	grey90	grey90	grey90	0.109761	blue	STIMATE
ENSG00000076770	blue	0.958304	0.152284	0.45719	protein_coding	grey90	grey90	grey90	0.109619	blue	MBNL3
ENSG00000070087	blue	0.998168	0.908116	0.598494	protein_coding	grey90	grey90	grey90	0.109496	blue	PFN2
ENSG00000186787	blue	0.985281	0.993125	0.934168	protein_coding	grey90	grey90	grey90	0.109487	blue	SPIN2B
ENSG00000109906	blue	0.941993	0.400319	0.702454	protein_coding	grey90	grey90	grey90	0.109417	blue	ZBTB16
ENSG00000230581	blue	0.998542	0.246422	0.48752	processed_pseudogene	grey90	grey90	grey90	0.109387	blue	ACTG1P14
LINC-TRPM1-2	blue	0.998021	0.819501	0.975391	lncRNA	grey90	grey90	grey90	0.1092	blue	LINC-TRPM1-2
VGLL4-AS-1	blue	0.998168	0.456745	0.200168	lncRNA	grey90	grey90	grey90	0.109142	blue	VGLL4-AS-1
ENSG00000110583	blue	0.995038	0.731949	0.111929	protein_coding	grey90	grey90	grey90	0.108871	blue	NAA40
ENSG00000130584	blue	0.998168	0.388398	0.602763	protein_coding	grey90	grey90	grey90	0.108867	blue	ZBTB46
ENSG00000138193	blue	0.998168	0.354463	0.993629	protein_coding	grey90	grey90	grey90	0.108594	blue	PLCE1
ENSG00000030419	blue	0.928356	0.820322	0.758439	protein_coding	grey90	grey90	grey90	0.108311	blue	IKZF2
ENSG00000163026	blue	0.786066	0.548816	0.0896649	protein_coding	grey90	grey90	grey90	0.107802	blue	WDCP
ENSG00000151914	blue	0.951625	0.507383	0.822792	protein_coding	grey90	grey90	grey90	0.10775	blue	DST
ENSG00000138442	blue	0.899529	0.903968	0.341817	protein_coding	grey90	grey90	grey90	0.107711	blue	WDR12
ENSG00000001460	blue	0.974781	0.980254	0.992067	protein_coding	grey90	grey90	grey90	0.107453	blue	STPG1
ENSG00000173597	blue	0.929396	0.65976	0.692694	protein_coding	grey90	grey90	grey90	0.107081	blue	SULT1B1
CD48-AS-1	blue	0.784729	0.360156	0.0167639	lncRNA	grey90	green	green	0.106894	blue	CD48-AS-1
LINC-BRD1-8	blue	0.946651	0.508176	0.746228	lncRNA	grey90	grey90	grey90	0.106526	blue	LINC-BRD1-8
ENSG00000138376	blue	0.930998	0.341064	0.178217	protein_coding	grey90	grey90	grey90	0.106297	blue	BARD1
ENSG00000122642	blue	0.986583	0.826981	0.441663	protein_coding	grey90	grey90	grey90	0.106275	blue	FKBP9
ENSG00000255710	blue	0.945527	0.394909	0.970694	processed_pseudogene	grey90	grey90	grey90	0.106129	blue	AP003170.1
ENSG00000117281	blue	0.988702	0.541323	0.643453	protein_coding	grey90	grey90	grey90	0.106109	blue	CD160
ENSG00000243660	blue	0.965247	0.174544	0.754614	protein_coding	grey90	grey90	grey90	0.106044	blue	ZNF487
ENSG00000161800	blue	0.995038	0.690648	0.714894	protein_coding	grey90	grey90	grey90	0.106043	blue	RACGAP1
LINC-LRP5L-11	blue	0.973067	0.559419	0.592285	lncRNA	grey90	grey90	grey90	0.105993	blue	LINC-LRP5L-11
ENSG00000170325	blue	0.978474	0.415449	0.94847	protein_coding	grey90	grey90	grey90	0.105941	blue	PRDM10
LINC-MUC20-2	blue	0.962086	0.930899	0.948723	lncRNA	grey90	grey90	grey90	0.105445	blue	LINC-MUC20-2
TRIM8-AS-2	blue	0.886147	0.473428	0.995533	lncRNA	grey90	grey90	grey90	0.105396	blue	TRIM8-AS-2
ENSG00000174038	blue	0.818985	0.967055	0.836733	protein_coding	grey90	grey90	grey90	0.105366	blue	C9orf131
MLEC-AS-2	blue	0.967543	0.959755	0.902262	lncRNA	grey90	grey90	grey90	0.105139	blue	MLEC-AS-2
SWAP70-AS-1	blue	0.978474	0.988949	0.747979	lncRNA	grey90	grey90	grey90	0.104974	blue	SWAP70-AS-1
ACTR2-AS-2	blue	0.946651	0.950998	0.829554	lncRNA	grey90	grey90	grey90	0.104948	blue	ACTR2-AS-2
ENSG00000141084	blue	0.955971	0.173521	0.163055	protein_coding	grey90	grey90	grey90	0.104933	blue	RANBP10
RUNX2-AS-2	blue	0.976693	0.656548	0.622095	lncRNA	grey90	grey90	grey90	0.104368	blue	RUNX2-AS-2
ENSG00000129810	blue	0.969776	0.560378	0.73438	protein_coding	grey90	grey90	grey90	0.104288	blue	SGO1
LINC-ARRDC5-1	blue	0.999571	0.824944	0.274453	lncRNA	grey90	grey90	grey90	0.104005	blue	LINC-ARRDC5-1
ENSG00000047230	blue	0.99409	0.624471	0.898236	protein_coding	grey90	grey90	grey90	0.103651	blue	CTPS2
ENSG00000197375	blue	0.998168	0.538443	0.631838	protein_coding	grey90	grey90	grey90	0.103577	blue	SLC22A5
ENSG00000120696	blue	0.940105	0.420506	0.000495078	protein_coding	grey90	grey90	red	0.103088	blue	KBTBD7
LINC-OR11H1-7	blue	0.955108	0.492107	0.702402	lncRNA	grey90	grey90	grey90	0.103008	blue	LINC-OR11H1-7
ENSG00000091127	blue	0.929396	0.898231	0.334964	protein_coding	grey90	grey90	grey90	0.102963	blue	PUS7
ENSG00000081087	blue	0.719649	0.842104	0.638675	protein_coding	grey90	grey90	grey90	0.102856	blue	OSTM1
ENSG00000003393	blue	0.981852	0.968233	0.941881	protein_coding	grey90	grey90	grey90	0.102791	blue	ALS2
ENSG00000230006	blue	0.992383	0.857324	0.7344	transcribed_unprocessed_pseudogene	grey90	grey90	grey90	0.102668	blue	ANKRD36BP2
ENSG00000197128	blue	0.894712	0.944942	0.927694	protein_coding	grey90	grey90	grey90	0.10214	blue	ZNF772
ENSG00000166845	blue	0.999571	0.478899	0.605154	protein_coding	grey90	grey90	grey90	0.102021	blue	C18orf54
LAMA2-AS-2	blue	0.907697	0.734728	0.135255	lncRNA	grey90	grey90	grey90	0.101627	blue	LAMA2-AS-2
SLC22A5-AS-1	blue	0.972809	0.952747	0.949279	lncRNA	grey90	grey90	grey90	0.101489	blue	SLC22A5-AS-1
GPHN-AS-6	blue	0.921549	0.756801	0.397846	lncRNA	grey90	grey90	grey90	0.101462	blue	GPHN-AS-6
ENSG00000112977	blue	0.835858	0.473428	0.140966	protein_coding	grey90	grey90	grey90	0.101402	blue	DAP
LINC-BCL2L11-4	blue	0.92826	0.617609	0.975033	lncRNA	grey90	grey90	grey90	0.100486	blue	LINC-BCL2L11-4
ENSG00000124813	blue	0.985281	0.635652	0.539144	protein_coding	grey90	grey90	grey90	0.100208	blue	RUNX2
LINC-PPARA-4	blue	0.974546	0.852804	0.887414	lncRNA	grey90	grey90	grey90	0.0999436	blue	LINC-PPARA-4
LRRC63-AS-1	blue	0.85389	0.98897	0.486935	lncRNA	grey90	grey90	grey90	0.099926	blue	LRRC63-AS-1
ENSG00000196357	blue	0.995694	0.936043	0.927661	protein_coding	grey90	grey90	grey90	0.0991908	blue	ZNF565
ENSG00000188227	blue	0.981852	0.839332	0.719094	protein_coding	grey90	grey90	grey90	0.0991646	blue	ZNF793
LINC-DNAH5-6	blue	0.961008	0.937376	0.514921	lncRNA	grey90	grey90	grey90	0.0991143	blue	LINC-DNAH5-6
ENSG00000197299	blue	0.945833	0.478091	0.451089	protein_coding	grey90	grey90	grey90	0.0989333	blue	BLM
SAMHD1-AS-6	blue	0.938308	0.260629	0.0243724	lncRNA	grey90	green	green	0.0983819	blue	SAMHD1-AS-6
ITGAM-AS-2	blue	0.9963	0.740845	0.977521	lncRNA	grey90	grey90	grey90	0.0981701	blue	ITGAM-AS-2
ENSG00000101773	blue	0.938369	0.993923	0.986772	protein_coding	grey90	grey90	grey90	0.0981622	blue	RBBP8
RNF213-AS-1	blue	0.994961	0.00135033	0.000398574	lncRNA	grey90	green	green	0.0981599	blue	RNF213-AS-1
ENSG00000091262	blue	0.859897	0.831715	0.912969	protein_coding	grey90	grey90	grey90	0.0981505	blue	ABCC6
ENSG00000130772	blue	0.998542	0.743409	0.463967	protein_coding	grey90	grey90	grey90	0.09805	blue	MED18
CACNA1B-AS-3	blue	0.913719	0.566738	0.98458	lncRNA	grey90	grey90	grey90	0.097797	blue	CACNA1B-AS-3
CETP-AS-1	blue	0.992878	0.285792	0.965212	lncRNA	grey90	grey90	grey90	0.0977553	blue	CETP-AS-1
ENSG00000119640	blue	0.995038	0.349593	0.40878	protein_coding	grey90	grey90	grey90	0.0973991	blue	ACYP1
ENSG00000163864	blue	0.999571	0.383865	0.102524	protein_coding	grey90	grey90	grey90	0.0971905	blue	NMNAT3
CARD8-AS-2	blue	0.998021	0.404626	0.597826	lncRNA	grey90	grey90	grey90	0.0966633	blue	CARD8-AS-2
ENSG00000171806	blue	0.907697	0.879672	0.319024	protein_coding	grey90	grey90	grey90	0.0961994	blue	METTL18
ENSG00000178852	blue	0.840052	0.900488	0.528831	protein_coding	grey90	grey90	grey90	0.0959962	blue	EFCAB13
ENSG00000111879	blue	0.888944	0.868263	0.976086	protein_coding	grey90	grey90	grey90	0.0959731	blue	FAM184A
LINC-MYOCD-1	blue	0.998021	0.728533	0.955054	lncRNA	grey90	grey90	grey90	0.0959544	blue	LINC-MYOCD-1
PIK3CD-AS-5	blue	0.968788	0.566772	0.0913783	lncRNA	grey90	grey90	grey90	0.0957223	blue	PIK3CD-AS-5
ENSG00000150636	blue	0.998021	0.868263	0.944941	protein_coding	grey90	grey90	grey90	0.0956956	blue	CCDC102B
LINC-LONRF1-8	blue	0.862509	0.970644	0.856706	lncRNA	grey90	grey90	grey90	0.0956153	blue	LINC-LONRF1-8
ENSG00000106034	blue	0.929396	0.345473	0.963244	protein_coding	grey90	grey90	grey90	0.0954186	blue	CPED1
ENSG00000111962	blue	0.999571	0.918814	0.785537	protein_coding	grey90	grey90	grey90	0.0952582	blue	UST
ENSG00000144161	blue	0.971073	0.841914	0.684494	protein_coding	grey90	grey90	grey90	0.0951286	blue	ZC3H8
LINC-FAM76B-2	blue	0.372646	0.158806	0.891758	lncRNA	grey90	grey90	grey90	0.0947924	blue	LINC-FAM76B-2
ENSG00000215156	blue	0.998542	0.895097	0.790766	processed_pseudogene	grey90	grey90	grey90	0.0947354	blue	AC138409.1
GK2-AS-1	blue	0.841488	0.384421	0.987779	lncRNA	grey90	grey90	grey90	0.0946176	blue	GK2-AS-1
ENSG00000116991	blue	0.998168	0.950748	0.916273	protein_coding	grey90	grey90	grey90	0.0945081	blue	SIPA1L2
ENSG00000180229	blue	0.999571	0.162867	0.263339	transcribed_unprocessed_pseudogene	grey90	grey90	grey90	0.0944432	blue	HERC2P3
ENSG00000213693	blue	0.991493	0.337419	0.343033	processed_pseudogene	grey90	grey90	grey90	0.0943194	blue	SEC14L1P1
ENSG00000196263	blue	0.947781	0.595054	0.863369	protein_coding	grey90	grey90	grey90	0.0941272	blue	ZNF471
ENSG00000069188	blue	0.988291	0.899281	0.638627	protein_coding	grey90	grey90	grey90	0.0940077	blue	SDK2
ENSG00000196236	blue	0.995949	0.961086	0.798946	protein_coding	grey90	grey90	grey90	0.0937019	blue	XPNPEP3
ZMIZ1-AS-4	blue	0.955108	0.750752	0.571666	lncRNA	grey90	grey90	grey90	0.0934965	blue	ZMIZ1-AS-4
UFM1-AS-1	blue	0.976693	0.974828	0.996045	lncRNA	grey90	grey90	grey90	0.0931729	blue	UFM1-AS-1
ENSG00000242852	blue	0.978474	0.624794	0.980603	protein_coding	grey90	grey90	grey90	0.0931551	blue	ZNF709
ENSG00000189423	blue	0.998168	0.568593	0.476177	transcribed_unprocessed_pseudogene	grey90	grey90	grey90	0.0926193	blue	USP32P3
PARP12-AS-2	blue	0.999571	0.865629	0.765868	lncRNA	grey90	grey90	grey90	0.0926101	blue	PARP12-AS-2
ENSG00000197044	blue	0.978474	0.833365	0.920959	protein_coding	grey90	grey90	grey90	0.0925872	blue	ZNF441
ENSG00000143156	blue	0.995038	0.507355	0.837808	protein_coding	grey90	grey90	grey90	0.0925824	blue	NME7
AC020915.5-AS-1	blue	0.999571	0.341895	0.154989	lncRNA	grey90	grey90	grey90	0.0925115	blue	AC020915.5-AS-1
LINC-NUTM2B-2	blue	0.998542	0.899047	0.753785	lncRNA	grey90	grey90	grey90	0.0923559	blue	LINC-NUTM2B-2
ENSG00000133466	blue	0.987218	0.944675	0.899794	protein_coding	grey90	grey90	grey90	0.0922933	blue	C1QTNF6
ENSG00000135211	blue	0.934034	0.325098	0.0370647	protein_coding	grey90	grey90	red	0.0922118	blue	TMEM60
ENSG00000119927	blue	0.967543	0.623516	0.979933	protein_coding	grey90	grey90	grey90	0.0922092	blue	GPAM
ENSG00000101574	blue	0.952599	0.163113	0.468126	protein_coding	grey90	grey90	grey90	0.0919454	blue	METTL4
ITGAL-AS-2	blue	0.859897	0.345218	0.941767	lncRNA	grey90	grey90	grey90	0.0918956	blue	ITGAL-AS-2
ENSG00000118689	blue	0.978474	0.180482	0.29333	protein_coding	grey90	grey90	grey90	0.0916801	blue	FOXO3
ENSG00000260828	blue	0.986586	0.654752	0.937675	processed_pseudogene	grey90	grey90	grey90	0.0916259	blue	HMGB3P32
CARD11-AS-1	blue	0.95677	0.629989	0.43646	lncRNA	grey90	grey90	grey90	0.091503	blue	CARD11-AS-1
ENSG00000142528	blue	0.946651	0.480361	0.410288	protein_coding	grey90	grey90	grey90	0.0911707	blue	ZNF473
ENSG00000013561	blue	0.995038	0.0570087	0.203264	protein_coding	grey90	grey90	grey90	0.0911173	blue	RNF14
ENSG00000183087	blue	0.924641	0.23473	0.00220016	protein_coding	grey90	grey90	red	0.0910283	blue	GAS6
ENSG00000152782	blue	0.969776	0.970942	0.641932	protein_coding	grey90	grey90	grey90	0.0909604	blue	PANK1
ENSG00000216937	blue	0.945833	0.806012	0.993827	protein_coding	grey90	grey90	grey90	0.090803	blue	CCDC7
ENSG00000186272	blue	0.997205	0.983189	0.907363	protein_coding	grey90	grey90	grey90	0.0905477	blue	ZNF17
ENSG00000114859	blue	0.978474	0.924542	0.538406	protein_coding	grey90	grey90	grey90	0.0904587	blue	CLCN2
MYLK-AS-2	blue	0.998021	0.762233	0.986734	lncRNA	grey90	grey90	grey90	0.0904558	blue	MYLK-AS-2
ENSG00000233836	blue	0.970428	0.919806	0.984056	transcribed_unprocessed_pseudogene	grey90	grey90	grey90	0.0902714	blue	AC139769.1
ENSG00000164011	blue	0.947781	0.767528	0.125574	protein_coding	grey90	grey90	grey90	0.0900395	blue	ZNF691
ENSG00000197566	blue	0.998021	0.571977	0.533738	protein_coding	grey90	grey90	grey90	0.0893267	blue	ZNF624
ENSG00000197841	blue	0.9963	0.530783	0.299728	protein_coding	grey90	grey90	grey90	0.0892983	blue	ZNF181
ENSG00000163154	blue	0.946651	0.0921648	0.0449792	protein_coding	grey90	grey90	red	0.0891536	blue	TNFAIP8L2
LINC-EPCAM-3	blue	0.965247	0.690176	0.978809	lncRNA	grey90	grey90	grey90	0.0890729	blue	LINC-EPCAM-3
ATP2B1-AS-3	blue	0.998021	0.305003	0.0940815	lncRNA	grey90	grey90	grey90	0.0888448	blue	ATP2B1-AS-3
ENSG00000108384	blue	0.999571	0.864467	0.86771	protein_coding	grey90	grey90	grey90	0.0887112	blue	RAD51C
ENSG00000162931	blue	0.999771	0.867204	0.822792	protein_coding	grey90	grey90	grey90	0.0883531	blue	TRIM17
GLE1-AS-1	blue	0.999274	0.422301	0.717043	lncRNA	grey90	grey90	grey90	0.0882763	blue	GLE1-AS-1
ENSG00000111726	blue	0.955108	0.566738	0.382461	protein_coding	grey90	grey90	grey90	0.088163	blue	CMAS
ENSG00000196141	blue	0.99852	0.547344	0.907626	protein_coding	grey90	grey90	grey90	0.0877226	blue	SPATS2L
ENSG00000254634	blue	0.999571	0.868263	0.864678	unprocessed_pseudogene	grey90	grey90	grey90	0.0874073	blue	SMG1P6
LINC-LAX1-1	blue	0.998542	0.36021	0.0421856	lncRNA	grey90	green	green	0.0873989	blue	LINC-LAX1-1
RHD-AS-2	blue	0.968788	0.570612	0.803771	lncRNA	grey90	grey90	grey90	0.0873561	blue	RHD-AS-2
LINC-ENPP4-1	blue	0.998021	0.709621	0.810215	lncRNA	grey90	grey90	grey90	0.0872807	blue	LINC-ENPP4-1
LINC-AKAP7-2	blue	0.867975	0.993923	0.519814	lncRNA	grey90	grey90	grey90	0.0869802	blue	LINC-AKAP7-2
ENSG00000277778	blue	0.958119	0.407698	0.278055	transcribed_unprocessed_pseudogene	grey90	grey90	grey90	0.0869548	blue	PGM5P2
ENSG00000106080	blue	0.786066	0.483257	0.801751	protein_coding	grey90	grey90	grey90	0.0866643	blue	FKBP14
MAEA-AS-4	blue	0.985281	0.378331	0.614528	lncRNA	grey90	grey90	grey90	0.0865413	blue	MAEA-AS-4
ENSG00000188312	blue	0.786066	0.904069	0.959893	protein_coding	grey90	grey90	grey90	0.0864645	blue	CENPP
KATNAL2-AS-1	blue	0.969776	0.0631018	0.144591	lncRNA	grey90	grey90	grey90	0.0861127	blue	KATNAL2-AS-1
MARCHF8-AS-1	blue	0.0707547	0.456745	0.659343	lncRNA	grey90	grey90	grey90	0.0860595	blue	MARCHF8-AS-1
TSPAN14-AS-1	blue	0.960888	0.490771	0.311667	lncRNA	grey90	grey90	grey90	0.0856785	blue	TSPAN14-AS-1
ENSG00000112425	blue	0.94443	0.667421	0.285351	protein_coding	grey90	grey90	grey90	0.0855206	blue	EPM2A
AC002316.1-AS-2	blue	0.999571	0.494462	0.277976	lncRNA	grey90	grey90	grey90	0.0854475	blue	AC002316.1-AS-2
ENSG00000136098	blue	0.894718	0.951282	0.675187	protein_coding	grey90	grey90	grey90	0.0853627	blue	NEK3
ENSG00000145736	blue	0.970428	0.709621	0.973231	protein_coding	grey90	grey90	grey90	0.0851526	blue	GTF2H2
ATP11A-AS-2	blue	0.965247	0.728149	0.911954	lncRNA	grey90	grey90	grey90	0.0850171	blue	ATP11A-AS-2
ENSG00000159788	blue	0.97411	0.688186	0.0449495	protein_coding	grey90	grey90	red	0.0849558	blue	RGS12
ENSG00000103642	blue	0.995694	0.778959	0.624106	protein_coding	grey90	grey90	grey90	0.0847684	blue	LACTB
[truncated: 6,601 more rows]
